# Supplementary material for: Bacterial communities of fungus-growing ant queens are species-specific and suggest vertical transmission
Source: PLoS One. 2025 Oct 7;20(10):e0306011. doi: 10.1371/journal.pone.0306011 (PMC12503253; doi:10.1371/journal.pone.0306011)
Supplement: S1 Table — Samples with the total reads <5,000 are highlighted in yellow and were excluded from beta-diversity analyses. (XLSX) [file pone.0306011.s006.xlsx]

## Sheet: S1 Metadata
sample ID	ant	colony ID	colony collection code	caste	tissue	total sequence reads
pp55	Acromyrmex echinatior	Ae1	Ae702	garden	bottom	20055
pp99	Acromyrmex echinatior	Ae2	Ae703	garden	bottom	14987
pp05	Acromyrmex echinatior	Ae1	Ae702	adult worker	gut	28333
pp16	Acromyrmex echinatior	Ae1	Ae702	gyne	gut	20788
pp168	Acromyrmex echinatior	Ae1	Ae702	gyne	gut	19655
pp203	Acromyrmex echinatior	Ae1	Ae702	gyne	gut	31565
pp309	Acromyrmex echinatior	Ae1	Ae702	gyne	gut	26660
pp319	Acromyrmex echinatior	Ae1	Ae702	gyne	gut	26770
pp328	Acromyrmex echinatior	Ae1	Ae702	adult worker	gut	30433
pp14	Acromyrmex echinatior	Ae2	Ae703	gyne	gut	26836
pp163	Acromyrmex echinatior	Ae2	Ae703	gyne	gut	21187
pp166	Acromyrmex echinatior	Ae2	Ae703	gyne	gut	23359
pp196	Acromyrmex echinatior	Ae2	Ae703	gyne	gut	17841
pp311	Acromyrmex echinatior	Ae2	Ae703	gyne	gut	45458
pp332	Acromyrmex echinatior	Ae2	Ae703	adult worker	gut	18572
pp190	Acromyrmex echinatior	Ae3	Ae704	gyne	gut	21688
pp288	Acromyrmex echinatior	Ae3	Ae704	adult worker	gut	23649
pp312	Acromyrmex echinatior	Ae3	Ae704	gyne	gut	32010
pp315	Acromyrmex echinatior	Ae3	Ae704	gyne	gut	33817
pp06	Acromyrmex echinatior	Ae1	Ae702	adult worker	mesosoma	10940
pp188	Acromyrmex echinatior	Ae1	Ae702	gyne	mesosoma	24664
pp225	Acromyrmex echinatior	Ae1	Ae702	gyne	mesosoma	29488
pp226	Acromyrmex echinatior	Ae1	Ae702	gyne	mesosoma	15003
pp227	Acromyrmex echinatior	Ae1	Ae702	gyne	mesosoma	26060
pp236	Acromyrmex echinatior	Ae1	Ae702	gyne	mesosoma	9977
pp330	Acromyrmex echinatior	Ae1	Ae702	adult worker	mesosoma	23267
pp165	Acromyrmex echinatior	Ae2	Ae703	gyne	mesosoma	29248
pp223	Acromyrmex echinatior	Ae2	Ae703	gyne	mesosoma	26469
pp235	Acromyrmex echinatior	Ae2	Ae703	gyne	mesosoma	24230
pp320	Acromyrmex echinatior	Ae2	Ae703	gyne	mesosoma	33134
pp336	Acromyrmex echinatior	Ae2	Ae703	adult worker	mesosoma	28387
pp222	Acromyrmex echinatior	Ae3	Ae704	gyne	mesosoma	24025
pp224	Acromyrmex echinatior	Ae3	Ae704	gyne	mesosoma	24476
pp291	Acromyrmex echinatior	Ae3	Ae704	adult worker	mesosoma	13540
pp321	Acromyrmex echinatior	Ae3	Ae704	gyne	mesosoma	33505
pp54	Acromyrmex echinatior	Ae1	Ae702	garden	middle	5350
pp169	Acromyrmex echinatior	Ae1	Ae702	gyne	ovaries	32700
pp17	Acromyrmex echinatior	Ae1	Ae702	gyne	ovaries	23944
pp201	Acromyrmex echinatior	Ae1	Ae702	gyne	ovaries	45298
pp204	Acromyrmex echinatior	Ae1	Ae702	gyne	ovaries	31601
pp310	Acromyrmex echinatior	Ae1	Ae702	gyne	ovaries	29805
pp15	Acromyrmex echinatior	Ae2	Ae703	gyne	ovaries	46981
pp164	Acromyrmex echinatior	Ae2	Ae703	gyne	ovaries	33456
pp167	Acromyrmex echinatior	Ae2	Ae703	gyne	ovaries	29019
pp197	Acromyrmex echinatior	Ae2	Ae703	gyne	ovaries	28288
pp239	Acromyrmex echinatior	Ae2	Ae703	gyne	ovaries	25835
pp313	Acromyrmex echinatior	Ae3	Ae704	gyne	ovaries	28737
pp314	Acromyrmex echinatior	Ae3	Ae704	gyne	ovaries	33586
pp316	Acromyrmex echinatior	Ae3	Ae704	gyne	ovaries	21261
pp118	Acromyrmex echinatior	Ae1	Ae702	gyne	pellet	46652
pp119	Acromyrmex echinatior	Ae1	Ae702	gyne	pellet	51254
pp323	Acromyrmex echinatior	Ae1	Ae702	gyne	pellet	22304
pp39	Acromyrmex echinatior	Ae1	Ae702	gyne	pellet	63248
pp114	Acromyrmex echinatior	Ae2	Ae703	gyne	pellet	62085
pp115	Acromyrmex echinatior	Ae2	Ae703	gyne	pellet	54780
pp117	Acromyrmex echinatior	Ae2	Ae703	gyne	pellet	62353
pp120	Acromyrmex echinatior	Ae2	Ae703	gyne	pellet	41545
pp43	Acromyrmex echinatior	Ae2	Ae703	gyne	pellet	4861
pp113	Acromyrmex echinatior	Ae3	Ae704	gyne	pellet	7236
pp116	Acromyrmex echinatior	Ae3	Ae704	gyne	pellet	46806
pp324	Acromyrmex echinatior	Ae3	Ae704	gyne	pellet	11120
pp53	Acromyrmex echinatior	Ae1	Ae702	garden	top	1479
pp101	Acromyrmex echinatior	Ae2	Ae703	garden	top	10067
pp90	Acromyrmex echinatior	Ae3	Ae704	garden	top	4410
pp97	Atta cephalotes	Ac1	Ace2slopepath	garden	bottom	6589
pp140	Atta cephalotes	Ac1	Ace2slopepath	gyne	gut	1889
pp146	Atta cephalotes	Ac1	Ace2slopepath	gyne	gut	8959
pp150	Atta cephalotes	Ac1	Ace2slopepath	gyne	gut	3855
pp289	Atta cephalotes	Ac1	Ace2slopepath	adult worker	gut	44151
pp317	Atta cephalotes	Ac1	Ace2slopepath	gyne	gut	2301
pp128	Atta cephalotes	Ac2	Ace3T.junction	gyne	gut	30087
pp131	Atta cephalotes	Ac2	Ace3T.junction	gyne	gut	27222
pp134	Atta cephalotes	Ac2	Ace3T.junction	gyne	gut	21483
pp137	Atta cephalotes	Ac2	Ace3T.junction	gyne	gut	21270
pp23	Atta cephalotes	Ac2	Ace3T.junction	gyne	gut	49329
pp331	Atta cephalotes	Ac2	Ace3T.junction	adult worker	gut	54374
pp03	Atta cephalotes	Ac3	Ace4cubes	adult worker	gut	33439
pp18	Atta cephalotes	Ac3	Ace4cubes	gyne	gut	2095
pp142	Atta cephalotes	Ac1	Ace2slopepath	gyne	mesosoma	20918
pp145	Atta cephalotes	Ac1	Ace2slopepath	gyne	mesosoma	13568
pp148	Atta cephalotes	Ac1	Ace2slopepath	gyne	mesosoma	14554
pp149	Atta cephalotes	Ac1	Ace2slopepath	gyne	mesosoma	4047
pp152	Atta cephalotes	Ac1	Ace2slopepath	gyne	mesosoma	21105
pp292	Atta cephalotes	Ac1	Ace2slopepath	adult worker	mesosoma	20795
pp322	Atta cephalotes	Ac1	Ace2slopepath	gyne	mesosoma	2637
pp130	Atta cephalotes	Ac2	Ace3T.junction	gyne	mesosoma	11407
pp133	Atta cephalotes	Ac2	Ace3T.junction	gyne	mesosoma	3889
pp136	Atta cephalotes	Ac2	Ace3T.junction	gyne	mesosoma	13746
pp329	Atta cephalotes	Ac2	Ace3T.junction	adult worker	mesosoma	17837
pp04	Atta cephalotes	Ac3	Ace4cubes	adult worker	mesosoma	68106
pp155	Atta cephalotes	Ac3	Ace4cubes	gyne	mesosoma	20149
pp158	Atta cephalotes	Ac3	Ace4cubes	gyne	mesosoma	18365
pp161	Atta cephalotes	Ac3	Ace4cubes	gyne	mesosoma	17913
pp19	Atta cephalotes	Ac3	Ace4cubes	gyne	mesosoma	16726
pp62	Atta cephalotes	Ac2	Ace3T.junction	garden	middle	4043
pp129	Atta cephalotes	Ac2	Ace3T.junction	gyne	Muscle-useless	115456
pp141	Atta cephalotes	Ac1	Ace2slopepath	gyne	ovaries	16058
pp144	Atta cephalotes	Ac1	Ace2slopepath	gyne	ovaries	14677
pp147	Atta cephalotes	Ac1	Ace2slopepath	gyne	ovaries	6936
pp151	Atta cephalotes	Ac1	Ace2slopepath	gyne	ovaries	13733
pp162	Atta cephalotes	Ac1	Ace2slopepath	gyne	ovaries	21191
pp132	Atta cephalotes	Ac2	Ace3T.junction	gyne	ovaries	35960
pp135	Atta cephalotes	Ac2	Ace3T.junction	gyne	ovaries	34147
pp138	Atta cephalotes	Ac2	Ace3T.junction	gyne	ovaries	25952
pp24	Atta cephalotes	Ac2	Ace3T.junction	gyne	ovaries	18989
pp154	Atta cephalotes	Ac3	Ace4cubes	gyne	ovaries	11134
pp157	Atta cephalotes	Ac3	Ace4cubes	gyne	ovaries	17080
pp160	Atta cephalotes	Ac3	Ace4cubes	gyne	ovaries	24399
pp318	Atta cephalotes	Ac3	Ace4cubes	gyne	ovaries	19471
pp111	Atta cephalotes	Ac1	Ace2slopepath	gyne	pellet	18197
pp6	Atta cephalotes	Ac1	Ace2slopepath	gyne	pellet	41289
pp65	Atta cephalotes	Ac1	Ace2slopepath	gyne	pellet	32908
pp67	Atta cephalotes	Ac1	Ace2slopepath	gyne	pellet	31471
pp68	Atta cephalotes	Ac1	Ace2slopepath	gyne	pellet	56053
pp69	Atta cephalotes	Ac1	Ace2slopepath	gyne	pellet	38322
pp60	Atta cephalotes	Ac2	Ace3T.junction	gyne	pellet	1648
pp64	Atta cephalotes	Ac2	Ace3T.junction	gyne	pellet	49435
pp40	Atta cephalotes	Ac3	Ace4cubes	gyne	pellet	3345
pp70	Atta cephalotes	Ac3	Ace4cubes	gyne	pellet	25682
pp74	Atta cephalotes	Ac3	Ace4cubes	gyne	pellet	15969
pp76	Atta cephalotes	Ac3	Ace4cubes	gyne	pellet	87363
pp61	Atta cephalotes	Ac2	Ace3T.junction	garden	top	14148
pp31	Atta sexdens	As1	Ase01police	garden	bottom	2784
pp294	Atta sexdens	As4	RMMA140521-01	eggs	eggs	19894
pp296	Atta sexdens	As6	RMMA140521-03	eggs	eggs	23571
pp298	Atta sexdens	As7	RMMA140521-04	eggs	eggs	16543
pp47	Atta sexdens	As4	RMMA140521-01	garden	garden	8784
pp48	Atta sexdens	As6	RMMA140521-03	garden	garden	12270
pp49	Atta sexdens	As7	RMMA140521-04	garden	garden	2090
pp01	Atta sexdens	As1	Ase01police	adult worker	gut	21587
pp191	Atta sexdens	As1	Ase01police	gyne	gut	5764
pp194	Atta sexdens	As1	Ase01police	gyne	gut	7299
pp198	Atta sexdens	As1	Ase01police	gyne	gut	4281
pp237	Atta sexdens	As1	Ase01police	gyne	gut	6109
pp09	Atta sexdens	As2	Ase02playground	adult worker	gut	5974
pp208	Atta sexdens	As2	Ase02playground	gyne	gut	1712
pp211	Atta sexdens	As2	Ase02playground	gyne	gut	3078
pp214	Atta sexdens	As2	Ase02playground	gyne	gut	1447
pp219	Atta sexdens	As2	Ase02playground	gyne	gut	4971
pp182	Atta sexdens	As3	Ase03firemen	gyne	gut	2467
pp205	Atta sexdens	As3	Ase03firemen	gyne	gut	5815
pp290	Atta sexdens	As3	Ase03firemen	adult worker	gut	16425
pp189	Atta sexdens	As4	RMMA140521-01	incipient queen	gut	14639
pp240	Atta sexdens	As5	RMMA140521-02	incipient queen	gut	12042
pp242	Atta sexdens	As6	RMMA140521-03	incipient queen	gut	10575
pp244	Atta sexdens	As7	RMMA140521-04	incipient queen	gut	7901
pp246	Atta sexdens	As8	RMMA140521-05	incipient queen	gut	15309
pp02	Atta sexdens	As1	Ase01police	adult worker	mesosoma	33633
pp13	Atta sexdens	As1	Ase01police	gyne	mesosoma	6549
pp193	Atta sexdens	As1	Ase01police	gyne	mesosoma	20638
pp200	Atta sexdens	As1	Ase01police	gyne	mesosoma	16560
pp234	Atta sexdens	As1	Ase01police	gyne	mesosoma	17081
pp238	Atta sexdens	As1	Ase01police	gyne	mesosoma	54089
pp10	Atta sexdens	As2	Ase02playground	adult worker	mesosoma	38427
pp210	Atta sexdens	As2	Ase02playground	gyne	mesosoma	16753
pp213	Atta sexdens	As2	Ase02playground	gyne	mesosoma	20606
pp216	Atta sexdens	As2	Ase02playground	gyne	mesosoma	8536
pp231	Atta sexdens	As2	Ase02playground	gyne	mesosoma	7807
pp233	Atta sexdens	As2	Ase02playground	gyne	mesosoma	22442
pp181	Atta sexdens	As3	Ase03firemen	gyne	mesosoma	15783
pp184	Atta sexdens	As3	Ase03firemen	gyne	mesosoma	15918
pp187	Atta sexdens	As3	Ase03firemen	gyne	mesosoma	19707
pp207	Atta sexdens	As3	Ase03firemen	gyne	mesosoma	30109
pp293	Atta sexdens	As3	Ase03firemen	adult worker	mesosoma	27967
pp221	Atta sexdens	As4	RMMA140521-01	incipient queen	mesosoma	25884
pp295	Atta sexdens	As5	RMMA140521-02	incipient queen	mesosoma	29743
pp297	Atta sexdens	As6	RMMA140521-03	incipient queen	mesosoma	14036
pp299	Atta sexdens	As7	RMMA140521-04	incipient queen	mesosoma	16785
pp300	Atta sexdens	As8	RMMA140521-05	incipient queen	mesosoma	35534
pp45	Atta sexdens	As2	Ase02playground	garden	middle	5656
pp192	Atta sexdens	As1	Ase01police	gyne	ovaries	24744
pp195	Atta sexdens	As1	Ase01police	gyne	ovaries	31627
pp199	Atta sexdens	As1	Ase01police	gyne	ovaries	23631
pp202	Atta sexdens	As1	Ase01police	gyne	ovaries	25753
pp209	Atta sexdens	As2	Ase02playground	gyne	ovaries	23737
pp212	Atta sexdens	As2	Ase02playground	gyne	ovaries	29193
pp215	Atta sexdens	As2	Ase02playground	gyne	ovaries	3831
pp218	Atta sexdens	As2	Ase02playground	gyne	ovaries	13591
pp232	Atta sexdens	As2	Ase02playground	gyne	ovaries	14783
pp180	Atta sexdens	As3	Ase03firemen	gyne	ovaries	19692
pp183	Atta sexdens	As3	Ase03firemen	gyne	ovaries	23301
pp186	Atta sexdens	As3	Ase03firemen	gyne	ovaries	21738
pp206	Atta sexdens	As3	Ase03firemen	gyne	ovaries	29485
pp220	Atta sexdens	As4	RMMA140521-01	incipient queen	ovaries	18701
pp241	Atta sexdens	As5	RMMA140521-02	incipient queen	ovaries	6610
pp243	Atta sexdens	As6	RMMA140521-03	incipient queen	ovaries	6961
pp245	Atta sexdens	As7	RMMA140521-04	incipient queen	ovaries	7374
pp247	Atta sexdens	As8	RMMA140521-05	incipient queen	ovaries	4698
pp38	Atta sexdens	As1	Ase01police	gyne	pellet	6208
pp77	Atta sexdens	As1	Ase01police	gyne	pellet	36257
pp78	Atta sexdens	As1	Ase01police	gyne	pellet	14374
pp79	Atta sexdens	As1	Ase01police	gyne	pellet	18106
pp80	Atta sexdens	As1	Ase01police	gyne	pellet	20387
pp106	Atta sexdens	As2	Ase02playground	gyne	pellet	8718
pp107	Atta sexdens	As2	Ase02playground	gyne	pellet	3741
pp121	Atta sexdens	As2	Ase02playground	gyne	pellet	24440
pp122	Atta sexdens	As2	Ase02playground	gyne	pellet	20023
pp123	Atta sexdens	As2	Ase02playground	gyne	pellet	20195
pp124	Atta sexdens	As3	Ase03firemen	gyne	pellet	75345
pp125	Atta sexdens	As3	Ase03firemen	gyne	pellet	96932
pp126	Atta sexdens	As3	Ase03firemen	gyne	pellet	31557
pp127	Atta sexdens	As3	Ase03firemen	gyne	pellet	22254
pp29	Atta sexdens	As1	Ase01police	garden	top	12502
pp91	Mycetomoellerius mikromelanos	Mm1	PS40509-01	garden	bottom	15451
pp37	Mycetomoellerius mikromelanos	Mm2	RMMA140507-01	garden	bottom	27800
pp104	Mycetomoellerius mikromelanos	Mm3	RMMA140507-02	garden	bottom	4037
pp302	Mycetomoellerius mikromelanos	Mm4	RMMA140517-14	eggs	eggs	14497
pp303	Mycetomoellerius mikromelanos	Mm5	RMMA140517-15	eggs	eggs	15986
pp301	Mycetomoellerius mikromelanos	Mm6	RMMA140519-22	eggs	eggs	13538
pp304	Mycetomoellerius mikromelanos	Mm8	RMMA140519-24	eggs	eggs	9849
pp305	Mycetomoellerius mikromelanos	Mm9	RMMA140519-25	eggs	eggs	8707
pp71	Mycetomoellerius mikromelanos	Mm6	RMMA140519-22	garden	field	12133
pp75	Mycetomoellerius mikromelanos	Mm7	RMMA140519-23	garden	field	21817
pp73	Mycetomoellerius mikromelanos	Mm9	RMMA140519-25	garden	field	18146
pp81	Mycetomoellerius mikromelanos	Mm4	RMMA140517-14	garden	garden	4811
pp82	Mycetomoellerius mikromelanos	Mm5	RMMA140517-15	garden	garden	13710
pp20	Mycetomoellerius mikromelanos	Mm1	PS40509-01	gyne	gut	16481
pp263	Mycetomoellerius mikromelanos	Mm1	PS40509-01	gyne	gut	31321
pp266	Mycetomoellerius mikromelanos	Mm1	PS40509-01	gyne	gut	32253
pp269	Mycetomoellerius mikromelanos	Mm1	PS40509-01	gyne	gut	24773
pp07	Mycetomoellerius mikromelanos	Mm2	RMMA140507-01	adult worker	gut	41102
pp251	Mycetomoellerius mikromelanos	Mm2	RMMA140507-01	gyne	gut	27919
pp254	Mycetomoellerius mikromelanos	Mm2	RMMA140507-01	gyne	gut	33112
pp257	Mycetomoellerius mikromelanos	Mm2	RMMA140507-01	gyne	gut	33351
pp26	Mycetomoellerius mikromelanos	Mm2	RMMA140507-01	gyne	gut	28075
pp260	Mycetomoellerius mikromelanos	Mm2	RMMA140507-01	gyne	gut	38437
pp170	Mycetomoellerius mikromelanos	Mm3	RMMA140507-02	gyne	gut	22900
pp173	Mycetomoellerius mikromelanos	Mm3	RMMA140507-02	gyne	gut	23257
pp176	Mycetomoellerius mikromelanos	Mm3	RMMA140507-02	gyne	gut	18104
pp228	Mycetomoellerius mikromelanos	Mm3	RMMA140507-02	gyne	gut	22132
pp248	Mycetomoellerius mikromelanos	Mm3	RMMA140507-02	gyne	gut	34757
pp325	Mycetomoellerius mikromelanos	Mm3	RMMA140507-02	adult worker	gut	22824
pp281	Mycetomoellerius mikromelanos	Mm4	RMMA140517-14	incipient queen	gut	16841
pp284	Mycetomoellerius mikromelanos	Mm5	RMMA140517-15	incipient queen	gut	9882
pp306	Mycetomoellerius mikromelanos	Mm6	RMMA140519-22	incipient queen	gut	17626
pp272	Mycetomoellerius mikromelanos	Mm7	RMMA140519-23	incipient queen	gut	13963
pp275	Mycetomoellerius mikromelanos	Mm8	RMMA140519-24	incipient queen	gut	12412
pp278	Mycetomoellerius mikromelanos	Mm9	RMMA140519-25	incipient queen	gut	17446
pp333	Mycetomoellerius mikromelanos	Mm1	PS40509-01	adult worker	gut_mesosoma_	25652
pp22	Mycetomoellerius mikromelanos	Mm1	PS40509-01	gyne	mesosoma	17247
pp265	Mycetomoellerius mikromelanos	Mm1	PS40509-01	gyne	mesosoma	23408
pp268	Mycetomoellerius mikromelanos	Mm1	PS40509-01	gyne	mesosoma	22197
pp271	Mycetomoellerius mikromelanos	Mm1	PS40509-01	gyne	mesosoma	16697
pp08	Mycetomoellerius mikromelanos	Mm2	RMMA140507-01	adult worker	mesosoma	27630
pp253	Mycetomoellerius mikromelanos	Mm2	RMMA140507-01	gyne	mesosoma	26935
pp256	Mycetomoellerius mikromelanos	Mm2	RMMA140507-01	gyne	mesosoma	25391
pp259	Mycetomoellerius mikromelanos	Mm2	RMMA140507-01	gyne	mesosoma	21799
pp262	Mycetomoellerius mikromelanos	Mm2	RMMA140507-01	gyne	mesosoma	28557
pp28	Mycetomoellerius mikromelanos	Mm2	RMMA140507-01	gyne	mesosoma	21503
pp172	Mycetomoellerius mikromelanos	Mm3	RMMA140507-02	gyne	mesosoma	25014
pp175	Mycetomoellerius mikromelanos	Mm3	RMMA140507-02	gyne	mesosoma	30401
pp178	Mycetomoellerius mikromelanos	Mm3	RMMA140507-02	gyne	mesosoma	30094
pp230	Mycetomoellerius mikromelanos	Mm3	RMMA140507-02	gyne	mesosoma	29055
pp250	Mycetomoellerius mikromelanos	Mm3	RMMA140507-02	gyne	mesosoma	29161
pp326	Mycetomoellerius mikromelanos	Mm3	RMMA140507-02	adult worker	mesosoma	30809
pp327	Mycetomoellerius mikromelanos	Mm3	RMMA140507-02	adult worker	mesosoma	18576
pp283	Mycetomoellerius mikromelanos	Mm4	RMMA140517-14	incipient queen	mesosoma	27696
pp286	Mycetomoellerius mikromelanos	Mm5	RMMA140517-15	incipient queen	mesosoma	28421
pp308	Mycetomoellerius mikromelanos	Mm6	RMMA140519-22	incipient queen	mesosoma	23931
pp274	Mycetomoellerius mikromelanos	Mm7	RMMA140519-23	incipient queen	mesosoma	27406
pp277	Mycetomoellerius mikromelanos	Mm8	RMMA140519-24	incipient queen	mesosoma	23944
pp280	Mycetomoellerius mikromelanos	Mm9	RMMA140519-25	incipient queen	mesosoma	33656
pp334	Mycetomoellerius mikromelanos	Mm1	PS40509-01	adult worker	mesosoma_gut_	12073
pp335	Mycetomoellerius mikromelanos	Mm1	PS40509-01	adult worker	mesosoma_gut_	22378
pp36	Mycetomoellerius mikromelanos	Mm2	RMMA140507-01	garden	middle	24514
pp103	Mycetomoellerius mikromelanos	Mm3	RMMA140507-02	garden	middle	35415
pp21	Mycetomoellerius mikromelanos	Mm1	PS40509-01	gyne	ovaries	10555
pp264	Mycetomoellerius mikromelanos	Mm1	PS40509-01	gyne	ovaries	16990
pp267	Mycetomoellerius mikromelanos	Mm1	PS40509-01	gyne	ovaries	6275
pp270	Mycetomoellerius mikromelanos	Mm1	PS40509-01	gyne	ovaries	5348
pp252	Mycetomoellerius mikromelanos	Mm2	RMMA140507-01	gyne	ovaries	12523
pp255	Mycetomoellerius mikromelanos	Mm2	RMMA140507-01	gyne	ovaries	11447
pp258	Mycetomoellerius mikromelanos	Mm2	RMMA140507-01	gyne	ovaries	14118
pp261	Mycetomoellerius mikromelanos	Mm2	RMMA140507-01	gyne	ovaries	16362
pp27	Mycetomoellerius mikromelanos	Mm2	RMMA140507-01	gyne	ovaries	1008
pp171	Mycetomoellerius mikromelanos	Mm3	RMMA140507-02	gyne	ovaries	8818
pp174	Mycetomoellerius mikromelanos	Mm3	RMMA140507-02	gyne	ovaries	21050
pp177	Mycetomoellerius mikromelanos	Mm3	RMMA140507-02	gyne	ovaries	18506
pp229	Mycetomoellerius mikromelanos	Mm3	RMMA140507-02	gyne	ovaries	3750
pp249	Mycetomoellerius mikromelanos	Mm3	RMMA140507-02	gyne	ovaries	7880
pp282	Mycetomoellerius mikromelanos	Mm4	RMMA140517-14	incipient queen	ovaries	14392
pp285	Mycetomoellerius mikromelanos	Mm5	RMMA140517-15	incipient queen	ovaries	15961
pp307	Mycetomoellerius mikromelanos	Mm6	RMMA140519-22	incipient queen	ovaries	15188
pp273	Mycetomoellerius mikromelanos	Mm7	RMMA140519-23	incipient queen	ovaries	17430
pp276	Mycetomoellerius mikromelanos	Mm8	RMMA140519-24	incipient queen	ovaries	18077
pp279	Mycetomoellerius mikromelanos	Mm9	RMMA140519-25	incipient queen	ovaries	12364
pp83	Mycetomoellerius mikromelanos	Mm1	PS40509-01	gyne	pellet	37856
pp84	Mycetomoellerius mikromelanos	Mm1	PS40509-01	gyne	pellet	20371
pp88	Mycetomoellerius mikromelanos	Mm1	PS40509-01	gyne	pellet	24346
pp108	Mycetomoellerius mikromelanos	Mm2	RMMA140507-01	gyne	pellet	13118
pp109	Mycetomoellerius mikromelanos	Mm2	RMMA140507-01	gyne	pellet	18149
pp110	Mycetomoellerius mikromelanos	Mm2	RMMA140507-01	gyne	pellet	13751
pp112	Mycetomoellerius mikromelanos	Mm2	RMMA140507-01	gyne	pellet	24671
pp42	Mycetomoellerius mikromelanos	Mm2	RMMA140507-01	gyne	pellet	7203
pp105	Mycetomoellerius mikromelanos	Mm3	RMMA140507-02	gyne	pellet	11684
pp85	Mycetomoellerius mikromelanos	Mm3	RMMA140507-02	gyne	pellet	35722
pp86	Mycetomoellerius mikromelanos	Mm3	RMMA140507-02	gyne	pellet	83417
pp87	Mycetomoellerius mikromelanos	Mm3	RMMA140507-02	gyne	pellet	51235
pp89	Mycetomoellerius mikromelanos	Mm3	RMMA140507-02	gyne	pellet	43382
pp35	Mycetomoellerius mikromelanos	Mm2	RMMA140507-01	garden	top	32173
pp102	Mycetomoellerius mikromelanos	Mm3	RMMA140507-02	garden	top	14524
