# Supplementary material for: Bacterial communities of fungus-growing ant queens are species-specific and suggest vertical transmission
Source: PLoS One. 2025 Oct 7;20(10):e0306011. doi: 10.1371/journal.pone.0306011 (PMC12503253; doi:10.1371/journal.pone.0306011)
Supplement: S2 Table — The top 50 most abundant OTUs were chosen from the rarefied dataset. (XLSX) [file pone.0306011.s007.xlsx]

## Sheet: S2 BLAST top50 OTUs
OTU	Number of reads	Kingdom	Phylum	Class	Order	Family	Genus	NCBI RefSeq closest relative (% identity)
Otu0001	1133191	Bacteria(100)	Proteobacteria(100)	Alphaproteobacteria(100)	Rickettsiales(100)	Anaplasmataceae(100)	Wolbachia(100)	Ehrlichia canis NR_118741.1 (88.93%)
Otu0002	981410	Bacteria(100)	Firmicutes(100)	Bacilli(100)	Entomoplasmatales(100)	Entomoplasmataceae(100)	Mesoplasma(100)	Mesoplasma corruscae NR_025683.1 (92.06%)
Otu0003	392827	Bacteria(100)	Firmicutes(100)	Bacilli(100)	Entomoplasmatales(100)	Spiroplasmataceae(100)	Spiroplasma(100)	Spiroplasma platyhelix NR_104857.1 (93.65%)
Otu0004	385862	Bacteria(100)	Proteobacteria(100)	Alphaproteobacteria(100)	Acetobacterales(100)	Acetobacteraceae(100)	Saccharibacter(100)	Saccharibacter floricola NR_024819.1 (91.02%)
Otu0005	206181	Bacteria(100)	Actinobacteriota(100)	Actinobacteria(100)	Pseudonocardiales(100)	Pseudonocardiaceae(100)	Amycolatopsis(100)	Amycolatopsis coloradensis NR_114859.1 (98.81%)
Otu0006	154095	Bacteria(100)	Proteobacteria(100)	Gammaproteobacteria(100)	Enterobacterales(100)	Enterobacteriaceae(73)	Enterobacteriaceae_unclassified(73)	Klebsiella pneumoniae NR_117686.1 (99.21%)
Otu0007	153607	Bacteria(100)	Proteobacteria(100)	Alphaproteobacteria(100)	Rhizobiales(100)	Beijerinckiaceae(100)	Methylobacterium-Methylorubrum(100)	Methylobacterium phyllostachyos NR_108242.1 (98.81%)
Otu0008	120323	Bacteria(100)	Proteobacteria(100)	Alphaproteobacteria(100)	Rhizobiales(100)	Rhizobiaceae(100)	uncultured(99)	Bartonella apis NR_147774.1 (93.98%)
Otu0009	111887	Bacteria(100)	Proteobacteria(100)	Gammaproteobacteria(100)	Enterobacterales(100)	Enterobacteriaceae(95)	Enterobacteriaceae_unclassified(83)	Raoultella planticola NR_119279.1 (98.81%)
Otu0010	100960	Bacteria(100)	Actinobacteriota(100)	Actinobacteria(100)	Pseudonocardiales(100)	Pseudonocardiaceae(100)	Pseudonocardia(100)	Pseudonocardia alni NR_119240.1 (99.61%)
Otu0011	96395	Bacteria(100)	Firmicutes(100)	Bacilli(100)	Lactobacillales(100)	Streptococcaceae(100)	Floricoccus(100)	Floricoccus tropicus NR_159226.1 (96.43%)
Otu0012	83093	Bacteria(100)	Firmicutes(100)	Bacilli(100)	Lactobacillales(100)	Leuconostocaceae(100)	Weissella(100)	Weissella confusa NR_113258.1 (100%)
Otu0013	72560	Bacteria(100)	Bacteroidota(100)	Bacteroidia(100)	Bacteroidales(100)	Bacteroidaceae(100)	Bacteroides(100)	Phocaeicola vulgatus NR_112143.1 (98.81%)
Otu0014	68693	Bacteria(100)	Proteobacteria(100)	Gammaproteobacteria(100)	Pseudomonadales(100)	Moraxellaceae(100)	Enhydrobacter(100)	Moraxella osloensis NR_104936.1 (98.82%)
Otu0015	68165	Bacteria(100)	Firmicutes(100)	Bacilli(100)	Staphylococcales(100)	Staphylococcaceae(100)	Staphylococcus(100)	Staphylococcus croceilyticus NR_132590.1 (98.81%)
Otu0016	66542	Bacteria(100)	Proteobacteria(100)	Alphaproteobacteria(100)	Rhizobiales(100)	Rhizobiaceae(100)	Mesorhizobium(93)	Mesorhizobium norvegicum NR_170463.1 (96.84%)
Otu0017	58396	Bacteria(100)	Proteobacteria(100)	Alphaproteobacteria(100)	Rhizobiales(100)	Methylopilaceae(100)	Hansschlegelia(100)	Methylopila turkensis NR_146823.1 (98.81%)
Otu0018	54892	Bacteria(100)	Verrucomicrobiota(100)	Verrucomicrobiae(100)	Verrucomicrobiales(100)	Akkermansiaceae(100)	Akkermansia(100)	Akkermansia muciniphila NR_074436.1 (100%)
Otu0019	54066	Bacteria(100)	Proteobacteria(100)	Gammaproteobacteria(100)	Pseudomonadales(100)	Moraxellaceae(100)	Acinetobacter(100)	Acinetobacter vivianii NR_148847.1 (99.6%)
Otu0020	49869	Bacteria(100)	Actinobacteriota(100)	Actinobacteria(100)	Corynebacteriales(100)	Corynebacteriaceae(100)	Lawsonella(100)	Lawsonella clevelandensis NR_151867.1 (98.81%)
Otu0021	48713	Bacteria(100)	Proteobacteria(100)	Gammaproteobacteria(100)	Burkholderiales(100)	Comamonadaceae(100)	Comamonadaceae_unclassified(100)	Pelomonas saccharophila NR_114189.1 (99.6%)
Otu0022	46026	Bacteria(100)	Bacteroidota(100)	Bacteroidia(100)	Chitinophagales(100)	Chitinophagaceae(100)	Niabella(100)	Terrimonas arctica NR_134213.1 (96.44%)
Otu0023	45345	Bacteria(100)	Proteobacteria(100)	Gammaproteobacteria(100)	Enterobacterales(100)	Enterobacterales_unclassified(97)	Enterobacterales_unclassified(97)	Pantoea cypripedii NR_118394.1 (99.21%)
Otu0024	45137	Bacteria(100)	Bacteroidota(100)	Bacteroidia(100)	Bacteroidales(100)	Muribaculaceae(100)	Muribaculaceae_ge(100)	Muribaculum intestinale NR_144616.1 (89.2%)
Otu0025	42419	Bacteria(100)	Bacteroidota(100)	Bacteroidia(100)	Flavobacteriales(100)	Flavobacteriaceae(100)	Flavobacterium(100)	Flavobacterium aquidurense NR_118475.1 (99.21%)
Otu0026	41096	Bacteria(100)	Bacteroidota(100)	Bacteroidia(100)	Chitinophagales(100)	Chitinophagaceae(100)	Asinibacterium(100)	Sediminibacterium lactis NR_132297.1 (96.84%)
Otu0027	40064	Bacteria(100)	Actinobacteriota(100)	Actinobacteria(100)	Micrococcales(100)	Micrococcaceae(100)	Micrococcus(99)	Micrococcus cohnii NR_117194.1 (98.81%)
Otu0028	39643	Bacteria(100)	Bacteroidota(100)	Bacteroidia(100)	Bacteroidales(100)	Bacteroidaceae(100)	Bacteroides(100)	Bacteroides acidifaciens NR_112931.1 (99.6%)
Otu0029	37432	Bacteria(100)	Proteobacteria(100)	Alphaproteobacteria(100)	Sphingomonadales(100)	Sphingomonadaceae(100)	Sphingomonas(100)	Sphingomonas kyeonggiensis NR_134182.1 (98.81%)
Otu0030	35611	Bacteria(100)	Proteobacteria(100)	Alphaproteobacteria(100)	Rhizobiales(100)	Xanthobacteraceae(100)	Bradyrhizobium(91)	Bradyrhizobium japonicum NR_119191.1 (99.6%)
Otu0031	35281	Bacteria(100)	Bacteroidota(100)	Bacteroidia(100)	Bacteroidales(100)	Prevotellaceae(100)	Prevotellaceae_unclassified(100)	Prevotella oralis NR_113117.1 (88.58%)
Otu0032	34117	Bacteria(100)	Bacteroidota(100)	Bacteroidia(100)	Chitinophagales(100)	Chitinophagaceae(100)	Chitinophagaceae_unclassified(100)	Niabella terrae NR_132698.1 (94.86%)
Otu0033	33572	Bacteria(100)	Actinobacteriota(100)	Actinobacteria(100)	Propionibacteriales(100)	Nocardioidaceae(100)	Aeromicrobium(99)	Aeromicrobium ponti NR_042659.1 (98.42%)
Otu0034	32087	Bacteria(100)	Proteobacteria(100)	Gammaproteobacteria(100)	Burkholderiales(100)	Burkholderiaceae(100)	Burkholderiaceae_unclassified(100)	Quisquiliibacterium transsilvanicum NR_159181.1 (95.65%)
Otu0035	32045	Bacteria(100)	Firmicutes(100)	Bacilli(100)	Bacillales(100)	Sporolactobacillaceae(100)	Pullulanibacillus(100)	Pullulanibacillus camelliae NR_152693.1 (98%)
Otu0036	31106	Bacteria(100)	Actinobacteriota(100)	Actinobacteria(100)	Corynebacteriales(100)	Corynebacteriaceae(100)	Corynebacterium(100)	Corynebacterium accolens NR_042139.1 (99.21%)
Otu0037	30296	Bacteria(100)	Proteobacteria(100)	Alphaproteobacteria(100)	Sphingomonadales(100)	Sphingomonadaceae(100)	Sphingopyxis(100)	Sphingopyxis fribergensis NR_137271.1 (98.81%)
Otu0038	30214	Bacteria(100)	Firmicutes(100)	Bacilli(100)	Lactobacillales(100)	Streptococcaceae(100)	Floricoccus(100)	Floricoccus tropicus NR_159226.1 (98.41%)
Otu0039	30110	Bacteria(100)	Proteobacteria(100)	Gammaproteobacteria(100)	Xanthomonadales(100)	Xanthomonadaceae(100)	Luteimonas(100)	Luteimonas huabeiensis NR_109692.1 (98.42%)
Otu0040	29953	Bacteria(100)	Proteobacteria(100)	Alphaproteobacteria(100)	Caulobacterales(100)	Caulobacteraceae(100)	Caulobacter(100)	Caulobacter hibisci NR_157984.1 (98.02%)
Otu0041	29080	Bacteria(100)	Firmicutes(100)	Clostridia(100)	Oscillospirales(100)	Ruminococcaceae(100)	Faecalibacterium(100)	Faecalibacterium prausnitzii NR_028961.1 (98.02%)
Otu0042	29025	Bacteria(100)	Bacteroidota(100)	Bacteroidia(100)	Bacteroidales(100)	Tannerellaceae(100)	Parabacteroides(100)	Parabacteroides merdae NR_119166.1 (99.21%)
Otu0043	26914	Bacteria(100)	Proteobacteria(100)	Gammaproteobacteria(100)	Burkholderiales(100)	Alcaligenaceae(100)	Alcaligenaceae_unclassified(99)	Achromobacter agilis NR_152013.1 (98.81%)
Otu0044	26912	Bacteria(100)	Bacteroidota(100)	Bacteroidia(100)	Chitinophagales(100)	Chitinophagaceae(100)	Chitinophaga(100)	Chitinophaga humicola NR_159887.1 (97.23%)
Otu0045	25783	Bacteria(100)	Actinobacteriota(100)	Actinobacteria(100)	Pseudonocardiales(100)	Pseudonocardiaceae(100)	Pseudonocardiaceae_unclassified(100)	Pseudonocardia eucalypti NR_116816.1 (99.21%)
Otu0046	24879	Bacteria(100)	Bacteroidota(100)	Bacteroidia(100)	Chitinophagales(100)	Chitinophagaceae(100)	Sediminibacterium(100)	Sediminibacterium goheungense NR_133854.1 (99.6%)
Otu0047	22065	Bacteria(100)	Actinobacteriota(100)	Actinobacteria(100)	Pseudonocardiales(100)	Pseudonocardiaceae(100)	Pseudonocardiaceae_unclassified(100)	Actinophytocola gilvus NR_133955.1 (98.81%)
Otu0048	20406	Bacteria(100)	Bacteroidota(100)	Bacteroidia(100)	Flavobacteriales(100)	Weeksellaceae(100)	Cloacibacterium(100)	Cloacibacterium normanense NR_042187.1 (99.2%)
Otu0049	17941	Bacteria(100)	Bacteroidota(100)	Bacteroidia(100)	Bacteroidales(100)	Bacteroidaceae(100)	Bacteroides(100)	Mediterranea massiliensis NR_144747.1 (96.84%)
Otu0050	17484	Bacteria(100)	Proteobacteria(100)	Gammaproteobacteria(100)	Pseudomonadales(100)	Moraxellaceae(100)	Acinetobacter(100)	Acinetobacter calcoaceticus NR_119113.1 (99.6%)
