# Supplementary material for: Bacterial communities of fungus-growing ant queens are species-specific and suggest vertical transmission
Source: PLoS One. 2025 Oct 7;20(10):e0306011. doi: 10.1371/journal.pone.0306011 (PMC12503253; doi:10.1371/journal.pone.0306011)
Supplement: S3 Table — Samples highlighted in yellow are blank controls. (XLSX) [file pone.0306011.s008.xlsx]

## Sheet: S3 OTU Table
Otu	# Reads	Kingdom	Phylum	Class	Order	Family	Genus	A71	A715	A715_142Lg	A717	Blank	Blank_2	Blank_287	Blank_3	Blank_4	WaterD120815	pp01	pp02	pp03	pp04	pp05	pp06	pp08	pp09	pp10	pp100	pp101	pp102	pp103	pp104	pp105	pp106	pp107	pp108	pp109	pp11	pp110	pp111	pp112	pp113	pp114	pp115	pp116	pp117	pp118	pp119	pp12	pp120
Table S3: Taxonomic assignment and absolute abundance of bacterial OTUs observed.
Otu0001	1133191	Bacteria(100)	Proteobacteria(100)	Alphaproteobacteria(100)	Rickettsiales(100)	Anaplasmataceae(100)	Wolbachia(100)	63061	72564	58637	79396	10	5	8	5	6	7	1	3	2	1	6877	3593	6	0	3	3	67	2	12	2	1	7	1	9	2	1	28	17	2	190	2153	11151	918	6014	56	4444	0	341
Otu0002	981410	Bacteria(100)	Firmicutes(100)	Bacilli(100)	Entomoplasmatales(100)	Entomoplasmataceae(100)	Mesoplasma(100)	17	0	0	3	6	279	0	0	2	0	10	59	32635	17882	20984	2243	2	5	3	5	9836	6	47	6	1	0	0	0	0	9	0	0	0	0	573	1	1	21	3355	38	5	10683
Otu0003	392827	Bacteria(100)	Firmicutes(100)	Bacilli(100)	Entomoplasmatales(100)	Spiroplasmataceae(100)	Spiroplasma(100)	0	0	0	0	0	0	0	0	0	0	1	0	0	2	0	1	2	1	0	1	26	555	20563	2958	0	2	0	0	0	0	0	0	0	11	0	0	0	0	0	1	0	0
Otu0004	385862	Bacteria(100)	Proteobacteria(100)	Alphaproteobacteria(100)	Acetobacterales(100)	Acetobacteraceae(100)	Saccharibacter(100)	0	1	1	2	1	0	0	1	2	0	7	2417	0	354	0	2	0	0	2461	0	0	0	0	0	0	0	41	1	0	42	0	52	0	0	18722	2467	1	5807	2939	501	0	2593
Otu0005	206181	Bacteria(100)	Actinobacteriota(100)	Actinobacteria(100)	Pseudonocardiales(100)	Pseudonocardiaceae(100)	Amycolatopsis(100)	0	0	0	0	0	1	0	0	0	0	0	0	1	0	0	1	8620	0	0	0	0	2	0	1	3	5	0	1	5755	1	40	0	639	0	0	0	0	0	0	0	0	0
Otu0006	154095	Bacteria(100)	Proteobacteria(100)	Gammaproteobacteria(100)	Enterobacterales(100)	Enterobacteriaceae(73)	Enterobacteriaceae_unclassified(73)	0	508	3691	3	0	0	19	8698	1931	0	6	1711	42	2036	0	2	60	27	1096	0	7	3941	480	75	865	164	206	1603	497	30	4849	1185	544	573	297	4008	11014	3117	2856	4314	8	6663
Otu0007	153607	Bacteria(100)	Proteobacteria(100)	Alphaproteobacteria(100)	Rhizobiales(100)	Beijerinckiaceae(100)	Methylobacterium-Methylorubrum(100)	0	3	1	0	113	454	0	9465	4969	0	1	396	5	23	0	0	0	3	9	1	6	1	65	184	284	1239	73	2	266	3	736	27	291	1234	10750	7805	4478	23321	4236	6650	0	5398
Otu0008	120323	Bacteria(100)	Proteobacteria(100)	Alphaproteobacteria(100)	Rhizobiales(100)	Rhizobiaceae(100)	uncultured(99)	2	0	0	2	0	7	0	0	0	1	0	24	631	2333	1	0	8083	0	0	0	0	0	1	1	0	0	0	0	13	0	52	0	958	0	0	0	0	0	0	0	0	0
Otu0009	111887	Bacteria(100)	Proteobacteria(100)	Gammaproteobacteria(100)	Enterobacterales(100)	Enterobacteriaceae(95)	Enterobacteriaceae_unclassified(83)	0	221	1	0	95	0	383	2	0	26	0	11	0	7664	0	1	8	1	5	0	7	4034	1	81	10	1971	0	0	1	0	2	1	4	0	0	0	191	9	138	0	0	241
Otu0010	100960	Bacteria(100)	Actinobacteriota(100)	Actinobacteria(100)	Pseudonocardiales(100)	Pseudonocardiaceae(100)	Pseudonocardia(100)	0	0	0	1	0	0	0	0	0	0	1	188	0	0	0	193	1	0	553	0	0	0	14	0	0	1	1	2	0	0	6	0	0	78	154	133	155	160	157	1473	0	2013
Otu0011	96395	Bacteria(100)	Firmicutes(100)	Bacilli(100)	Lactobacillales(100)	Streptococcaceae(100)	Floricoccus(100)	0	0	1	1	0	0	0	0	0	0	0	0	1	1	0	2	0	1	2074	0	0	0	0	0	0	0	1	0	0	2	0	0	0	0	0	7069	3	2	2	19834	0	1
Otu0012	83093	Bacteria(100)	Firmicutes(100)	Bacilli(100)	Lactobacillales(100)	Leuconostocaceae(100)	Weissella(100)	4	31	6	78	0	0	0	0	0	0	0	2	23	31364	0	0	0	0	887	0	0	0	0	0	0	0	0	0	0	0	0	1	0	2	0	0	1218	0	0	0	0	0
Otu0013	72560	Bacteria(100)	Bacteroidota(100)	Bacteroidia(100)	Bacteroidales(100)	Bacteroidaceae(100)	Bacteroides(100)	0	0	0	0	0	0	0	0	0	42	2	0	0	0	134	0	53	31	0	1	0	15	9	0	0	0	0	0	0	0	0	0	0	1	0	0	0	0	0	0	0	0
Otu0014	68693	Bacteria(100)	Proteobacteria(100)	Gammaproteobacteria(100)	Pseudomonadales(100)	Moraxellaceae(100)	Enhydrobacter(100)	0	0	0	4	154	123	0	258	1545	0	0	0	0	0	0	0	0	1	4	0	0	0	18	0	0	12	0	1	0	1	3	183	4095	527	285	31	952	25	3875	2532	0	698
Otu0015	68165	Bacteria(100)	Firmicutes(100)	Bacilli(100)	Staphylococcales(100)	Staphylococcaceae(100)	Staphylococcus(100)	0	0	0	5	232	488	20	71	6218	68	27	8	4	0	0	1	0	0	22	0	0	3	0	0	347	1	4	0	239	6	0	583	211	265	2077	101	2070	536	1692	475	0	435
Otu0016	66542	Bacteria(100)	Proteobacteria(100)	Alphaproteobacteria(100)	Rhizobiales(100)	Rhizobiaceae(100)	Mesorhizobium(93)	0	0	0	0	50	135	0	0	0	0	0	0	0	0	0	0	481	0	0	0	0	0	7	0	612	7	0	0	0	0	2	2	0	1	0	0	0	0	0	0	0	0
Otu0017	58396	Bacteria(100)	Proteobacteria(100)	Alphaproteobacteria(100)	Rhizobiales(100)	Methylopilaceae(100)	Hansschlegelia(100)	0	0	0	1	0	0	0	0	0	0	0	0	0	16	0	0	1690	0	2	0	0	0	23	0	2	0	1	0	98	0	0	0	33	3	0	13	0	0	0	0	0	0
Otu0018	54892	Bacteria(100)	Verrucomicrobiota(100)	Verrucomicrobiae(100)	Verrucomicrobiales(100)	Akkermansiaceae(100)	Akkermansia(100)	0	0	1	0	0	0	2	0	1	0	6261	1751	0	420	0	0	0	331	0	0	0	235	4	0	0	0	0	4869	0	0	0	0	0	0	0	0	0	0	0	0	0	0
Otu0019	54066	Bacteria(100)	Proteobacteria(100)	Gammaproteobacteria(100)	Pseudomonadales(100)	Moraxellaceae(100)	Acinetobacter(100)	0	2	0	12	1	18	0	67	13	26	0	88	0	0	0	0	1202	42	5617	0	0	0	0	0	1239	8	0	0	75	0	0	0	2809	0	1021	0	215	1042	11	1	0	6
Otu0020	49869	Bacteria(100)	Actinobacteriota(100)	Actinobacteria(100)	Corynebacteriales(100)	Corynebacteriaceae(100)	Lawsonella(100)	12	0	0	3	75	79	0	185	3680	0	1	0	1	0	0	0	0	0	5	0	0	0	0	2	5	0	2	72	28	0	12	4	194	945	1505	954	1494	34	971	471	0	363
Otu0021	48713	Bacteria(100)	Proteobacteria(100)	Gammaproteobacteria(100)	Burkholderiales(100)	Comamonadaceae(100)	Comamonadaceae_unclassified(100)	0	16	0	7	1343	574	2588	264	365	152	186	2	3	3	4	0	13	743	130	0	0	0	0	0	0	6	76	441	12	105	0	6	8	22	2521	57	378	1	21	106	0	633
Otu0022	46026	Bacteria(100)	Bacteroidota(100)	Bacteroidia(100)	Chitinophagales(100)	Chitinophagaceae(100)	Niabella(100)	0	0	0	0	0	0	0	0	0	1	1	0	0	0	0	0	0	0	0	0	0	0	81	0	766	16	0	0	0	0	0	0	1	0	0	0	0	0	0	0	0	0
Otu0023	45345	Bacteria(100)	Proteobacteria(100)	Gammaproteobacteria(100)	Enterobacterales(100)	Enterobacterales_unclassified(97)	Enterobacterales_unclassified(97)	0	0	0	1	13	31	0	0	0	0	0	239	8	2530	0	0	0	0	311	0	0	4865	725	126	0	0	0	0	3	5	0	5	0	0	90	255	64	0	2	0	0	0
Otu0024	45137	Bacteria(100)	Bacteroidota(100)	Bacteroidia(100)	Bacteroidales(100)	Muribaculaceae(100)	Muribaculaceae_ge(100)	0	0	0	0	0	0	0	0	0	0	0	3	0	0	0	0	13	0	0	0	0	0	244	0	0	0	0	2157	2903	26	0	725	0	0	0	0	1	0	0	0	1	0
Otu0025	42419	Bacteria(100)	Bacteroidota(100)	Bacteroidia(100)	Flavobacteriales(100)	Flavobacteriaceae(100)	Flavobacterium(100)	0	0	0	0	1	0	2850	0	0	0	0	3	0	0	0	0	0	0	0	1	0	0	4	0	0	0	0	0	0	0	0	0	0	0	0	0	0	4	0	0	0	0
Otu0026	41096	Bacteria(100)	Bacteroidota(100)	Bacteroidia(100)	Chitinophagales(100)	Chitinophagaceae(100)	Asinibacterium(100)	1	1	1	0	18146	22265	3	0	1	1	0	0	0	0	0	0	0	0	0	0	20	0	0	0	0	0	0	0	0	0	0	0	0	0	0	0	0	0	0	0	0	0
Otu0027	40064	Bacteria(100)	Actinobacteriota(100)	Actinobacteria(100)	Micrococcales(100)	Micrococcaceae(100)	Micrococcus(99)	0	0	0	1	138	1034	1	1473	275	0	5	370	0	0	0	0	0	1	0	0	0	3	12	1	0	16	4	18	0	3	6	1	186	10	518	184	2104	952	728	180	0	1317
Otu0028	39643	Bacteria(100)	Bacteroidota(100)	Bacteroidia(100)	Bacteroidales(100)	Bacteroidaceae(100)	Bacteroides(100)	0	0	0	0	0	0	0	0	0	0	0	772	0	0	0	20	0	0	0	0	0	0	1	0	19	1	0	0	0	0	21	3443	0	5	0	0	0	0	0	0	0	0
Otu0029	37432	Bacteria(100)	Proteobacteria(100)	Alphaproteobacteria(100)	Sphingomonadales(100)	Sphingomonadaceae(100)	Sphingomonas(100)	0	0	0	0	3688	3406	955	29	2089	1	0	91	0	6	0	0	0	0	25	1	7	0	87	49	10	39	64	15	166	2	0	354	5	19	862	2009	354	1755	4998	1404	0	527
Otu0030	35611	Bacteria(100)	Proteobacteria(100)	Alphaproteobacteria(100)	Rhizobiales(100)	Xanthobacteraceae(100)	Bradyrhizobium(91)	1	0	0	6	7392	8698	0	0	71	0	1	51	0	0	0	1	0	0	12	0	0	0	227	0	1	1	0	0	5	0	1	393	0	1	82	0	79	43	24	110	0	16
Otu0031	35281	Bacteria(100)	Bacteroidota(100)	Bacteroidia(100)	Bacteroidales(100)	Prevotellaceae(100)	Prevotellaceae_unclassified(100)	0	0	0	0	2	0	0	0	0	0	0	0	0	0	0	0	0	362	0	0	0	0	0	0	0	0	0	0	0	0	0	0	0	0	0	0	0	0	0	0	0	0
Otu0032	34117	Bacteria(100)	Bacteroidota(100)	Bacteroidia(100)	Chitinophagales(100)	Chitinophagaceae(100)	Chitinophagaceae_unclassified(100)	0	0	0	0	0	0	0	0	0	0	0	0	0	0	0	0	0	0	0	0	0	0	0	0	0	0	0	0	0	0	0	1	0	0	0	0	0	0	0	0	0	0
Otu0033	33572	Bacteria(100)	Actinobacteriota(100)	Actinobacteria(100)	Propionibacteriales(100)	Nocardioidaceae(100)	Aeromicrobium(99)	0	0	0	0	0	0	0	0	0	0	0	110	0	6	65	3380	0	6	40	0	0	0	0	0	0	0	0	1	0	0	25	6	0	47	287	0	0	43	370	32	0	0
Otu0034	32087	Bacteria(100)	Proteobacteria(100)	Gammaproteobacteria(100)	Burkholderiales(100)	Burkholderiaceae(100)	Burkholderiaceae_unclassified(100)	0	0	0	0	0	0	0	0	0	0	0	0	2	0	0	19	3479	0	0	0	0	0	0	0	0	0	0	0	0	0	0	0	0	1	0	0	0	0	0	0	0	0
Otu0035	32045	Bacteria(100)	Firmicutes(100)	Bacilli(100)	Bacillales(100)	Sporolactobacillaceae(100)	Pullulanibacillus(100)	0	0	0	0	0	4	0	0	0	0	0	0	0	0	0	2	0	0	0	1	5	0	13	0	0	0	0	0	0	0	0	0	0	0	3027	578	0	5	141	0	0	786
Otu0036	31106	Bacteria(100)	Actinobacteriota(100)	Actinobacteria(100)	Corynebacteriales(100)	Corynebacteriaceae(100)	Corynebacterium(100)	0	0	1	1	51	13	12	3	386	1	25	2	10	1	0	0	0	1	0	0	0	0	0	0	0	14	0	0	0	0	0	0	0	0	95	319	1999	178	496	47	7	60
Otu0037	30296	Bacteria(100)	Proteobacteria(100)	Alphaproteobacteria(100)	Sphingomonadales(100)	Sphingomonadaceae(100)	Sphingopyxis(100)	0	0	0	0	0	0	0	168	1605	0	0	0	0	0	0	0	0	0	0	0	0	0	11	36	7	464	56	0	601	0	0	118	3	347	1280	2674	351	1041	2159	778	0	422
Otu0038	30214	Bacteria(100)	Firmicutes(100)	Bacilli(100)	Lactobacillales(100)	Streptococcaceae(100)	Floricoccus(100)	0	0	0	19	0	0	0	0	0	0	0	0	0	0	0	0	119	0	0	0	0	0	0	0	124	2	0	102	4160	0	0	0	9506	1	0	0	0	0	0	0	0	0
Otu0039	30110	Bacteria(100)	Proteobacteria(100)	Gammaproteobacteria(100)	Xanthomonadales(100)	Xanthomonadaceae(100)	Luteimonas(100)	0	0	0	0	0	0	0	0	0	0	0	0	0	1	0	0	20	0	0	0	0	15	10	11	0	0	0	0	0	0	1	0	0	0	0	0	0	0	0	0	0	0
Otu0040	29953	Bacteria(100)	Proteobacteria(100)	Alphaproteobacteria(100)	Caulobacterales(100)	Caulobacteraceae(100)	Caulobacter(100)	1	0	0	2	472	481	0	1029	1353	0	1	0	0	0	0	0	0	0	3	0	0	0	97	123	40	231	208	0	7	1	5	5	40	1137	1798	605	353	2680	1992	749	0	3408
Otu0041	29080	Bacteria(100)	Firmicutes(100)	Clostridia(100)	Oscillospirales(100)	Ruminococcaceae(100)	Faecalibacterium(100)	0	0	0	0	0	0	0	0	5	0	0	0	0	0	2	0	0	0	0	0	0	0	0	0	21	1895	0	0	0	0	0	0	0	0	0	0	0	0	0	0	0	0
Otu0042	29025	Bacteria(100)	Bacteroidota(100)	Bacteroidia(100)	Bacteroidales(100)	Tannerellaceae(100)	Parabacteroides(100)	0	0	0	0	0	0	0	0	0	0	0	0	0	0	19	0	0	0	0	0	0	0	0	0	0	0	0	0	0	0	31	3523	0	5	0	0	0	0	0	0	0	0
Otu0043	26914	Bacteria(100)	Proteobacteria(100)	Gammaproteobacteria(100)	Burkholderiales(100)	Alcaligenaceae(100)	Alcaligenaceae_unclassified(99)	0	0	0	2	1702	15	0	11	0	0	0	12	0	0	0	0	1	0	0	0	0	0	0	0	1	0	0	0	0	0	0	0	0	0	0	0	0	0	0	5	0	0
Otu0044	26912	Bacteria(100)	Bacteroidota(100)	Bacteroidia(100)	Chitinophagales(100)	Chitinophagaceae(100)	Chitinophaga(100)	0	0	0	0	0	0	0	0	0	0	0	0	0	0	0	0	1254	0	0	0	0	0	0	0	0	0	0	0	0	0	0	1	0	0	0	0	0	0	0	0	0	0
Otu0045	25783	Bacteria(100)	Actinobacteriota(100)	Actinobacteria(100)	Pseudonocardiales(100)	Pseudonocardiaceae(100)	Pseudonocardiaceae_unclassified(100)	0	0	0	0	0	0	0	0	0	0	0	0	0	0	0	0	0	0	0	0	0	0	5	1	1	0	0	0	0	0	0	1	1	1	0	0	0	0	0	0	0	0
Otu0046	24879	Bacteria(100)	Bacteroidota(100)	Bacteroidia(100)	Chitinophagales(100)	Chitinophagaceae(100)	Sediminibacterium(100)	0	0	0	0	0	1	0	827	1864	0	0	0	0	0	0	0	0	0	0	0	0	0	144	26	3	75	41	0	0	0	0	0	0	0	1100	183	165	297	4490	178	0	30
Otu0047	22065	Bacteria(100)	Actinobacteriota(100)	Actinobacteria(100)	Pseudonocardiales(100)	Pseudonocardiaceae(100)	Pseudonocardiaceae_unclassified(100)	0	0	0	0	0	0	0	0	0	0	0	0	0	0	0	0	0	7	0	0	0	0	10	0	313	0	0	0	0	0	0	0	0	0	0	0	0	0	0	0	0	0
Otu0048	20406	Bacteria(100)	Bacteroidota(100)	Bacteroidia(100)	Flavobacteriales(100)	Weeksellaceae(100)	Cloacibacterium(100)	0	0	0	1	0	0	0	0	0	0	0	0	0	0	0	0	0	0	1	0	0	0	0	0	7	0	0	0	0	0	0	0	0	0	0	53	0	0	0	360	0	26
Otu0049	17941	Bacteria(100)	Bacteroidota(100)	Bacteroidia(100)	Bacteroidales(100)	Bacteroidaceae(100)	Bacteroides(100)	0	0	0	0	0	0	0	0	0	0	0	0	0	0	21	0	0	0	0	0	0	0	0	0	0	0	1	0	0	0	0	0	0	2	0	0	0	0	0	0	0	0
Otu0050	17484	Bacteria(100)	Proteobacteria(100)	Gammaproteobacteria(100)	Pseudomonadales(100)	Moraxellaceae(100)	Acinetobacter(100)	0	0	0	3	0	0	0	0	0	0	0	59	0	0	0	13	47	0	256	0	0	0	0	0	1492	19	8	0	0	0	0	0	332	0	0	0	0	0	0	0	0	0
Otu0051	17206	Bacteria(100)	Proteobacteria(100)	Gammaproteobacteria(100)	Pseudomonadales(100)	Pseudomonadaceae(100)	Pseudomonas(100)	0	1	0	12	825	270	2	1257	3	0	0	1	0	0	0	0	1	104	0	0	0	0	0	0	0	0	0	0	59	0	0	0	0	417	964	2488	128	1831	1553	28	0	41
Otu0052	16958	Bacteria(100)	Firmicutes(100)	Bacilli(100)	Lactobacillales(100)	Streptococcaceae(100)	Streptococcus(100)	1	0	0	0	0	97	0	0	109	0	0	0	0	0	0	0	0	0	38	0	0	0	0	0	4	0	0	0	0	1	0	0	0	12	60	3	249	963	6	2	3	0
Otu0053	16451	Bacteria(100)	Proteobacteria(100)	Gammaproteobacteria(100)	Pseudomonadales(100)	Pseudomonadaceae(100)	Pseudomonas(100)	0	0	0	478	0	42	2	1	0	0	0	4	9	7	4	0	19	9	132	0	0	0	91	0	17	1	0	0	1	0	0	7	570	0	294	1	25	162	196	36	0	2
Otu0054	16002	Bacteria(100)	Actinobacteriota(100)	Actinobacteria(100)	Micrococcales(100)	Micrococcales_unclassified(100)	Micrococcales_unclassified(100)	0	0	0	0	0	0	0	0	0	0	0	0	0	0	0	0	374	0	0	0	0	0	0	5	488	4	0	6	208	0	0	0	799	0	0	0	0	0	0	0	0	0
Otu0055	15679	Bacteria(100)	Bacteroidota(100)	Bacteroidia(100)	Bacteroidales(100)	Muribaculaceae(100)	Muribaculaceae_ge(100)	0	0	1	0	0	0	1	0	0	0	0	0	0	0	0	0	0	1	0	0	0	0	0	0	0	0	0	1	0	0	13	3142	0	8	0	0	0	0	0	0	0	0
Otu0056	15089	Bacteria(100)	Proteobacteria(100)	Gammaproteobacteria(100)	Xanthomonadales(100)	Xanthomonadaceae(100)	Stenotrophomonas(100)	0	0	0	0	0	0	0	412	0	0	0	30	0	0	0	0	14	0	0	0	0	0	0	0	328	0	0	0	7	0	21	0	14	0	0	7	0	20	134	18	0	0
Otu0057	14957	Bacteria(100)	Bacteroidota(100)	Bacteroidia(100)	Bacteroidales(100)	Bacteroidaceae(100)	Bacteroides(100)	0	0	0	0	0	0	0	0	0	0	0	0	0	0	0	5	48	0	0	0	0	0	0	0	0	0	0	0	0	0	0	0	0	0	0	0	0	0	0	0	0	0
Otu0058	14221	Bacteria(100)	Firmicutes(100)	Bacilli(100)	Lactobacillales(100)	Leuconostocaceae(100)	Leuconostoc(100)	0	0	0	0	0	0	0	0	0	0	0	0	0	0	0	0	0	0	0	0	0	0	0	0	0	0	0	0	0	0	0	0	0	0	0	3	0	0	0	22	0	0
Otu0059	13592	Bacteria(100)	Bacteroidota(100)	Bacteroidia(100)	Bacteroidales(100)	Muribaculaceae(100)	Muribaculaceae_ge(100)	0	0	0	0	0	1	0	0	0	3	8	0	0	0	0	0	0	0	0	0	0	0	0	0	0	0	0	0	0	0	0	0	0	0	0	0	0	0	0	0	0	0
Otu0060	13169	Bacteria(100)	Firmicutes(100)	Bacilli(100)	Lactobacillales(100)	Lactobacillaceae(100)	Lactobacillus(100)	0	2	0	0	0	0	0	0	0	0	0	0	0	0	32	0	0	0	0	0	0	0	0	0	0	0	0	0	0	0	0	0	0	0	0	0	0	0	0	0	0	0
Otu0061	13161	Bacteria(100)	Proteobacteria(100)	Alphaproteobacteria(100)	Sphingomonadales(100)	Sphingomonadaceae(100)	Sphingomonadaceae_unclassified(96)	0	0	163	0	87	52	0	0	225	0	0	1	2	0	0	0	0	0	1	0	0	38	1	17	3	15	143	0	0	0	0	9	0	199	1179	194	793	550	773	131	0	51
Otu0062	13055	Bacteria(100)	Proteobacteria(100)	Alphaproteobacteria(100)	Caulobacterales(100)	Caulobacteraceae(100)	uncultured(100)	0	0	0	0	6164	6419	1	1	0	0	0	0	0	0	0	0	0	0	0	0	2	0	0	0	0	0	0	0	0	0	0	0	0	0	54	0	0	0	0	0	0	0
Otu0063	12648	Bacteria(100)	Bacteroidota(100)	Bacteroidia(100)	Bacteroidales(100)	Bacteroidaceae(100)	Bacteroides(100)	0	0	0	0	0	0	0	0	0	0	0	0	0	0	0	0	0	0	0	0	0	0	17	0	0	0	0	0	0	0	0	0	0	0	0	0	0	0	0	0	0	0
Otu0064	12502	Bacteria(100)	Proteobacteria(100)	Alphaproteobacteria(100)	Rhodobacterales(100)	Rhodobacteraceae(100)	Paracoccus(100)	0	0	0	2	0	0	0	0	202	0	0	17	0	0	0	0	0	0	3	0	0	0	0	8	1	3	0	0	0	0	2	172	2	75	29	0	427	5	929	936	0	0
Otu0065	11936	Bacteria(100)	Firmicutes(100)	Bacilli(100)	Lactobacillales(100)	Streptococcaceae(100)	Streptococcus(100)	0	0	0	0	3	0	0	0	212	7	0	0	0	0	0	0	0	0	0	0	0	0	0	0	0	0	0	0	0	0	0	0	0	85	0	41	324	100	19	37	0	0
Otu0066	11638	Bacteria(100)	Bacteroidota(100)	Bacteroidia(100)	Bacteroidales(100)	Bacteroidaceae(100)	Bacteroides(100)	0	0	0	0	0	0	0	0	0	0	0	0	0	0	0	0	0	0	0	0	0	0	0	0	0	0	1069	0	0	0	0	0	0	0	0	0	0	0	0	0	0	0
Otu0067	11418	Bacteria(100)	Proteobacteria(100)	Gammaproteobacteria(100)	Burkholderiales(100)	Burkholderiaceae(100)	Burkholderia-Caballeronia-Paraburkholderia(100)	1	0	0	0	0	0	0	0	0	0	0	19	0	21	0	4	0	2	0	0	0	27	0	0	4	0	8	0	1	0	0	0	0	0	0	0	3	0	0	0	0	50
Otu0068	11353	Bacteria(100)	Actinobacteriota(100)	Actinobacteria(100)	Micrococcales(100)	Micrococcales_unclassified(96)	Micrococcales_unclassified(96)	0	0	0	0	0	0	0	0	0	0	0	0	0	0	0	0	66	0	0	0	0	0	0	0	260	10	0	0	0	0	0	0	82	0	28	62	0	0	0	0	0	15
Otu0069	10880	Bacteria(100)	Proteobacteria(100)	Alphaproteobacteria(100)	Rhizobiales(100)	Xanthobacteraceae(100)	Xanthobacteraceae_unclassified(100)	0	0	0	0	0	0	0	0	0	0	0	0	0	0	0	0	38	0	0	0	0	4	0	0	4	0	0	0	0	0	0	0	0	0	0	0	0	0	0	0	0	0
Otu0070	10650	Bacteria(100)	Proteobacteria(100)	Alphaproteobacteria(100)	Sphingomonadales(100)	Sphingomonadaceae(100)	Sphingomonas(100)	0	0	0	0	0	0	0	0	0	0	0	251	0	1	0	0	0	0	0	0	0	0	3	0	0	0	0	0	0	0	0	0	0	0	0	0	0	0	0	0	0	0
Otu0071	10551	Bacteria(100)	Bacteroidota(100)	Bacteroidia(100)	Cytophagales(100)	Spirosomaceae(100)	Pseudarcicella(100)	0	0	0	0	0	0	2951	0	0	0	0	0	0	0	0	0	0	0	0	0	0	0	0	0	0	0	0	0	0	0	0	0	0	0	0	0	0	0	0	0	0	0
Otu0072	10454	Bacteria(100)	Bacteroidota(100)	Bacteroidia(100)	Bacteroidales(100)	Prevotellaceae(100)	Prevotella(100)	0	0	0	0	0	0	1	0	0	0	0	0	0	0	0	0	0	0	0	0	0	0	1	0	0	0	535	0	0	0	0	22	0	0	0	0	0	3	299	0	0	0
Otu0073	10286	Bacteria(100)	Proteobacteria(100)	Gammaproteobacteria(100)	Burkholderiales(100)	Sutterellaceae(100)	Sutterella(100)	0	0	0	0	0	0	0	0	0	0	0	0	0	0	0	0	0	0	0	0	0	13	0	0	0	0	0	0	0	0	0	0	0	0	0	0	0	0	0	0	0	0
Otu0074	10226	Bacteria(100)	Bacteroidota(100)	Bacteroidia(100)	Bacteroidales(100)	Prevotellaceae(100)	Prevotellaceae_unclassified(100)	3	0	0	0	0	0	0	0	0	0	0	0	0	0	0	0	0	0	0	0	0	0	0	0	8	2123	509	0	0	0	0	0	0	0	0	3	0	0	0	0	0	0
Otu0075	10144	Bacteria(100)	Bacteroidota(100)	Bacteroidia(100)	Bacteroidales(100)	Bacteroidaceae(100)	Bacteroides(100)	0	0	0	0	0	0	0	0	0	0	0	0	0	0	0	0	38	0	0	0	0	0	0	0	0	0	0	0	0	0	0	0	0	0	0	0	0	0	0	0	0	0
Otu0076	9809	Bacteria(100)	Firmicutes(100)	Clostridia(100)	Peptostreptococcales-Tissierellales(100)	Peptostreptococcales-Tissierellales_fa(100)	Anaerococcus(100)	0	0	0	1	0	0	0	0	219	0	0	0	0	0	0	0	0	538	0	0	0	0	0	0	0	0	0	0	0	122	0	0	5	0	15	12	3681	18	1510	303	0	0
Otu0077	9298	Bacteria(100)	Actinobacteriota(100)	Actinobacteria(100)	Micrococcales(100)	Microbacteriaceae(100)	Rhodoluna(82)	0	0	0	0	0	0	1439	0	0	0	0	2	0	0	0	0	0	0	0	0	0	0	2	0	0	0	0	0	0	0	0	0	0	0	0	0	0	0	0	0	0	0
Otu0078	9194	Bacteria(100)	Proteobacteria(100)	Gammaproteobacteria(100)	Pasteurellales(100)	Pasteurellaceae(100)	Pasteurellaceae_unclassified(98)	0	0	0	2	0	1	46	21	1115	0	0	0	0	0	2	0	0	0	0	0	0	0	0	0	0	0	0	0	0	0	0	0	0	0	107	2335	359	0	2	1	0	0
Otu0079	8754	Bacteria(100)	Firmicutes(100)	Clostridia(100)	Clostridiales(100)	Clostridiaceae(100)	Hathewaya(100)	0	0	0	0	0	0	0	0	0	0	0	0	0	1	0	0	0	0	0	0	0	0	0	0	0	0	0	0	0	0	0	0	0	0	0	0	0	0	0	2	0	0
Otu0080	8735	Bacteria(100)	Acidobacteriota(100)	Vicinamibacteria(100)	Vicinamibacterales(100)	uncultured(100)	uncultured_ge(100)	1	0	0	5	0	0	1	0	0	0	0	123	0	0	0	1	0	0	7	0	0	0	252	0	0	0	0	0	0	0	0	0	0	0	0	0	0	0	0	0	0	0
Otu0081	8575	Bacteria(100)	Bacteroidota(100)	Bacteroidia(100)	Sphingobacteriales(100)	Sphingobacteriaceae(100)	Sphingobacterium(100)	0	0	0	2	0	0	64	0	0	0	0	0	0	0	0	0	42	0	0	0	0	0	0	0	434	3	0	0	0	0	0	0	0	0	0	0	0	0	0	0	0	0
Otu0082	8370	Bacteria(100)	Verrucomicrobiota(100)	Verrucomicrobiae(100)	Chthoniobacterales(100)	Chthoniobacteraceae(100)	Candidatus_Udaeobacter(100)	0	0	0	2	0	0	0	1	0	0	180	515	0	0	0	2	2	0	192	0	0	0	48	0	0	0	0	0	0	0	0	0	0	0	0	0	78	0	0	0	0	0
Otu0083	8287	Bacteria(100)	Firmicutes(100)	Bacilli(100)	Lactobacillales(100)	Carnobacteriaceae(100)	Granulicatella(77)	0	0	0	2	0	0	5	0	0	0	0	0	0	0	0	0	0	0	0	0	0	0	0	0	0	0	0	0	0	0	0	0	0	3	204	0	0	156	1	0	0	0
Otu0084	8168	Bacteria(100)	Actinobacteriota(100)	Actinobacteria(100)	Frankiales(97)	Frankiaceae(96)	Jatrophihabitans(96)	0	0	0	5	0	0	0	0	0	0	0	461	0	0	0	0	0	1	3178	0	0	0	6	0	0	0	0	0	0	0	0	0	0	0	0	0	0	0	0	0	0	0
Otu0085	7849	Bacteria(100)	Firmicutes(100)	Clostridia(100)	Lachnospirales(100)	Lachnospiraceae(100)	Agathobacter(100)	0	0	0	0	0	0	0	0	0	2	0	0	0	0	0	0	24	0	0	0	0	0	0	0	0	0	0	0	0	0	0	0	0	0	0	0	0	0	0	0	0	0
Otu0086	7649	Bacteria(100)	Proteobacteria(100)	Gammaproteobacteria(100)	Gammaproteobacteria_unclassified(100)	Gammaproteobacteria_unclassified(100)	Gammaproteobacteria_unclassified(100)	1	0	0	0	0	0	0	0	0	0	0	0	0	0	0	0	0	0	0	0	0	1	0	0	0	0	0	0	0	0	0	0	0	0	0	0	0	0	0	0	0	0
Otu0087	7532	Bacteria(100)	Firmicutes(100)	Bacilli(100)	Erysipelotrichales(100)	Erysipelotrichaceae(100)	Faecalibaculum(100)	0	0	0	0	0	0	0	0	0	0	0	0	0	0	0	0	0	0	0	0	0	0	0	0	0	0	0	0	0	0	0	0	0	0	0	0	0	0	0	0	0	0
Otu0088	7415	Bacteria(100)	Proteobacteria(100)	Gammaproteobacteria(100)	Enterobacterales(100)	Yersiniaceae(100)	Serratia(100)	1	0	0	0	0	0	0	0	0	0	0	0	0	16	0	0	0	2	757	0	0	0	0	0	0	0	0	0	0	0	0	0	0	3	0	0	0	0	0	0	0	0
Otu0089	7381	Bacteria(100)	Firmicutes(100)	Clostridia(100)	Oscillospirales(100)	Ruminococcaceae(100)	Subdoligranulum(100)	0	0	0	0	0	0	0	0	0	0	0	0	0	0	2	0	0	0	0	1	0	0	0	0	0	118	0	0	0	0	0	0	0	0	0	0	0	0	0	0	0	0
Otu0090	7151	Bacteria(100)	Bacteroidota(100)	Bacteroidia(100)	Sphingobacteriales(100)	env.OPS_17(100)	env.OPS_17_ge(100)	0	0	0	0	2363	4726	0	0	0	0	0	0	0	0	0	0	0	0	0	0	0	0	0	0	0	0	0	0	0	0	0	0	0	0	0	0	0	0	0	0	0	0
Otu0091	7111	Bacteria(100)	Firmicutes(100)	Negativicutes(100)	Veillonellales-Selenomonadales(100)	Veillonellaceae(100)	Veillonella(100)	0	0	0	30	0	0	0	0	0	0	0	0	0	0	0	9	0	0	0	0	0	0	0	89	0	0	0	0	0	0	0	0	465	0	0	0	0	1	319	0	0	0
Otu0092	7082	Bacteria(100)	Proteobacteria(100)	Gammaproteobacteria(100)	Burkholderiales(100)	Nitrosomonadaceae(100)	DSSD61(100)	0	1	0	0	2383	4662	1	0	0	0	0	0	0	0	0	0	0	0	0	0	1	0	0	0	0	18	0	0	0	0	0	0	0	0	0	0	0	0	0	0	0	0
Otu0093	6972	Bacteria(100)	Firmicutes(100)	Clostridia(100)	Clostridia_vadinBB60_group(100)	Clostridia_vadinBB60_group_fa(100)	Clostridia_vadinBB60_group_ge(100)	0	0	0	0	0	0	0	0	0	0	0	0	0	0	0	0	0	0	562	0	0	0	0	0	0	0	0	0	0	0	0	0	0	0	0	0	0	0	0	0	4937	0
Otu0094	6972	Bacteria(100)	Bacteroidota(100)	Bacteroidia(100)	Bacteroidales(100)	Rikenellaceae(100)	Alistipes(100)	0	0	0	0	0	0	81	0	0	0	0	0	0	0	0	0	0	0	0	0	0	0	0	0	0	0	0	0	0	0	0	0	0	0	0	0	0	0	0	0	0	0
Otu0095	6953	Bacteria(100)	Bacteroidota(100)	Bacteroidia(100)	Bacteroidales(100)	Muribaculaceae(100)	Muribaculaceae_ge(100)	2	0	0	0	0	0	0	1	1	8	0	0	0	0	82	0	0	0	0	0	0	0	0	0	0	0	0	0	0	39	0	0	0	0	0	0	0	0	0	0	0	0
Otu0096	6734	Bacteria(100)	Bacteroidota(100)	Bacteroidia(100)	Bacteroidales(100)	Muribaculaceae(100)	Muribaculaceae_ge(100)	0	0	0	0	0	0	0	0	0	0	1	921	0	0	0	0	0	0	0	0	0	0	0	0	0	0	0	1669	0	33	0	0	0	0	0	0	0	0	0	0	0	0
Otu0097	6518	Bacteria(100)	Bacteroidota(100)	Bacteroidia(100)	Sphingobacteriales(100)	env.OPS_17(100)	env.OPS_17_ge(100)	0	0	0	0	0	0	1241	0	0	0	0	0	0	0	0	0	0	0	0	0	0	0	0	0	0	0	0	0	0	0	0	0	0	0	0	0	0	0	0	0	0	0
Otu0098	6407	Bacteria(100)	Bacteroidota(100)	Bacteroidia(100)	Bacteroidales(100)	Prevotellaceae(100)	Paraprevotella(100)	0	0	0	0	0	0	0	0	0	0	0	0	0	0	0	0	76	392	0	0	0	0	0	0	0	0	0	0	0	0	0	0	0	0	0	0	0	0	0	0	0	0
Otu0099	6356	Bacteria(100)	Proteobacteria(100)	Alphaproteobacteria(100)	Rhizobiales(100)	Rhizobiaceae(100)	Rhizobiaceae_unclassified(100)	0	0	0	0	0	0	0	0	0	0	0	0	0	13	0	0	813	0	0	0	0	0	0	0	0	0	0	0	0	0	0	0	0	0	0	0	0	0	0	0	0	0
Otu0100	6316	Bacteria(100)	Firmicutes(100)	Negativicutes(100)	Acidaminococcales(100)	Acidaminococcaceae(100)	Phascolarctobacterium(100)	0	0	0	0	0	0	0	0	0	0	0	0	0	0	0	0	13	0	0	1	0	0	0	0	0	0	0	0	0	0	0	0	0	0	0	0	0	0	0	0	0	0
Otu0101	6314	Bacteria(100)	Firmicutes(100)	Clostridia(100)	Lachnospirales(100)	Lachnospiraceae(100)	Lachnospiraceae_unclassified(100)	0	0	0	0	0	0	0	0	0	0	0	0	0	0	0	0	0	0	0	0	0	0	0	0	0	0	0	0	0	0	0	0	0	0	0	0	0	0	0	0	5703	0
Otu0102	6297	Bacteria(100)	Proteobacteria(100)	Alphaproteobacteria(100)	Rhizobiales(100)	Xanthobacteraceae(100)	Nitrobacter(100)	0	0	0	0	0	0	0	42	58	0	0	0	0	0	0	0	0	0	0	0	0	0	0	0	0	0	0	0	0	0	0	90	0	0	278	5486	0	87	2	0	0	12
Otu0103	6274	Bacteria(100)	Firmicutes(100)	Clostridia(100)	Oscillospirales(100)	Oscillospiraceae(100)	Oscillibacter(100)	0	0	0	0	0	0	0	0	0	0	0	0	0	0	0	0	0	0	0	0	0	0	0	0	0	0	0	0	0	0	0	0	0	0	0	0	0	0	0	0	6272	0
Otu0104	6206	Bacteria(100)	Actinobacteriota(100)	Actinobacteria(100)	Micrococcales(100)	Intrasporangiaceae(100)	Intrasporangiaceae_unclassified(100)	0	0	0	0	0	0	0	0	0	0	0	0	0	0	0	6	0	0	0	0	0	0	32	0	0	0	0	0	0	0	2	0	0	6	0	0	0	31	0	0	0	39
Otu0105	6198	Bacteria(100)	Actinobacteriota(100)	Actinobacteria(100)	Corynebacteriales(100)	Corynebacteriaceae(100)	Corynebacterium(100)	0	0	0	1	0	53	0	0	112	0	0	0	0	0	0	0	0	0	0	0	0	0	0	0	0	0	0	0	0	0	0	0	0	179	3	0	46	24	17	2	0	0
Otu0106	6191	Bacteria(100)	Actinobacteriota(100)	Actinobacteria(100)	Corynebacteriales(100)	Mycobacteriaceae(100)	Mycobacterium(93)	0	0	0	0	0	0	0	0	4	0	0	422	0	0	0	0	0	3	364	0	0	2	3	0	0	5	0	0	0	0	0	0	8	0	0	9	0	6	0	0	0	0
Otu0107	6079	Bacteria(100)	Proteobacteria(100)	Gammaproteobacteria(100)	Burkholderiales(100)	Oxalobacteraceae(100)	Massilia(99)	0	0	0	0	0	0	16	0	0	0	234	41	0	0	0	0	2	10	67	0	4	0	0	0	0	0	10	0	0	0	0	120	0	0	0	55	536	0	0	251	0	0
Otu0108	6065	Bacteria(100)	Proteobacteria(100)	Gammaproteobacteria(100)	Burkholderiales(100)	Comamonadaceae(100)	Comamonadaceae_unclassified(100)	0	0	0	0	1	142	28	0	0	0	0	97	0	23	0	1	3	3	19	0	0	0	9	0	10	0	0	0	0	0	0	0	18	0	0	0	2	0	0	0	0	0
Otu0109	5971	Bacteria(100)	Bacteroidota(100)	Bacteroidia(100)	Bacteroidales(100)	Muribaculaceae(100)	Muribaculaceae_ge(100)	0	0	0	0	0	0	0	0	0	0	46	0	0	0	0	0	0	0	0	0	0	0	0	0	0	0	0	0	0	0	0	0	0	0	0	0	0	0	0	0	0	0
Otu0110	5728	Bacteria(100)	Actinobacteriota(100)	Actinobacteria(100)	Propionibacteriales(100)	Nocardioidaceae(100)	Nocardioides(61)	0	0	4	1	0	2	0	0	34	0	0	59	0	0	0	0	0	0	242	0	0	0	40	0	0	0	0	0	0	0	0	0	0	0	0	9	0	2	0	0	0	0
Otu0111	5726	Bacteria(100)	Bacteroidota(100)	Bacteroidia(100)	Bacteroidales(100)	Muribaculaceae(100)	Muribaculaceae_ge(100)	0	0	0	0	0	0	0	0	0	0	1545	0	0	0	0	0	0	1	0	0	0	0	0	0	0	0	0	0	0	0	0	0	0	0	0	0	0	0	0	0	0	0
Otu0112	5698	Bacteria(100)	Firmicutes(100)	Bacilli(100)	Lactobacillales(100)	Streptococcaceae(100)	Lactococcus(100)	0	0	0	0	0	0	0	0	0	0	0	0	0	0	0	0	0	0	0	0	0	0	0	0	0	0	0	0	0	0	0	0	0	0	0	0	0	0	0	0	0	0
Otu0113	5609	Bacteria(100)	Planctomycetota(100)	Planctomycetes(100)	Gemmatales(100)	Gemmataceae(100)	Gemmataceae_unclassified(100)	0	0	0	0	0	0	0	0	0	0	0	0	0	0	0	0	0	0	0	0	0	0	0	0	0	0	0	0	0	0	0	0	0	0	0	0	0	0	0	0	0	0
Otu0114	5572	Bacteria(100)	Bacteroidota(100)	Bacteroidia(100)	Bacteroidales(100)	Muribaculaceae(100)	Muribaculaceae_ge(100)	0	0	0	0	0	0	0	0	0	0	0	0	0	0	0	0	0	0	0	0	0	0	0	0	0	0	0	0	0	0	0	0	0	0	0	0	0	0	0	0	0	0
Otu0115	5492	Bacteria(100)	Proteobacteria(100)	Gammaproteobacteria(100)	Enterobacterales(100)	Enterobacteriaceae(100)	Escherichia-Shigella(100)	0	2	0	0	0	0	2	0	0	0	0	0	0	0	0	0	0	0	0	0	0	0	0	0	0	0	0	0	0	0	0	0	0	0	0	0	0	0	1	0	0	0
Otu0116	5381	Bacteria(100)	Firmicutes(100)	Negativicutes(100)	Veillonellales-Selenomonadales(100)	Selenomonadaceae(100)	Megamonas(100)	0	0	0	0	0	0	0	0	0	0	0	0	0	0	0	0	0	0	0	0	0	0	0	0	0	0	0	0	0	0	0	0	0	0	0	0	0	0	0	0	0	0
Otu0117	5262	Bacteria(100)	Proteobacteria(100)	Alphaproteobacteria(100)	Rickettsiales(100)	Anaplasmataceae(100)	Wolbachia(100)	0	0	0	0	0	0	0	0	0	0	1	0	0	0	0	0	0	0	0	0	0	0	0	0	0	0	0	0	0	0	0	0	0	0	0	2	0	0	0	0	0	0
Otu0118	5255	Bacteria(100)	Proteobacteria(100)	Alphaproteobacteria(100)	Rhizobiales(100)	Hyphomicrobiaceae(100)	Hyphomicrobium(100)	0	0	0	0	1490	1822	0	0	0	0	0	41	0	0	0	0	0	0	351	0	8	0	0	0	0	11	0	0	0	0	0	0	0	0	115	31	0	793	2	10	0	0
Otu0119	5232	Bacteria(100)	Firmicutes(100)	Bacilli(100)	Lactobacillales(100)	Enterococcaceae(96)	Enterococcus(80)	0	0	0	0	1	0	0	0	0	24	0	0	0	1	0	0	0	0	0	0	0	0	0	0	0	0	0	0	0	0	0	0	0	0	0	0	0	0	0	0	0	0
Otu0120	5160	Bacteria(100)	Bacteroidota(100)	Bacteroidia(100)	Bacteroidales(100)	Muribaculaceae(100)	Muribaculaceae_ge(100)	1	0	1	0	1	0	0	0	0	0	0	0	22	0	0	0	0	0	0	0	0	0	0	0	0	0	0	0	0	0	0	0	0	0	0	0	0	0	0	0	0	0
Otu0121	5149	Bacteria(100)	Bacteroidota(100)	Bacteroidia(100)	Bacteroidales(100)	Muribaculaceae(100)	Muribaculum(100)	0	0	0	0	0	0	0	0	0	0	0	0	0	0	0	0	0	0	0	0	0	0	1	0	0	0	0	0	0	0	0	0	0	0	0	0	0	0	0	0	0	0
Otu0122	5073	Bacteria(100)	Proteobacteria(100)	Alphaproteobacteria(100)	Rhodobacterales(100)	Rhodobacteraceae(100)	Paracoccus(98)	2	0	0	1	0	0	0	0	295	0	0	6	0	2	0	0	0	0	0	0	3	0	0	0	6	0	1	0	0	0	0	0	0	0	386	32	7	0	24	0	0	0
Otu0123	5050	Bacteria(100)	Proteobacteria(100)	Gammaproteobacteria(100)	Burkholderiales(100)	Comamonadaceae(100)	Comamonadaceae_unclassified(68)	0	0	0	1	0	0	552	0	0	0	0	102	1	2	0	2	0	123	304	0	1	0	19	0	0	0	0	0	0	0	0	0	12	0	0	0	16	0	0	0	0	0
Otu0124	5029	Bacteria(100)	Bacteroidota(100)	Bacteroidia(100)	Bacteroidales(100)	Muribaculaceae(100)	Muribaculaceae_ge(100)	0	0	0	0	0	0	0	0	0	0	0	0	0	0	0	0	0	0	0	0	0	0	0	0	0	0	0	0	0	0	0	0	0	0	0	0	0	0	0	0	0	0
Otu0125	5019	Bacteria(100)	Proteobacteria(100)	Gammaproteobacteria(100)	Enterobacterales(100)	Morganellaceae(55)	Providencia(55)	0	0	0	0	0	0	0	0	0	0	0	0	0	0	0	0	0	0	0	0	0	0	33	0	0	0	0	0	14	0	0	1	0	0	0	0	94	28	7	0	0	4
Otu0126	4953	Bacteria(100)	Bacteroidota(100)	Bacteroidia(100)	Bacteroidales(100)	Prevotellaceae(100)	Alloprevotella(100)	0	0	0	0	0	0	0	1	0	0	0	0	0	0	0	0	0	0	0	0	0	0	0	0	0	0	0	0	0	0	0	0	0	0	0	0	0	0	0	0	0	0
Otu0127	4927	Bacteria(100)	Bacteroidota(100)	Bacteroidia(100)	Bacteroidales(100)	Muribaculaceae(100)	Muribaculaceae_ge(100)	0	0	0	0	0	0	0	0	0	0	0	0	0	0	0	0	0	0	0	0	0	0	0	0	15	0	0	0	0	0	4359	17	0	0	0	0	0	0	0	0	0	0
Otu0128	4882	Bacteria(100)	Actinobacteriota(100)	Actinobacteria(100)	Micrococcales(100)	Intrasporangiaceae(100)	Intrasporangiaceae_unclassified(100)	0	0	0	4	0	0	0	172	9	0	0	24	0	1	0	0	0	0	213	0	0	0	10	0	0	0	0	0	0	0	1	0	0	2	0	0	29	0	32	0	0	0
Otu0129	4820	Bacteria(100)	Firmicutes(100)	Clostridia(100)	Lachnospirales(100)	Lachnospiraceae(100)	Lachnospiraceae_unclassified(100)	0	0	0	0	0	0	0	0	0	0	0	0	0	0	0	0	0	0	0	0	0	0	0	0	0	0	0	0	0	0	0	0	0	0	0	0	0	0	0	0	4820	0
Otu0130	4782	Bacteria(100)	Bacteroidota(100)	Bacteroidia(100)	Bacteroidales(100)	Prevotellaceae(100)	Prevotellaceae_unclassified(100)	0	0	0	0	0	0	0	0	0	0	0	0	0	0	0	2	0	0	0	0	0	0	0	0	0	0	0	0	0	0	0	0	0	0	1224	0	0	0	0	0	0	0
Otu0131	4753	Bacteria(100)	Proteobacteria(100)	Alphaproteobacteria(100)	Sphingomonadales(100)	Sphingomonadaceae(100)	Sphingobium(100)	0	0	0	0	0	0	0	0	923	0	0	0	0	0	0	0	0	0	0	0	0	0	2	0	0	0	0	0	0	0	0	0	0	0	31	0	4	3234	126	5	0	0
Otu0132	4738	Bacteria(100)	Firmicutes(100)	Clostridia(100)	Lachnospirales(100)	Lachnospiraceae(100)	Lachnospiraceae_NK4A136_group(100)	0	0	0	0	0	0	0	0	0	0	0	0	0	0	0	0	0	0	0	0	0	0	0	0	0	0	0	0	0	0	0	0	0	0	0	0	0	0	0	0	0	0
Otu0133	4737	Bacteria(100)	Fusobacteriota(100)	Fusobacteriia(100)	Fusobacteriales(100)	Fusobacteriaceae(100)	Fusobacterium(100)	0	0	0	0	0	0	0	0	1	0	1	0	0	0	0	0	0	0	0	0	0	0	0	0	0	0	0	0	0	0	0	0	0	0	0	0	2521	1	71	23	0	0
Otu0134	4729	Bacteria(100)	Proteobacteria(100)	Gammaproteobacteria(100)	Gammaproteobacteria_Incertae_Sedis(100)	Unknown_Family(100)	Acidibacter(100)	0	0	0	0	963	3317	0	0	0	0	0	1	0	0	0	0	0	0	0	0	0	0	0	0	0	0	0	0	0	0	0	0	0	0	0	0	0	0	0	0	0	0
Otu0135	4722	Bacteria(100)	Firmicutes(100)	Negativicutes(100)	Veillonellales-Selenomonadales(100)	Veillonellaceae(100)	Dialister(100)	0	0	0	0	0	0	0	0	0	0	0	0	0	0	0	0	0	0	0	0	0	0	0	0	0	0	0	0	0	0	0	0	0	0	0	0	0	0	0	0	0	0
Otu0136	4717	Bacteria(100)	Bacteroidota(100)	Bacteroidia(100)	Bacteroidales(100)	Muribaculaceae(100)	Muribaculaceae_ge(100)	0	0	0	0	1	0	0	0	0	0	0	0	0	0	0	0	0	0	0	0	0	0	0	0	0	0	0	0	0	0	0	0	0	0	0	0	0	0	0	0	0	0
Otu0137	4691	Bacteria(100)	Acidobacteriota(100)	Vicinamibacteria(100)	Vicinamibacterales(100)	Vicinamibacteraceae(100)	Vicinamibacteraceae_ge(96)	0	0	0	0	0	0	515	0	0	0	0	130	0	0	0	0	0	0	12	0	0	0	572	0	0	0	0	0	0	0	0	0	0	0	0	0	0	0	0	0	0	0
Otu0138	4666	Bacteria(100)	Bacteroidota(100)	Bacteroidia(100)	Bacteroidales(100)	Bacteroidaceae(100)	Bacteroides(100)	0	0	0	0	0	0	0	0	0	0	0	0	0	0	0	0	0	0	0	0	0	0	0	0	0	0	0	0	0	0	0	0	0	0	0	0	0	0	0	0	0	0
Otu0139	4641	Bacteria(100)	Firmicutes(100)	Clostridia(100)	Lachnospirales(100)	Lachnospiraceae(100)	Lachnospiraceae_unclassified(100)	0	0	0	0	0	0	0	0	0	0	0	0	0	0	0	0	0	0	0	0	0	0	0	0	0	0	0	0	0	0	0	0	0	0	0	0	0	0	0	0	0	0
Otu0140	4606	Bacteria(100)	Proteobacteria(100)	Gammaproteobacteria(100)	Pseudomonadales(100)	Moraxellaceae(100)	Acinetobacter(100)	0	0	0	0	0	0	0	0	0	0	0	0	0	0	0	0	0	0	0	0	0	0	0	0	0	0	0	0	0	0	0	2	3	164	99	0	147	1045	14	45	0	0
Otu0141	4582	Bacteria(100)	Bacteroidota(100)	Bacteroidia(100)	Bacteroidales(100)	Prevotellaceae(100)	Prevotella(100)	0	0	0	1	0	0	0	0	251	0	0	0	0	0	0	0	0	0	0	0	0	0	20	0	0	0	0	0	0	0	0	0	0	0	0	0	0	0	0	0	0	0
Otu0142	4566	Bacteria(100)	Actinobacteriota(100)	Actinobacteria(100)	Corynebacteriales(100)	Corynebacteriaceae(100)	Turicella(100)	0	0	0	1	5	48	0	10	74	0	0	1	0	0	0	0	0	0	0	0	0	0	0	0	3	2	0	0	0	0	0	0	0	0	1206	62	169	3	79	0	0	0
Otu0143	4512	Bacteria(100)	Firmicutes(100)	Clostridia(100)	Lachnospirales(100)	Lachnospiraceae(100)	Lachnospiraceae_NK4A136_group(80)	0	0	0	0	0	0	0	0	0	0	0	0	0	0	1	0	1	0	0	0	0	0	0	0	0	0	0	0	0	0	0	0	0	0	0	0	0	0	0	0	0	0
Otu0144	4417	Bacteria(100)	Firmicutes(100)	Clostridia(100)	Peptostreptococcales-Tissierellales(100)	Peptostreptococcales-Tissierellales_fa(100)	Anaerococcus(100)	0	0	0	0	0	0	0	0	19	0	0	0	0	0	0	0	0	0	0	0	0	0	0	0	0	0	0	0	0	37	0	0	0	0	1346	0	0	0	0	0	0	0
Otu0145	4381	Bacteria(100)	Actinobacteriota(100)	Actinobacteria(100)	Corynebacteriales(100)	Nocardiaceae(100)	Smaragdicoccus(100)	0	0	0	0	0	0	0	0	0	0	3	30	0	0	0	0	0	73	1127	0	0	0	0	0	0	0	55	0	0	0	0	0	0	0	0	0	0	0	0	0	0	0
Otu0146	4370	Bacteria(100)	Firmicutes(100)	Clostridia(100)	Lachnospirales(100)	Lachnospiraceae(100)	Lachnospiraceae_unclassified(100)	0	0	0	0	0	0	1	0	0	0	0	0	0	0	0	0	0	0	0	0	0	0	0	0	0	0	0	0	0	0	0	0	0	0	0	0	0	0	0	0	0	0
Otu0147	4315	Bacteria(100)	Proteobacteria(100)	Alphaproteobacteria(100)	Rhizobiales(100)	Labraceae(100)	Labrys(100)	0	0	0	0	0	0	0	0	0	0	0	0	0	0	0	0	0	14	182	0	0	0	16	0	87	0	0	0	0	0	0	0	0	0	0	0	0	0	0	0	0	0
Otu0148	4274	Bacteria(100)	Bacteroidota(100)	Bacteroidia(100)	Bacteroidales(100)	Muribaculaceae(100)	Muribaculaceae_ge(100)	0	0	0	0	0	0	0	0	0	0	1569	0	0	0	0	0	0	0	0	0	0	0	0	0	0	0	0	0	0	0	0	0	0	0	0	0	0	0	0	0	0	0
Otu0149	4247	Bacteria(100)	Bacteroidota(100)	Bacteroidia(100)	Flavobacteriales(100)	Flavobacteriaceae(100)	Flavobacterium(100)	0	0	0	0	0	0	441	0	0	0	0	0	0	0	0	0	0	0	0	0	0	0	0	0	0	0	0	0	0	0	0	0	0	0	0	0	0	0	0	0	0	0
Otu0150	4236	Bacteria(100)	Bacteroidota(100)	Bacteroidia(100)	Bacteroidales(100)	Muribaculaceae(100)	Muribaculaceae_ge(100)	0	0	0	0	0	0	0	0	0	0	0	0	0	0	0	0	0	0	0	0	0	0	0	0	0	0	0	0	0	0	0	0	0	0	0	0	0	0	0	0	0	0
Otu0151	4212	Bacteria(100)	Actinobacteriota(100)	Actinobacteria(100)	Corynebacteriales(100)	Corynebacteriaceae(100)	Corynebacterium(100)	0	0	0	437	4	67	1	0	0	0	0	1	0	0	0	0	0	3	0	0	0	0	0	0	0	0	0	0	0	0	0	0	0	19	0	0	693	66	1327	2	0	0
Otu0152	4179	Bacteria(100)	Bacteroidota(100)	Bacteroidia(100)	Bacteroidales(100)	Muribaculaceae(100)	Muribaculaceae_ge(100)	0	0	0	0	0	0	0	0	0	0	0	0	0	0	0	0	0	0	0	0	0	0	0	0	0	0	0	0	0	0	0	0	0	0	0	0	0	0	0	0	0	0
Otu0153	4133	Bacteria(100)	Firmicutes(100)	Clostridia(100)	Peptostreptococcales-Tissierellales(100)	Peptostreptococcales-Tissierellales_fa(100)	Peptoniphilus(100)	0	0	0	1	0	0	0	0	508	0	0	0	0	0	0	0	0	0	0	0	0	0	0	0	0	0	0	0	0	99	0	0	0	0	0	268	0	19	0	10	6	0
Otu0154	4126	Bacteria(100)	Desulfobacterota(100)	Desulfovibrionia(100)	Desulfovibrionales(100)	Desulfovibrionaceae(100)	Desulfovibrio(100)	0	0	0	0	0	0	0	0	0	0	0	0	0	0	0	0	0	0	0	0	0	0	0	0	0	0	0	0	0	0	0	0	0	0	0	0	0	0	0	0	0	0
Otu0155	4081	Bacteria(100)	Firmicutes(100)	Bacilli(100)	Lactobacillales(100)	Streptococcaceae(100)	Streptococcus(100)	0	0	0	1	0	0	0	0	1	0	0	0	0	0	0	0	0	0	0	0	1	0	0	0	25	0	0	0	0	0	0	0	0	0	28	35	26	3	334	0	0	0
Otu0156	4035	Bacteria(100)	Firmicutes(100)	Clostridia(100)	Oscillospirales(100)	Oscillospirales_fa(100)	Oscillospirales_ge(100)	0	0	0	0	0	0	0	0	0	0	0	0	0	0	0	0	0	0	0	0	0	0	2	0	0	0	0	0	0	0	0	0	0	0	0	0	0	0	0	0	0	0
Otu0157	4004	Bacteria(100)	Bacteroidota(100)	Bacteroidia(100)	Bacteroidales(100)	Muribaculaceae(100)	Muribaculaceae_ge(100)	0	0	0	0	0	0	0	0	0	0	670	0	0	0	0	0	0	0	0	0	0	0	0	0	0	0	0	0	0	0	0	0	0	0	0	0	0	0	0	0	0	0
Otu0158	3917	Bacteria(100)	Firmicutes(100)	Bacilli(100)	Bacillales(100)	Bacillaceae(100)	Geobacillus(100)	0	0	0	2	0	176	0	0	0	0	0	0	0	0	0	0	0	0	0	0	0	0	0	0	0	0	0	0	0	0	0	0	0	0	0	0	0	0	0	0	0	25
Otu0159	3889	Bacteria(100)	Bacteroidota(100)	Bacteroidia(100)	Flavobacteriales(100)	Weeksellaceae(100)	Chryseobacterium(100)	0	0	1	0	0	0	70	0	0	0	0	10	0	0	0	0	252	0	2	0	0	0	0	0	1	0	0	0	0	4	0	0	12	0	0	0	0	0	0	0	0	0
Otu0160	3876	Bacteria(100)	Proteobacteria(100)	Gammaproteobacteria(100)	Burkholderiales(100)	Comamonadaceae(100)	Comamonadaceae_unclassified(61)	0	0	0	0	0	0	89	0	0	0	0	163	0	0	0	0	0	0	0	0	0	0	0	0	0	0	0	0	0	0	0	0	0	0	0	0	0	0	0	0	0	0
Otu0161	3867	Bacteria(100)	Firmicutes(100)	Clostridia(100)	Peptostreptococcales-Tissierellales(100)	Anaerovoracaceae(100)	Family_XIII_AD3011_group(100)	0	0	0	0	0	0	0	0	0	0	0	0	0	0	0	0	0	0	0	0	0	0	0	0	0	0	0	0	0	0	0	0	0	0	0	0	0	0	0	0	0	0
Otu0162	3776	Bacteria(100)	Actinobacteriota(100)	Actinobacteria(100)	Streptomycetales(100)	Streptomycetaceae(100)	Streptomyces(86)	0	0	0	0	0	0	0	0	0	0	0	98	0	0	0	0	0	0	0	0	0	0	4	0	0	0	0	0	0	0	0	0	0	0	92	111	0	4	181	0	0	0
Otu0163	3756	Bacteria(100)	Proteobacteria(100)	Gammaproteobacteria(100)	Burkholderiales(100)	Comamonadaceae(100)	Comamonadaceae_unclassified(84)	0	1	0	0	0	0	21	0	40	0	0	15	0	193	0	0	0	3	56	0	0	0	266	0	0	0	0	0	0	0	0	0	0	0	0	0	0	13	18	0	0	0
Otu0164	3720	Bacteria(100)	Proteobacteria(100)	Gammaproteobacteria(100)	Burkholderiales(100)	Burkholderiaceae(100)	Lautropia(100)	0	0	0	0	0	0	0	0	0	0	0	0	0	18	0	0	0	0	10	0	0	0	0	0	0	0	0	0	0	0	0	0	0	0	0	0	0	0	0	0	0	0
Otu0165	3718	Bacteria(100)	Firmicutes(100)	Clostridia(100)	Oscillospirales(100)	Ruminococcaceae(100)	Ruminococcus(99)	0	0	0	0	0	0	0	0	0	0	0	0	0	0	0	0	0	0	0	0	0	0	0	0	0	0	0	0	0	0	0	0	0	0	0	0	0	0	0	0	0	0
Otu0166	3695	Bacteria(100)	Firmicutes(100)	Clostridia(100)	Lachnospirales(100)	Lachnospiraceae(100)	A2(100)	0	0	0	0	0	0	0	0	0	0	0	0	0	0	0	0	0	0	0	0	0	0	0	0	0	0	0	0	0	0	0	0	0	0	0	0	0	0	0	0	0	0
Otu0167	3677	Bacteria(100)	Proteobacteria(100)	Gammaproteobacteria(100)	Burkholderiales(100)	Sutterellaceae(100)	Parasutterella(100)	0	0	0	0	0	0	0	0	0	0	0	0	0	0	0	0	0	0	0	0	0	0	0	0	0	0	0	0	0	0	0	0	0	1	0	0	0	0	0	0	0	0
Otu0168	3607	Bacteria(100)	Bacteroidota(100)	Bacteroidia(100)	Flavobacteriales(100)	Flavobacteriaceae(100)	Flavobacterium(100)	0	0	0	0	0	0	1073	0	0	0	0	0	0	0	0	0	0	0	0	0	0	0	0	0	0	0	0	0	0	0	0	0	0	0	0	0	0	0	0	0	0	0
Otu0169	3596	Bacteria(100)	Firmicutes(100)	Clostridia(100)	Lachnospirales(100)	Lachnospiraceae(100)	Lachnospiraceae_unclassified(100)	0	0	0	0	0	0	0	0	0	6	0	0	0	0	0	0	0	0	0	0	0	0	0	0	0	0	0	0	0	0	0	0	0	0	0	0	0	0	0	0	0	0
Otu0170	3534	Bacteria(100)	Firmicutes(100)	Bacilli(100)	Lactobacillales(100)	Lactobacillaceae(100)	Lactobacillus(100)	0	0	0	0	0	0	0	0	0	0	0	0	0	0	0	0	0	0	0	0	0	0	0	0	0	0	0	0	0	0	0	0	0	0	0	1	0	0	0	16	0	0
Otu0171	3529	Bacteria(100)	Proteobacteria(100)	Alphaproteobacteria(100)	Rhizobiales(100)	Hyphomicrobiaceae(100)	Hyphomicrobiaceae_unclassified(100)	0	1	0	0	1689	1814	0	0	0	0	0	0	0	0	0	0	0	0	0	0	0	0	0	0	0	0	0	0	0	0	0	0	0	0	0	0	0	0	0	0	0	0
Otu0172	3498	Bacteria(100)	Bacteroidota(100)	Bacteroidia(100)	Flavobacteriales(100)	Flavobacteriaceae(100)	Flavobacterium(100)	0	0	0	0	0	0	646	0	0	0	0	0	0	0	0	0	0	0	0	0	0	0	1	0	0	0	0	0	0	0	0	0	0	0	0	0	0	0	0	0	0	0
Otu0173	3380	Bacteria(100)	Proteobacteria(100)	Gammaproteobacteria(100)	Gammaproteobacteria_unclassified(100)	Gammaproteobacteria_unclassified(100)	Gammaproteobacteria_unclassified(100)	0	0	0	0	0	0	0	0	0	0	0	0	0	0	0	0	0	0	0	0	0	0	0	0	0	0	0	0	0	0	0	0	0	0	0	0	0	0	0	0	0	0
Otu0174	3376	Bacteria(100)	Bacteroidota(100)	Bacteroidia(100)	Bacteroidales(100)	Muribaculaceae(100)	Muribaculaceae_ge(100)	0	0	0	0	0	0	0	0	0	0	0	0	0	0	0	0	0	0	0	0	0	0	0	0	0	0	0	0	0	0	0	0	0	0	0	0	0	0	0	0	0	0
Otu0175	3309	Bacteria(100)	Bacteroidota(100)	Bacteroidia(100)	Bacteroidales(100)	Rikenellaceae(100)	Alistipes(100)	0	0	0	0	0	0	0	0	0	0	1571	0	1	0	1	0	0	0	0	0	0	0	0	0	0	0	0	0	0	0	0	0	0	0	0	0	0	0	0	0	0	0
Otu0176	3297	Bacteria(100)	Bacteroidota(100)	Bacteroidia(100)	Bacteroidales(100)	Muribaculaceae(100)	Muribaculaceae_ge(100)	0	0	0	0	0	0	0	0	0	0	0	0	0	0	0	0	0	0	0	0	0	0	0	0	0	0	0	0	0	0	3294	0	0	0	0	0	0	0	0	0	0	0
Otu0177	3283	Bacteria(100)	Acidobacteriota(100)	Blastocatellia(100)	Pyrinomonadales(100)	Pyrinomonadaceae(100)	RB41(100)	0	0	0	0	0	0	0	0	0	0	0	0	0	0	0	0	0	0	3	0	0	0	2	0	0	0	0	0	0	0	0	0	0	0	0	0	0	0	0	0	0	0
Otu0178	3279	Bacteria(100)	Actinobacteriota(100)	Actinobacteria(100)	Frankiales(100)	Sporichthyaceae(100)	Sporichthyaceae_unclassified(59)	0	0	0	0	0	0	223	0	0	0	0	0	1	0	0	0	0	0	0	0	0	0	0	0	0	0	0	0	0	0	0	0	0	0	0	0	0	0	0	0	0	0
Otu0179	3260	Bacteria(100)	Actinobacteriota(100)	Actinobacteria(100)	Micrococcales(100)	Micrococcales_unclassified(100)	Micrococcales_unclassified(100)	0	0	0	0	0	0	0	0	0	0	0	0	0	0	0	30	0	0	0	0	0	0	0	0	0	0	0	0	0	0	6	0	1	21	0	0	0	0	0	0	0	0
Otu0180	3260	Bacteria(100)	Actinobacteriota(100)	Actinobacteria(100)	Micrococcales(100)	Micrococcales_unclassified(99)	Micrococcales_unclassified(99)	0	0	0	0	0	0	0	0	0	0	0	0	0	0	0	434	0	0	0	0	0	0	0	0	0	0	0	0	0	0	3	0	0	7	0	0	0	12	0	0	0	3
Otu0181	3229	Bacteria(100)	Bacteroidota(100)	Bacteroidia(100)	Cytophagales(100)	Microscillaceae(100)	uncultured(100)	0	0	0	0	0	0	0	0	0	0	0	0	0	0	0	0	0	0	0	0	0	0	135	0	0	0	0	0	0	0	0	0	0	0	0	0	0	0	0	0	0	0
Otu0182	3226	Bacteria(100)	Bacteroidota(100)	Bacteroidia(100)	Bacteroidales(100)	Marinifilaceae(100)	Odoribacter(100)	0	0	0	0	0	0	0	0	0	0	2389	0	0	0	0	0	0	0	630	0	0	0	0	0	0	0	0	0	0	0	0	0	0	0	0	0	0	0	0	0	0	0
Otu0183	3224	Bacteria(100)	Firmicutes(100)	Bacilli(100)	Lactobacillales(100)	Streptococcaceae(100)	Lactococcus(100)	0	0	0	0	6	839	0	0	0	0	0	23	0	0	0	0	0	0	0	0	0	0	0	0	0	0	0	0	0	0	0	0	0	3	226	1	17	1228	9	0	0	0
Otu0184	3201	Bacteria(100)	Bacteroidota(100)	Bacteroidia(100)	Bacteroidales(100)	Marinilabiliaceae(100)	Marinilabiliaceae_ge(100)	0	0	0	0	0	0	176	0	0	0	0	0	0	0	0	0	0	0	0	0	0	0	0	0	0	0	0	0	0	0	0	0	0	0	0	0	0	0	0	0	0	0
Otu0185	3138	Bacteria(100)	Proteobacteria(100)	Gammaproteobacteria(100)	Pseudomonadales(100)	Moraxellaceae(100)	Acinetobacter(100)	5	0	0	0	0	0	0	0	0	0	0	0	0	0	0	0	0	0	6	0	0	0	0	0	1	0	0	0	0	0	0	0	0	0	0	0	0	1	0	0	0	68
Otu0186	3126	Bacteria(100)	Bacteroidota(100)	Bacteroidia(100)	Flavobacteriales(100)	Crocinitomicaceae(100)	Fluviicola(100)	0	0	0	0	0	0	434	0	0	0	0	0	0	0	0	0	0	0	0	0	0	0	0	0	0	0	0	0	0	0	0	0	0	0	0	0	0	0	0	0	0	0
Otu0187	3124	Bacteria(100)	Firmicutes(100)	Bacilli(100)	Bacillales(100)	Bacillaceae(98)	Bacillaceae_unclassified(98)	0	0	0	0	8	20	0	0	0	0	0	22	0	46	0	0	0	0	12	0	0	0	0	0	0	0	0	0	0	0	0	0	0	0	0	0	0	0	0	7	0	0
Otu0188	3120	Bacteria(100)	Proteobacteria(100)	Alphaproteobacteria(100)	Rhizobiales(100)	Rhizobiales_unclassified(100)	Rhizobiales_unclassified(100)	0	0	0	0	0	0	0	0	0	0	0	0	0	0	1	0	0	0	0	0	0	0	0	0	0	0	0	0	0	0	0	0	0	1	0	0	0	0	0	0	0	0
Otu0189	3118	Bacteria(100)	Firmicutes(100)	Clostridia(100)	Lachnospirales(100)	Lachnospiraceae(100)	Lachnospiraceae_unclassified(100)	0	0	0	0	0	0	0	0	0	0	0	0	0	0	0	0	0	0	0	0	0	0	0	0	0	0	0	0	0	0	0	0	0	0	0	0	0	0	0	0	0	0
Otu0190	3107	Bacteria(100)	Actinobacteriota(100)	Actinobacteria(100)	Corynebacteriales(100)	Corynebacteriales_unclassified(100)	Corynebacteriales_unclassified(100)	0	0	0	0	0	0	0	0	0	0	0	17	0	0	0	0	0	0	0	0	0	0	0	0	0	0	0	0	0	0	0	0	0	0	0	0	0	0	0	0	0	0
Otu0191	3098	Bacteria(100)	Firmicutes(100)	Clostridia(100)	Oscillospirales(100)	Oscillospirales_fa(100)	Oscillospirales_ge(100)	0	0	0	0	0	0	0	0	0	0	0	0	0	0	0	0	0	0	0	0	0	0	3	0	0	0	0	0	0	0	0	0	0	0	0	0	0	0	0	0	0	0
Otu0192	3095	Bacteria(100)	Proteobacteria(100)	Alphaproteobacteria(100)	Rhizobiales(100)	Xanthobacteraceae(100)	Xanthobacteraceae_unclassified(100)	0	0	0	0	0	0	0	0	0	0	0	235	0	0	0	0	0	0	99	0	0	0	62	0	0	0	0	0	0	0	0	0	47	0	0	0	0	116	0	0	0	0
Otu0193	3086	Bacteria(100)	Bacteroidota(100)	Bacteroidia(100)	Sphingobacteriales(100)	env.OPS_17(100)	env.OPS_17_ge(100)	0	0	0	0	0	0	0	0	0	0	0	0	0	0	0	0	0	0	0	0	0	0	0	0	0	0	0	0	0	0	0	0	0	0	0	0	0	0	0	0	0	0
Otu0194	3065	Bacteria(100)	Bacteroidota(100)	Bacteroidia(100)	Bacteroidales(100)	Muribaculaceae(100)	Muribaculaceae_ge(100)	0	0	0	0	0	0	0	0	0	0	0	0	0	0	0	0	0	0	0	0	0	0	0	0	0	0	0	0	0	0	0	3	0	0	0	0	0	0	0	0	0	0
Otu0195	3054	Bacteria(100)	Bacteroidota(100)	Bacteroidia(100)	Chitinophagales(100)	Chitinophagaceae(100)	Taibaiella(100)	0	0	0	3	0	0	0	0	0	0	0	0	0	0	0	0	0	0	0	0	0	0	0	0	604	12	0	0	0	0	0	0	0	0	0	0	0	0	0	0	0	0
Otu0196	3045	Bacteria(100)	Bacteroidota(100)	Rhodothermia(100)	Rhodothermales(100)	Rhodothermaceae(100)	Rubrivirga(100)	0	0	0	0	0	0	0	0	0	0	0	0	0	0	0	0	0	0	0	0	0	0	0	0	0	0	0	0	0	0	0	0	0	0	0	0	0	0	0	0	0	0
Otu0197	3010	Bacteria(100)	Bacteroidota(100)	Bacteroidia(100)	Bacteroidales(100)	Muribaculaceae(100)	Muribaculaceae_ge(100)	0	0	0	0	0	0	0	0	0	0	0	0	0	0	0	0	0	0	0	0	0	0	0	0	0	0	0	0	0	0	0	0	0	0	0	0	0	0	0	0	0	0
Otu0198	2920	Bacteria(100)	Campilobacterota(100)	Campylobacteria(100)	Campylobacterales(100)	Helicobacteraceae(100)	Helicobacter(100)	0	0	0	0	0	0	0	0	0	0	0	0	0	0	0	0	0	0	0	0	0	0	0	0	2894	24	0	0	0	0	0	0	0	0	0	0	0	0	0	0	0	0
Otu0199	2891	Bacteria(100)	Bacteroidota(100)	Bacteroidia(100)	Bacteroidales(100)	Muribaculaceae(100)	Muribaculaceae_ge(100)	0	0	0	0	0	0	0	0	0	0	0	0	0	0	0	0	0	0	0	0	0	0	0	0	0	0	0	0	0	0	0	0	695	0	0	0	0	0	0	0	0	0
Otu0200	2883	Bacteria(100)	Firmicutes(100)	Clostridia(100)	Lachnospirales(100)	Lachnospiraceae(100)	Lachnospiraceae_NK4A136_group(100)	0	0	0	0	0	0	0	0	0	0	0	0	0	0	0	0	0	0	0	0	0	0	0	0	0	0	0	0	0	0	0	0	0	0	0	0	0	0	0	0	0	0
Otu0201	2862	Bacteria(100)	Actinobacteriota(100)	Actinobacteria(100)	Micrococcales(100)	Micrococcaceae(100)	Glutamicibacter(100)	0	0	0	0	0	0	0	0	0	0	0	0	0	0	0	0	0	0	10	0	0	0	0	0	0	0	0	0	0	0	0	0	0	0	0	0	0	0	0	0	0	0
Otu0202	2849	Bacteria(100)	Firmicutes(100)	Clostridia(100)	Lachnospirales(100)	Lachnospiraceae(100)	Lachnospiraceae_unclassified(97)	0	0	0	0	0	0	0	0	0	0	0	0	0	0	0	0	0	0	0	0	0	0	0	0	0	0	0	0	0	0	0	0	0	0	0	0	0	0	0	0	0	0
Otu0203	2790	Bacteria(100)	Firmicutes(100)	Clostridia(100)	Peptostreptococcales-Tissierellales(100)	Peptostreptococcaceae(100)	Romboutsia(100)	0	0	0	0	0	0	0	0	0	0	0	0	0	0	0	0	0	0	0	0	0	0	0	0	0	0	1	0	0	0	7	2414	0	8	0	0	0	0	0	0	0	0
Otu0204	2714	Bacteria(100)	Firmicutes(100)	Clostridia(100)	Lachnospirales(100)	Lachnospiraceae(100)	Lachnospiraceae_unclassified(100)	0	0	0	0	0	0	0	0	0	0	0	0	0	0	0	0	0	0	0	0	0	0	0	0	0	0	0	0	0	0	0	0	0	0	0	0	0	0	0	0	0	0
Otu0205	2711	Bacteria(100)	Bacteroidota(100)	Bacteroidia(100)	Bacteroidales(100)	Marinifilaceae(100)	Odoribacter(100)	0	0	0	0	0	0	0	0	0	0	0	0	0	0	0	0	0	0	0	0	0	0	0	0	0	0	0	0	0	0	0	0	0	0	0	0	0	0	0	0	0	0
Otu0206	2693	Bacteria(100)	Proteobacteria(100)	Gammaproteobacteria(100)	Vibrionales(100)	Vibrionaceae(100)	Photobacterium(100)	0	0	0	0	0	0	0	0	0	0	0	0	0	0	0	0	0	0	0	0	0	0	0	0	0	0	0	0	0	0	0	0	0	0	0	0	0	0	0	0	0	8
Otu0207	2686	Bacteria(100)	Acidobacteriota(100)	Vicinamibacteria(100)	Vicinamibacterales(100)	uncultured(100)	uncultured_ge(100)	0	0	0	0	0	0	16	2257	0	0	0	0	0	25	0	0	0	0	0	0	0	0	0	0	0	0	0	0	0	0	0	0	0	0	0	0	0	0	0	0	0	0
Otu0208	2683	Bacteria(100)	Proteobacteria(100)	Gammaproteobacteria(100)	Pseudomonadales(100)	Pseudomonadaceae(100)	Pseudomonas(100)	0	0	0	0	0	1	0	0	0	15	0	294	0	0	0	0	0	0	0	0	0	0	5	0	0	0	0	0	0	0	0	0	0	0	0	0	0	0	0	0	0	0
Otu0209	2678	Bacteria(100)	Bacteroidota(100)	Bacteroidia(100)	Flavobacteriales(100)	Flavobacteriaceae(100)	Flavobacterium(100)	0	0	0	2	0	0	0	0	0	0	0	3	0	0	0	0	0	0	0	0	0	0	0	0	0	0	0	0	0	0	0	0	0	0	0	0	0	0	0	0	0	0
Otu0210	2673	Bacteria(100)	Planctomycetota(100)	Planctomycetes(100)	Isosphaerales(100)	Isosphaeraceae(100)	uncultured(100)	0	0	0	1	0	0	0	0	0	0	0	0	0	0	0	0	0	0	0	0	0	0	0	0	0	0	0	0	0	0	0	0	0	0	0	0	0	0	0	0	0	0
Otu0211	2656	Bacteria(100)	Firmicutes(100)	Clostridia(100)	Lachnospirales(100)	Lachnospiraceae(100)	Anaerostipes(100)	0	0	0	0	0	0	0	0	0	0	0	0	0	0	0	0	0	0	0	0	0	0	0	0	0	0	0	0	1	0	0	0	0	0	0	0	0	0	0	0	0	0
Otu0212	2648	Bacteria(100)	Proteobacteria(100)	Gammaproteobacteria(100)	Burkholderiales(100)	Sutterellaceae(100)	Sutterella(100)	0	0	0	0	0	0	0	0	0	0	0	0	0	0	0	0	0	0	0	0	0	0	0	0	0	0	0	0	0	0	0	0	0	0	0	0	0	0	0	0	0	0
Otu0213	2640	Bacteria(100)	Cyanobacteria(100)	Vampirivibrionia(100)	Obscuribacterales(100)	Obscuribacteraceae(100)	Obscuribacteraceae_ge(100)	0	0	0	0	376	2261	0	0	0	0	0	0	0	0	0	0	0	0	0	0	0	0	0	0	0	0	0	0	0	0	0	0	0	0	0	0	0	0	0	0	0	0
Otu0214	2636	Bacteria(100)	Firmicutes(100)	Clostridia(100)	Lachnospirales(100)	Lachnospiraceae(100)	Lachnospiraceae_UCG-004(100)	0	0	0	0	0	0	0	0	0	4	0	0	0	0	0	0	0	0	0	0	0	0	0	0	0	0	0	0	0	0	0	0	0	0	0	0	0	0	0	0	0	0
Otu0215	2622	Bacteria(100)	Firmicutes(100)	Bacilli(100)	Bacillales(100)	Bacillaceae(53)	Bacillaceae_unclassified(53)	0	10	0	0	0	0	0	0	0	0	0	0	0	2	0	0	0	0	4	0	0	0	8	0	0	0	0	0	0	0	0	0	0	0	0	0	0	0	0	0	0	26
Otu0216	2620	Bacteria(100)	Firmicutes(100)	Clostridia(100)	Lachnospirales(100)	Lachnospiraceae(100)	Roseburia(100)	0	0	0	0	0	0	0	0	0	0	0	0	0	0	0	0	0	0	0	0	0	0	0	0	0	0	0	0	0	0	0	0	0	0	0	0	0	0	0	0	0	0
Otu0217	2619	Bacteria(100)	Bacteroidota(100)	Bacteroidia(100)	Bacteroidales(100)	Muribaculaceae(100)	Muribaculaceae_ge(100)	0	0	0	0	0	0	0	0	0	0	0	0	0	0	0	0	0	0	0	0	0	0	0	0	0	0	0	0	0	0	0	0	0	0	0	0	0	0	0	0	0	0
Otu0218	2617	Bacteria(100)	Proteobacteria(100)	Gammaproteobacteria(100)	Burkholderiales(100)	Comamonadaceae(100)	Comamonadaceae_unclassified(81)	0	0	0	0	0	0	466	0	0	0	0	0	0	0	0	0	0	0	1	0	0	0	0	0	0	0	0	0	0	0	0	0	0	0	0	0	0	0	0	0	0	0
Otu0219	2599	Bacteria(100)	Bacteroidota(100)	Bacteroidia(100)	Bacteroidales(100)	Bacteroidaceae(100)	Bacteroides(100)	0	0	0	0	0	0	0	0	0	0	0	0	0	0	0	0	0	0	0	0	0	0	0	0	0	0	0	0	0	0	0	0	0	0	0	0	0	0	0	0	0	0
Otu0220	2565	Bacteria(100)	Proteobacteria(100)	Gammaproteobacteria(100)	Pseudomonadales(100)	Pseudomonadaceae(100)	Pseudomonas(99)	0	0	0	0	0	0	0	0	0	0	13	52	0	0	0	0	1	0	0	0	0	0	0	0	0	0	5	0	0	0	0	0	9	0	0	0	0	740	5	0	0	6
Otu0221	2554	Bacteria(100)	Methylomirabilota(100)	Methylomirabilia(100)	Rokubacteriales(100)	Rokubacteriales_fa(100)	Rokubacteriales_ge(100)	0	0	0	0	0	0	0	0	0	0	0	7	0	0	0	0	0	0	101	0	0	0	107	0	0	0	0	0	0	0	0	0	0	0	0	0	0	0	0	0	0	0
Otu0222	2544	Bacteria(100)	Bacteroidota(100)	Bacteroidia(100)	Flavobacteriales(100)	Weeksellaceae(100)	Chryseobacterium(100)	0	0	0	0	0	0	79	0	0	0	0	0	0	0	0	0	0	0	0	0	0	0	0	0	0	0	0	0	0	0	0	0	0	0	0	0	0	0	0	0	0	0
Otu0223	2541	Bacteria(100)	Firmicutes(100)	Bacilli(100)	Staphylococcales(100)	Staphylococcaceae(100)	Staphylococcus(100)	0	0	0	0	0	0	0	0	0	0	0	0	0	0	0	0	0	0	0	0	0	0	0	0	0	0	0	0	0	0	0	0	0	0	0	0	0	0	0	0	0	0
Otu0224	2540	Bacteria(100)	Actinobacteriota(100)	Actinobacteria(100)	Propionibacteriales(100)	Nocardioidaceae(100)	Nocardioides(100)	0	0	0	0	0	0	0	0	0	0	0	60	0	0	0	0	0	28	559	0	0	0	0	0	0	0	0	0	0	0	0	0	0	0	0	0	0	0	0	0	0	0
Otu0225	2537	Bacteria(100)	Bacteroidota(100)	Bacteroidia(100)	Sphingobacteriales(100)	Sphingobacteriaceae(100)	Sphingobacteriaceae_unclassified(53)	0	0	0	0	0	0	1110	0	0	0	0	79	0	0	0	0	0	0	0	0	0	0	0	0	0	0	0	0	0	0	0	0	0	0	0	0	0	0	0	0	0	0
Otu0226	2525	Bacteria(100)	Proteobacteria(100)	Gammaproteobacteria(100)	Burkholderiales(100)	Comamonadaceae(100)	Curvibacter(54)	0	0	0	0	0	0	527	0	0	0	0	0	0	0	0	0	0	0	0	0	0	0	0	0	0	0	0	0	0	0	0	0	0	0	0	0	0	0	0	0	0	0
Otu0227	2523	Bacteria(100)	Bacteroidota(100)	Bacteroidia(100)	Flavobacteriales(100)	Weeksellaceae(100)	Chryseobacterium(100)	0	0	0	2	0	0	6	0	0	0	0	0	0	0	0	0	1	0	110	0	0	0	0	0	61	1	0	0	0	0	0	0	0	0	0	0	0	0	0	0	0	0
Otu0228	2513	Bacteria(100)	Bacteroidota(100)	Bacteroidia(100)	Bacteroidales(100)	Prevotellaceae(100)	Prevotella(100)	0	0	0	0	0	0	0	0	0	0	0	0	0	0	0	0	0	0	0	0	0	0	0	0	0	0	0	0	0	0	0	0	0	0	0	0	56	1	0	1	0	0
Otu0229	2488	Bacteria(100)	Firmicutes(100)	Clostridia(100)	Lachnospirales(100)	Lachnospiraceae(100)	Lachnospiraceae_UCG-004(100)	0	0	0	0	0	0	0	0	0	0	0	0	0	0	0	0	0	0	0	0	0	0	0	0	0	0	0	0	0	0	0	0	0	0	0	0	0	0	0	0	0	0
Otu0230	2437	Bacteria(100)	Bacteroidota(100)	Bacteroidia(100)	Bacteroidales(100)	Muribaculaceae(100)	Muribaculaceae_ge(100)	0	0	0	0	0	0	0	0	0	0	0	0	0	0	0	0	0	0	0	0	0	0	0	0	0	0	0	2110	0	0	0	0	0	0	0	0	0	0	0	0	0	0
Otu0231	2436	Bacteria(100)	Firmicutes(100)	Clostridia(100)	Lachnospirales(100)	Lachnospiraceae(100)	Lachnospiraceae_unclassified(100)	0	0	0	0	0	0	0	0	0	0	0	0	0	0	0	0	0	0	0	0	0	0	0	0	0	0	0	0	0	0	0	0	0	0	0	0	0	0	0	0	0	0
Otu0232	2420	Bacteria(100)	Chloroflexi(100)	Dehalococcoidia(100)	SAR202_clade(100)	SAR202_clade_fa(100)	SAR202_clade_ge(100)	0	0	0	0	0	0	0	0	0	0	0	0	0	0	0	0	0	0	0	0	0	0	0	0	0	0	0	0	0	0	0	0	0	0	0	0	0	0	0	0	0	0
Otu0233	2401	Bacteria(100)	Bacteroidota(100)	Bacteroidia(100)	Bacteroidales(100)	Muribaculaceae(100)	Muribaculaceae_ge(100)	0	0	0	0	0	0	0	0	0	0	0	0	0	0	0	0	0	0	0	0	0	0	0	0	0	0	0	0	0	0	0	0	0	0	0	0	0	0	0	0	0	0
Otu0234	2380	Bacteria(100)	Proteobacteria(100)	Alphaproteobacteria(100)	Reyranellales(100)	Reyranellaceae(100)	Reyranella(100)	0	0	0	0	0	0	0	18	3	0	0	0	0	0	0	0	0	0	0	0	0	0	1	0	0	0	0	0	0	0	0	0	0	484	64	16	0	485	9	20	0	20
Otu0235	2380	Bacteria(100)	Firmicutes(100)	Bacilli(100)	Lactobacillales(100)	Aerococcaceae(100)	Aerococcus(100)	0	0	0	0	0	0	0	0	0	0	0	0	0	0	0	0	0	0	0	0	0	0	0	0	0	0	0	0	0	0	0	0	0	0	0	0	0	0	0	0	0	0
Otu0236	2377	Bacteria(100)	Actinobacteriota(100)	Actinobacteria(100)	Corynebacteriales(100)	Corynebacteriaceae(100)	Corynebacterium(100)	0	0	0	0	0	0	0	0	11	0	0	0	0	0	0	0	0	0	0	0	0	0	0	0	0	0	0	0	0	0	0	0	0	0	0	0	0	0	0	0	0	0
Otu0237	2345	Bacteria(100)	Bacteroidota(100)	Bacteroidia(100)	Bacteroidales(100)	Prevotellaceae(100)	Alloprevotella(100)	0	0	0	0	0	0	0	0	0	0	0	0	0	0	0	0	0	0	0	0	0	0	0	0	0	0	0	0	0	0	0	0	0	0	0	39	0	0	0	0	0	0
Otu0238	2341	Bacteria(100)	Actinobacteriota(100)	Actinobacteria(100)	Streptomycetales(100)	Streptomycetaceae(100)	Streptomyces(86)	0	0	0	0	3	0	0	0	0	0	0	70	0	59	0	0	0	0	122	0	0	0	0	0	0	0	0	0	0	0	0	0	1	0	8	0	0	0	0	0	0	0
Otu0239	2333	Bacteria(100)	Proteobacteria(100)	Gammaproteobacteria(100)	Enterobacterales(100)	Morganellaceae(100)	Buchnera(100)	0	0	0	0	0	0	0	0	0	0	0	4	0	1	0	0	0	0	0	0	0	0	0	0	0	0	0	0	0	0	0	0	0	0	0	0	0	0	0	0	0	0
Otu0240	2329	Bacteria(100)	Bacteroidota(100)	Bacteroidia(100)	Bacteroidales(100)	Tannerellaceae(100)	Parabacteroides(74)	0	0	0	0	0	0	0	0	0	0	0	0	0	0	0	0	0	0	0	0	0	0	0	0	0	0	0	0	0	0	0	0	0	0	0	0	0	0	0	0	0	0
Otu0241	2328	Bacteria(100)	Firmicutes(100)	Clostridia(100)	Lachnospirales(100)	Lachnospiraceae(100)	Lachnospiraceae_unclassified(100)	0	0	0	0	0	0	0	0	0	0	0	0	0	0	0	0	0	0	0	0	0	0	0	0	0	0	0	0	0	0	0	0	0	0	0	0	0	0	0	0	0	0
Otu0242	2324	Bacteria(100)	Bacteroidota(100)	Bacteroidia(100)	Bacteroidales(100)	Paludibacteraceae(100)	Paludibacter(100)	0	0	0	0	0	0	4	0	0	0	0	0	0	0	0	0	0	0	0	0	0	0	0	0	0	0	0	0	0	0	0	0	0	0	0	0	0	0	0	0	0	0
Otu0243	2297	Bacteria(100)	Bacteroidota(100)	Bacteroidia(100)	Bacteroidales(100)	Paludibacteraceae(100)	Paludibacter(100)	0	0	0	0	0	0	2	0	0	0	0	0	0	0	0	0	0	0	0	0	0	0	0	0	0	0	0	0	0	0	0	0	0	0	0	0	0	0	0	0	0	0
Otu0244	2294	Bacteria(100)	Proteobacteria(100)	Gammaproteobacteria(100)	Burkholderiales(100)	Oxalobacteraceae(100)	Janthinobacterium(100)	0	0	0	0	0	0	0	0	0	0	0	0	0	0	0	0	0	0	0	0	0	0	0	0	0	0	0	0	0	0	0	0	0	0	0	0	0	0	0	0	0	0
Otu0245	2278	Bacteria(100)	Proteobacteria(100)	Alphaproteobacteria(100)	Sphingomonadales(100)	Sphingomonadaceae(100)	Novosphingobium(79)	0	0	0	0	470	4	0	0	0	0	0	217	0	0	0	0	7	0	416	0	0	108	2	0	0	0	0	0	0	0	0	0	0	0	0	0	0	0	0	0	0	17
Otu0246	2265	Bacteria(100)	Proteobacteria(100)	Gammaproteobacteria(100)	Burkholderiales(100)	Burkholderiaceae(61)	Ralstonia(61)	8	0	0	0	637	94	0	499	0	0	3	290	0	0	0	0	0	0	0	0	0	0	0	0	0	0	1	0	0	7	0	0	0	0	0	5	0	0	8	1	0	0
Otu0247	2263	Bacteria(100)	Firmicutes(100)	Clostridia(100)	Oscillospirales(100)	Ruminococcaceae(100)	Ruminococcaceae_ge(100)	0	0	0	0	0	0	0	0	0	0	0	0	0	0	0	0	0	0	0	0	0	0	0	0	0	0	0	0	0	0	0	0	0	0	0	0	0	0	0	0	0	0
Otu0248	2259	Bacteria(100)	Actinobacteriota(100)	Actinobacteria(100)	Pseudonocardiales(100)	Pseudonocardiaceae(100)	Pseudonocardia(52)	0	0	0	0	0	0	0	0	0	0	0	106	0	13	0	0	38	0	42	0	0	3	2	0	0	0	0	0	0	0	0	0	0	0	0	1	0	0	0	0	0	0
Otu0249	2259	Bacteria(100)	Firmicutes(100)	Clostridia(100)	Lachnospirales(100)	Lachnospiraceae(100)	Blautia(100)	0	0	0	0	0	0	0	0	0	0	0	0	0	0	0	0	0	0	0	0	0	0	2	0	0	0	0	0	0	0	0	0	0	0	0	0	0	0	0	0	0	0
Otu0250	2217	Bacteria(100)	Firmicutes(100)	Clostridia(100)	Oscillospirales(100)	Oscillospirales_fa(100)	Oscillospirales_ge(100)	0	0	0	0	0	0	0	0	0	0	0	0	0	0	0	0	0	0	0	0	0	0	0	0	0	0	0	0	0	0	0	0	0	0	0	0	0	0	0	0	0	0
Otu0251	2216	Bacteria(100)	Actinobacteriota(100)	Actinobacteria(100)	Micrococcales(100)	Micrococcaceae(100)	Rothia(100)	0	0	0	0	0	0	0	0	0	0	0	0	0	0	0	0	0	1	0	0	0	0	0	0	0	0	0	0	0	0	0	0	0	0	0	0	0	0	0	0	0	0
Otu0252	2211	Bacteria(100)	Firmicutes(100)	Bacilli(100)	Lactobacillales(100)	Lactobacillaceae(100)	Lactobacillus(100)	0	0	0	0	0	0	0	0	0	0	0	0	0	0	0	0	0	0	0	0	0	0	0	0	0	0	0	0	0	0	0	0	0	0	0	0	115	0	0	0	0	0
Otu0253	2173	Bacteria(100)	Proteobacteria(100)	Alphaproteobacteria(100)	Sphingomonadales(100)	Sphingomonadaceae(100)	Sphingobium(100)	0	0	0	0	0	0	0	0	0	0	0	0	0	0	0	0	0	0	0	0	0	0	0	0	0	0	0	0	0	0	0	0	0	0	0	0	0	0	0	0	0	2144
Otu0254	2167	Bacteria(100)	Bacteroidota(100)	Bacteroidia(100)	Bacteroidales(100)	Prolixibacteraceae(100)	WCHB1-32(100)	0	0	0	0	0	0	642	0	0	0	0	0	0	0	0	0	0	0	0	0	0	0	0	0	0	0	0	0	0	0	0	0	0	0	0	0	0	0	0	0	0	0
Otu0255	2155	Bacteria(100)	Proteobacteria(100)	Gammaproteobacteria(100)	Pseudomonadales(100)	Pseudomonadaceae(100)	Pseudomonas(100)	0	0	0	0	0	0	0	0	0	0	0	0	1	0	0	0	0	0	0	0	0	0	0	0	0	0	0	0	0	1	0	0	0	0	0	0	0	0	0	0	0	0
Otu0256	2150	Bacteria(100)	Bacteroidota(100)	Bacteroidia(100)	Chitinophagales(100)	Chitinophagaceae(100)	Chitinophagaceae_unclassified(100)	0	0	0	0	861	1230	0	0	0	0	0	0	0	0	0	0	0	0	0	0	0	0	0	0	0	0	0	0	0	0	0	0	0	0	0	0	0	0	0	0	0	0
Otu0257	2148	Bacteria(100)	Proteobacteria(100)	Alphaproteobacteria(100)	Rhizobiales(100)	Rhizobiaceae(100)	Rhizobiaceae_unclassified(65)	0	0	0	0	0	0	0	5	0	0	485	108	0	0	0	0	0	0	6	0	0	0	0	0	2	0	0	0	5	0	0	0	0	0	7	0	0	0	0	0	0	0
Otu0258	2106	Bacteria(100)	Proteobacteria(100)	Gammaproteobacteria(100)	Burkholderiales(100)	Burkholderiaceae(100)	Burkholderia-Caballeronia-Paraburkholderia(100)	0	0	0	0	0	0	0	0	0	0	0	619	0	17	0	0	0	0	0	0	0	0	0	0	0	0	0	0	0	0	0	0	0	0	0	0	0	0	0	0	0	0
Otu0259	2105	Bacteria(100)	Elusimicrobiota(100)	Elusimicrobia(100)	Lineage_IV(100)	Lineage_IV_fa(100)	Lineage_IV_ge(100)	0	0	0	0	889	1176	0	0	0	0	0	0	0	0	0	0	0	0	0	0	0	0	0	0	0	0	0	0	0	0	0	0	0	0	0	0	0	0	0	0	0	0
Otu0260	2105	Bacteria(100)	Firmicutes(100)	Clostridia(100)	Oscillospirales(100)	Butyricicoccaceae(100)	Butyricicoccus(100)	0	0	0	0	0	0	0	0	0	0	0	0	0	0	0	0	0	0	0	0	0	0	0	0	0	0	0	0	0	0	0	0	0	0	0	0	0	0	0	0	0	0
Otu0261	2102	Bacteria(100)	Verrucomicrobiota(100)	Verrucomicrobiae(100)	Chthoniobacterales(100)	Chthoniobacteraceae(100)	Candidatus_Udaeobacter(100)	0	0	0	0	0	0	0	0	0	0	0	0	0	0	0	0	0	0	0	0	0	0	0	0	0	0	0	0	0	0	0	0	0	0	0	0	0	0	0	0	0	0
Otu0262	2099	Bacteria(100)	Actinobacteriota(100)	Actinobacteria(100)	Propionibacteriales(100)	Nocardioidaceae(100)	Nocardioides(100)	0	0	0	0	0	0	0	0	0	0	0	0	0	0	0	0	21	0	0	0	0	0	0	0	0	0	0	0	0	0	0	0	0	0	0	0	0	0	0	0	0	0
Otu0263	2095	Bacteria(100)	Actinobacteriota(100)	Actinobacteria(100)	Pseudonocardiales(100)	Pseudonocardiaceae(100)	Pseudonocardia(100)	0	0	0	0	0	0	0	0	0	0	0	0	0	0	0	0	0	0	0	0	0	0	0	0	51	0	0	0	0	0	0	0	0	0	0	0	0	0	0	0	0	0
Otu0264	2092	Bacteria(100)	Firmicutes(100)	Clostridia(100)	Peptococcales(100)	Peptococcaceae(100)	uncultured(100)	0	0	0	0	0	0	0	0	0	0	0	0	0	0	0	0	0	0	0	0	0	0	0	0	0	0	0	0	0	0	0	0	0	0	0	0	0	0	0	0	0	0
Otu0265	2088	Bacteria(100)	Actinobacteriota(100)	Actinobacteria(100)	Micrococcales(100)	Microbacteriaceae(100)	Curtobacterium(57)	2	0	0	0	0	0	0	1	0	0	0	100	0	66	0	5	0	21	8	0	11	8	63	0	0	4	0	0	0	0	0	0	0	0	0	0	0	0	0	0	0	2
Otu0266	2073	Bacteria(100)	Bacteroidota(100)	Bacteroidia(100)	Bacteroidales(100)	Tannerellaceae(100)	Parabacteroides(100)	0	0	0	0	0	0	0	0	0	0	0	0	0	0	0	0	0	0	0	0	0	0	0	0	0	0	0	0	0	0	0	0	0	0	0	0	0	0	0	0	0	0
Otu0267	2057	Bacteria(100)	Actinobacteriota(100)	Actinobacteria(100)	Frankiales(100)	Geodermatophilaceae(100)	Antricoccus(100)	0	0	0	0	0	0	0	0	0	0	0	0	0	0	0	88	0	0	0	0	0	0	0	0	0	0	0	0	0	0	5	4	0	3	0	0	0	0	0	0	0	0
Otu0268	2050	Bacteria(100)	Proteobacteria(100)	Alphaproteobacteria(100)	Rhizobiales(100)	Rhizobiaceae(100)	Mesorhizobium(98)	0	0	0	0	0	0	6	0	0	0	0	221	0	18	0	0	0	4	21	0	0	0	15	0	0	0	0	0	0	0	0	0	0	0	0	0	0	1	0	919	0	0
Otu0269	2049	Bacteria(100)	Proteobacteria(100)	Gammaproteobacteria(100)	Burkholderiales(100)	Alcaligenaceae(100)	Pigmentiphaga(91)	0	0	0	0	0	0	0	0	0	0	0	0	0	0	0	0	58	0	0	0	0	0	0	0	1	0	0	0	0	0	0	0	0	0	0	0	0	0	0	0	0	0
Otu0270	2046	Bacteria(100)	Bacteroidota(100)	Bacteroidia(100)	Bacteroidales(100)	Prevotellaceae(100)	Prevotella(54)	0	0	0	0	0	0	0	0	0	0	0	0	0	0	0	0	0	0	0	0	0	0	0	0	0	0	0	0	0	0	0	0	0	0	0	0	0	0	0	630	0	0
Otu0271	2040	Bacteria(100)	Firmicutes(100)	Bacilli(100)	Bacilli_unclassified(52)	Bacilli_unclassified(52)	Bacilli_unclassified(52)	0	0	0	0	0	0	0	0	0	34	0	197	0	3	0	0	0	0	172	0	0	0	0	0	0	0	0	0	0	0	0	0	0	0	0	0	0	0	0	0	0	37
Otu0272	2023	Bacteria(100)	Firmicutes(100)	Clostridia(100)	Oscillospirales(100)	Oscillospiraceae(100)	Flavonifractor(100)	0	0	0	0	0	0	0	0	0	0	0	0	0	0	0	0	0	0	0	0	0	0	0	0	0	0	0	0	0	0	0	0	0	0	0	0	0	0	0	0	0	0
Otu0273	2009	Bacteria(100)	RCP2-54(55)	RCP2-54_cl(55)	RCP2-54_or(55)	RCP2-54_fa(55)	RCP2-54_ge(55)	0	0	0	0	0	0	2	0	0	0	87	50	0	0	0	0	0	0	0	0	0	0	2	0	0	0	0	0	0	0	0	0	0	0	0	0	0	0	0	0	0	0
Otu0274	2006	Bacteria(100)	Proteobacteria(100)	Gammaproteobacteria(100)	Pseudomonadales(100)	Pseudomonadaceae(100)	Pseudomonas(100)	0	0	0	0	0	0	0	0	0	0	0	0	0	0	0	0	0	0	0	0	0	0	0	0	0	0	0	0	0	0	0	0	0	0	41	0	0	2	0	0	0	0
Otu0275	2004	Bacteria(100)	Firmicutes(100)	Negativicutes(100)	Veillonellales-Selenomonadales(100)	Veillonellales-Selenomonadales_unclassified(100)	Veillonellales-Selenomonadales_unclassified(100)	0	0	0	0	0	0	0	0	0	0	0	0	0	0	0	0	0	0	0	0	0	0	0	0	0	0	0	0	0	0	0	0	0	0	0	0	0	0	0	0	0	0
Otu0276	2001	Bacteria(100)	Elusimicrobiota(100)	Elusimicrobiota_unclassified(100)	Elusimicrobiota_unclassified(100)	Elusimicrobiota_unclassified(100)	Elusimicrobiota_unclassified(100)	0	0	0	0	0	0	0	0	0	0	0	0	0	0	0	0	0	0	0	0	0	0	0	0	0	0	0	0	0	0	0	0	0	0	0	0	0	0	0	0	0	0
Otu0277	1965	Bacteria(100)	Bacteroidota(100)	Bacteroidia(100)	Flavobacteriales(100)	Flavobacteriaceae(100)	Flavobacterium(100)	0	0	0	0	0	0	0	0	0	0	0	0	0	0	0	0	0	0	0	0	0	0	0	0	0	0	0	0	0	0	0	0	0	0	0	0	0	0	0	0	0	0
Otu0278	1955	Bacteria(100)	Bacteroidota(100)	Bacteroidia(100)	Bacteroidales(100)	Muribaculaceae(100)	Muribaculaceae_ge(100)	0	0	0	0	0	0	0	0	0	0	0	0	0	0	0	0	0	0	0	0	0	0	0	0	0	0	0	0	0	0	0	0	0	0	0	0	0	0	0	0	0	0
Otu0279	1935	Bacteria(100)	Firmicutes(100)	Bacilli(100)	Staphylococcales(100)	Gemellaceae(100)	Gemella(100)	0	0	0	0	0	0	0	0	2	0	0	0	0	0	0	0	0	0	0	0	0	0	0	0	0	0	0	0	0	0	0	0	0	0	0	0	17	0	0	0	0	0
Otu0280	1915	Bacteria(100)	Proteobacteria(100)	Gammaproteobacteria(100)	Burkholderiales(100)	Neisseriaceae(100)	uncultured(100)	0	0	0	0	0	0	0	0	0	0	0	0	0	0	0	0	0	0	0	0	0	0	0	0	0	0	0	0	0	0	0	0	0	0	112	0	0	0	0	0	0	0
Otu0281	1912	Bacteria(100)	Bacteroidota(100)	Bacteroidia(100)	Bacteroidales(100)	Rikenellaceae(100)	Alistipes(100)	0	0	0	0	0	0	0	0	0	0	1912	0	0	0	0	0	0	0	0	0	0	0	0	0	0	0	0	0	0	0	0	0	0	0	0	0	0	0	0	0	0	0
Otu0282	1907	Bacteria(100)	Bacteroidota(100)	Bacteroidia(100)	Flavobacteriales(100)	Weeksellaceae(100)	Chryseobacterium(100)	0	0	0	0	0	0	0	0	0	0	0	0	0	0	0	0	24	0	0	0	0	0	0	0	0	0	0	0	11	0	0	0	10	0	0	0	0	0	0	0	0	0
Otu0283	1891	Bacteria(100)	Firmicutes(100)	Clostridia(100)	Oscillospirales(100)	Ruminococcaceae(100)	Subdoligranulum(100)	0	0	0	0	0	0	0	0	0	0	0	0	0	0	0	0	46	0	0	0	0	0	0	0	0	0	0	0	0	0	0	0	0	0	0	0	0	0	0	0	0	0
Otu0284	1871	Bacteria(100)	Firmicutes(100)	Clostridia(100)	Lachnospirales(100)	Lachnospiraceae(100)	Lachnospiraceae_ge(100)	0	0	0	0	0	0	0	0	0	0	0	0	0	0	0	0	0	0	0	0	0	0	0	0	0	0	1	0	0	0	10	1534	0	0	0	0	0	0	0	0	0	0
Otu0285	1870	Bacteria(100)	Proteobacteria(100)	Gammaproteobacteria(100)	Pseudomonadales(100)	Pseudomonadaceae(100)	Pseudomonas(91)	0	0	0	0	0	0	0	0	0	0	0	0	0	0	0	0	1	6	0	0	0	4	0	0	0	0	0	0	0	0	0	0	0	0	0	0	0	0	0	0	0	0
Otu0286	1870	Bacteria(100)	Proteobacteria(100)	Alphaproteobacteria(100)	Sphingomonadales(100)	Sphingomonadaceae(100)	Sphingomonas(100)	0	0	0	0	0	0	7	0	0	0	0	9	0	3	0	2	0	0	46	0	0	0	0	0	0	0	0	0	0	0	0	0	0	0	0	0	4	0	0	0	0	0
Otu0287	1864	Bacteria(100)	Firmicutes(100)	Clostridia(100)	Oscillospirales(100)	Oscillospiraceae(100)	NK4A214_group(100)	0	0	0	0	0	0	0	0	0	3	0	0	0	0	0	0	0	0	0	0	0	0	0	0	0	0	0	0	0	0	0	0	0	0	0	0	0	0	0	0	0	0
Otu0288	1855	Bacteria(100)	Proteobacteria(100)	Alphaproteobacteria(100)	Rhizobiales(100)	Xanthobacteraceae(100)	uncultured(77)	0	1	0	0	0	0	0	0	0	0	0	435	0	0	0	0	0	0	57	0	0	0	0	0	0	0	0	0	0	0	0	0	0	0	0	0	274	0	0	0	0	0
Otu0289	1854	Bacteria(100)	Bacteroidota(100)	Bacteroidia(100)	Bacteroidales(100)	Muribaculaceae(100)	Muribaculaceae_ge(100)	0	0	0	0	0	0	0	0	0	0	0	0	0	0	0	0	0	0	0	0	0	0	0	0	0	0	0	0	0	0	0	0	0	0	0	0	0	0	0	0	0	0
Otu0290	1843	Bacteria(100)	Proteobacteria(100)	Gammaproteobacteria(100)	Burkholderiales(100)	Comamonadaceae(100)	Comamonadaceae_unclassified(73)	0	0	0	0	0	0	273	0	0	0	0	2	0	0	0	0	0	216	353	0	0	0	0	0	0	0	0	0	0	0	0	0	0	0	3	0	0	9	0	2	0	0
Otu0291	1841	Bacteria(100)	Bacteroidota(100)	Bacteroidia(100)	Bacteroidales(100)	Bacteroidaceae(100)	Bacteroides(100)	0	0	0	0	0	0	0	0	0	0	0	0	0	0	0	0	0	0	0	0	0	0	0	0	0	0	0	0	0	0	0	0	0	0	0	0	0	0	0	0	0	0
Otu0292	1835	Bacteria(100)	Actinobacteriota(100)	Actinobacteria(100)	Micrococcales(100)	Micrococcaceae(100)	Rothia(100)	0	0	2	0	0	0	0	0	0	5	0	0	0	3	0	0	0	0	0	0	0	0	0	0	0	0	0	0	0	0	0	0	0	0	0	0	0	0	0	0	0	4
Otu0293	1832	Bacteria(100)	Acidobacteriota(100)	Subgroup_5(100)	Subgroup_5_or(100)	Subgroup_5_fa(100)	Subgroup_5_ge(100)	0	0	0	0	0	0	0	0	0	0	0	274	0	3	0	0	0	0	0	0	0	0	146	0	0	0	0	0	0	0	0	0	0	0	0	0	0	0	0	0	0	0
Otu0294	1827	Bacteria(100)	Firmicutes(100)	Clostridia(100)	Lachnospirales(100)	Lachnospiraceae(100)	Lachnospiraceae_UCG-010(100)	0	0	0	0	0	0	0	0	0	0	0	0	0	0	0	0	0	0	0	0	0	0	0	0	0	0	0	0	0	0	0	0	0	0	0	0	0	0	0	0	0	0
Otu0295	1824	Bacteria(100)	Proteobacteria(100)	Gammaproteobacteria(100)	Burkholderiales(100)	Burkholderiaceae(100)	Polynucleobacter(100)	0	0	0	0	0	0	181	0	0	0	0	0	0	0	0	0	0	0	0	0	0	0	0	0	0	0	0	0	0	4	0	0	0	0	0	0	0	0	0	0	0	0
Otu0296	1823	Bacteria(100)	Firmicutes(100)	Bacilli(100)	Lactobacillales(100)	Carnobacteriaceae(100)	Dolosigranulum(100)	0	0	0	0	0	0	0	0	0	0	0	0	0	0	0	0	0	0	0	0	0	0	0	0	0	0	0	0	0	0	0	0	0	0	0	0	0	0	0	0	0	0
Otu0297	1814	Bacteria(100)	Bacteroidota(100)	Bacteroidia(100)	Chitinophagales(100)	Chitinophagaceae(100)	Chitinophagaceae_unclassified(100)	0	0	0	0	0	0	0	0	0	0	0	0	0	0	2	348	0	0	0	0	0	0	0	0	0	0	0	0	0	0	0	0	0	12	0	0	0	0	0	1	0	0
Otu0298	1794	Bacteria(100)	Firmicutes(100)	Clostridia(100)	Clostridiales(100)	Clostridiaceae(100)	Clostridiaceae_unclassified(100)	0	0	0	0	0	0	1106	0	0	0	0	0	0	0	0	0	0	0	0	0	0	0	0	0	0	0	0	0	0	0	0	0	0	0	0	0	0	0	0	0	0	0
Otu0299	1774	Bacteria(100)	Proteobacteria(100)	Alphaproteobacteria(100)	Rhizobiales(100)	Rhizobiaceae(100)	Mesorhizobium(99)	0	0	0	0	0	0	0	0	0	0	0	0	0	0	0	0	4	0	0	0	0	0	0	0	0	0	0	0	0	0	0	0	0	0	0	0	0	0	0	0	0	0
Otu0300	1761	Bacteria(100)	Firmicutes(100)	Bacilli(100)	Lactobacillales(100)	Lactobacillaceae(100)	Lactobacillus(100)	0	0	0	0	0	0	0	0	0	0	0	0	0	0	0	0	0	0	0	0	0	0	0	0	0	0	0	0	0	0	0	0	0	0	0	0	1667	0	0	0	0	0
Otu0301	1751	Bacteria(100)	Firmicutes(100)	Clostridia(100)	Lachnospirales(100)	Lachnospiraceae(100)	Lachnospiraceae_NK4A136_group(100)	0	0	0	0	0	0	0	0	0	0	0	0	0	0	0	0	0	0	0	0	0	0	0	0	0	0	0	0	0	0	0	0	0	0	0	0	0	0	0	0	0	0
Otu0302	1749	Bacteria(100)	Firmicutes(100)	Clostridia(100)	Oscillospirales(100)	Ruminococcaceae(100)	Ruminococcus(100)	0	0	0	0	0	0	0	0	0	0	0	0	0	0	0	0	0	0	0	0	0	1	0	0	0	0	0	0	0	0	0	0	0	0	0	0	0	0	0	0	0	0
Otu0303	1741	Bacteria(100)	Firmicutes(100)	Clostridia(100)	Lachnospirales(100)	Lachnospiraceae(100)	Blautia(100)	0	0	0	0	0	0	0	0	0	0	0	0	0	0	0	0	0	0	0	0	0	0	0	0	0	0	0	0	0	0	0	0	0	0	0	0	0	0	0	0	0	0
Otu0304	1737	Bacteria(100)	Bacteroidota(100)	Bacteroidia(100)	Cytophagales(100)	Spirosomaceae(100)	Dyadobacter(100)	0	0	0	0	0	0	0	0	0	0	0	0	0	0	0	0	42	0	5	0	0	0	0	0	0	0	0	0	0	0	0	0	0	0	0	0	0	0	0	0	0	0
Otu0305	1732	Bacteria(100)	Patescibacteria(100)	Parcubacteria(100)	Candidatus_Jorgensenbacteria(100)	Candidatus_Jorgensenbacteria_fa(100)	Candidatus_Jorgensenbacteria_ge(100)	0	0	0	1731	0	0	0	0	0	0	0	0	0	0	0	0	0	0	0	0	0	0	0	0	0	0	0	0	0	0	0	0	0	0	0	0	0	0	0	0	0	0
Otu0306	1725	Bacteria(100)	Proteobacteria(100)	Alphaproteobacteria(100)	Rhizobiales(100)	Rhizobiaceae(100)	Allorhizobium-Neorhizobium-Pararhizobium-Rhizobium(74)	0	0	0	0	0	0	12	0	0	0	0	97	0	61	0	0	4	0	224	0	0	0	0	0	0	0	0	0	0	0	0	0	0	0	0	0	0	0	0	0	0	0
Otu0307	1685	Bacteria(100)	Firmicutes(100)	Clostridia(100)	Lachnospirales(100)	Lachnospiraceae(100)	Lachnoclostridium(100)	0	0	0	0	0	0	0	0	0	0	0	0	0	0	0	0	0	0	0	0	0	0	2	0	0	0	0	0	0	0	0	0	0	0	0	0	0	0	0	0	0	0
Otu0308	1679	Bacteria(100)	Bacteroidota(100)	Bacteroidia(100)	Bacteroidales(100)	Muribaculaceae(100)	Muribaculum(100)	0	0	0	0	0	0	0	0	0	0	0	0	0	0	0	0	0	0	0	0	0	0	0	0	0	0	0	0	0	0	0	0	0	0	0	0	0	0	0	0	0	0
Otu0309	1669	Bacteria(100)	Planctomycetota(100)	OM190(100)	OM190_or(100)	OM190_fa(100)	OM190_ge(100)	0	0	0	0	0	0	0	0	0	0	0	0	0	0	0	0	0	0	0	0	0	0	0	0	0	0	0	0	0	0	0	0	0	0	0	0	0	0	0	1667	0	0
Otu0310	1668	Bacteria(100)	Bacteroidota(100)	Bacteroidia(100)	Bacteroidales(100)	Barnesiellaceae(100)	Barnesiella(100)	0	0	0	0	0	0	0	0	0	0	0	0	0	0	0	0	0	0	0	0	0	0	1	0	0	0	0	0	0	0	0	0	0	0	0	0	0	0	0	0	0	0
Otu0311	1668	Bacteria(100)	Firmicutes(100)	Bacilli(100)	Lactobacillales(100)	Lactobacillaceae(100)	Lactobacillus(100)	0	0	0	0	0	0	0	0	0	0	0	0	0	0	0	0	0	0	0	0	0	0	0	0	0	0	0	0	0	0	0	0	0	0	0	0	0	0	0	0	0	0
Otu0312	1650	Bacteria(100)	Firmicutes(100)	Clostridia(100)	Clostridiales(100)	Clostridiaceae(100)	Clostridiaceae_unclassified(100)	0	0	0	0	0	0	25	0	0	0	0	0	0	0	0	0	0	0	0	0	0	0	0	0	0	0	0	0	0	0	0	0	0	0	0	0	0	0	0	0	0	0
Otu0313	1647	Bacteria(100)	Proteobacteria(100)	Gammaproteobacteria(100)	Burkholderiales(100)	Rhodocyclaceae(100)	Methyloversatilis(91)	0	0	0	0	0	0	2	0	0	0	0	0	0	0	0	0	0	0	7	0	0	0	0	0	0	0	0	0	0	0	0	0	0	0	0	0	0	0	0	0	0	0
Otu0314	1646	Bacteria(100)	Planctomycetota(100)	Pla4_lineage(100)	Pla4_lineage_or(100)	Pla4_lineage_fa(100)	Pla4_lineage_ge(100)	0	0	0	0	0	0	0	0	0	0	0	0	0	0	0	0	0	0	0	0	0	0	0	0	0	0	0	0	1645	0	0	0	0	0	0	0	0	0	0	0	0	0
Otu0315	1646	Bacteria(100)	Proteobacteria(100)	Alphaproteobacteria(100)	Rhizobiales(100)	Devosiaceae(100)	Pelagibacterium(100)	0	0	0	0	0	0	0	0	0	0	0	0	0	0	0	0	0	0	0	0	0	0	0	0	0	0	0	0	0	0	0	0	0	0	0	0	0	0	0	0	0	0
Otu0316	1621	Bacteria(100)	Verrucomicrobiota(100)	Verrucomicrobiae(100)	Chthoniobacterales(100)	Chthoniobacteraceae(100)	Candidatus_Udaeobacter(100)	0	0	0	0	0	0	0	0	0	0	0	274	3	0	0	3	0	0	0	0	0	0	0	0	0	0	0	0	0	0	0	0	0	0	0	0	3	0	0	0	0	0
Otu0317	1620	Bacteria(100)	Chloroflexi(100)	Anaerolineae(100)	SBR1031(100)	SBR1031_unclassified(100)	SBR1031_unclassified(100)	0	0	0	0	0	0	0	0	0	0	0	0	0	0	0	0	0	0	0	0	0	0	0	0	0	0	0	0	0	0	0	0	0	0	0	0	0	0	0	0	0	0
Otu0318	1599	Bacteria(100)	Firmicutes(100)	Clostridia(100)	Peptostreptococcales-Tissierellales(100)	Peptostreptococcaceae(100)	Terrisporobacter(100)	0	0	0	0	0	0	0	0	0	0	0	0	0	0	0	0	0	0	0	0	0	0	0	0	0	0	0	0	0	0	0	0	0	0	0	0	0	0	0	0	0	0
Otu0319	1590	Bacteria(100)	Methylomirabilota(100)	Methylomirabilia(100)	Rokubacteriales(100)	Rokubacteriales_fa(100)	Rokubacteriales_ge(100)	0	0	0	0	0	0	0	0	0	0	0	6	0	0	0	0	0	0	0	0	0	0	122	0	0	0	0	0	0	0	0	0	0	0	0	0	0	0	0	0	0	0
Otu0320	1587	Bacteria(100)	Bacteroidota(100)	Bacteroidia(100)	Bacteroidia_unclassified(100)	Bacteroidia_unclassified(100)	Bacteroidia_unclassified(100)	0	0	0	0	0	0	0	0	0	0	0	0	0	0	0	0	0	0	0	0	0	0	0	0	0	0	0	0	0	0	0	0	0	0	0	0	0	0	0	0	0	0
Otu0321	1582	Bacteria(100)	Firmicutes(100)	Clostridia(100)	Lachnospirales(100)	Lachnospiraceae(100)	Lachnospiraceae_unclassified(100)	0	0	0	0	0	0	0	0	0	0	0	0	0	0	0	0	0	0	0	0	0	0	0	0	0	0	0	0	0	0	0	0	0	0	0	0	0	0	0	0	0	0
Otu0322	1557	Bacteria(100)	Proteobacteria(100)	Gammaproteobacteria(100)	Burkholderiales(100)	Rhodocyclaceae(100)	Rhodocyclaceae_unclassified(100)	0	0	0	0	0	0	0	15	41	0	0	0	0	0	0	0	0	0	0	0	0	0	0	0	0	6	5	0	0	0	47	0	0	0	177	8	4	6	102	115	0	13
Otu0323	1556	Bacteria(100)	Bacteroidota(100)	Bacteroidia(100)	Sphingobacteriales(100)	Sphingobacteriaceae(100)	Sphingobacterium(100)	0	0	0	0	0	0	0	0	0	0	0	0	0	0	0	0	0	0	0	0	0	0	0	0	0	0	0	0	0	0	0	0	0	0	91	0	0	1446	17	0	0	0
Otu0324	1552	Bacteria(100)	Bacteroidota(100)	Bacteroidia(100)	Bacteroidales(100)	Muribaculaceae(100)	Muribaculaceae_ge(100)	0	0	0	0	0	0	0	0	0	0	0	0	0	0	0	0	0	0	0	0	0	0	0	0	0	0	0	0	0	0	0	0	0	0	0	0	0	0	0	0	0	0
Otu0325	1550	Bacteria(100)	Desulfobacterota(62)	uncultured(61)	uncultured_or(61)	uncultured_fa(61)	uncultured_ge(61)	0	0	0	0	0	0	0	0	0	0	5	0	0	0	0	0	0	0	5	0	0	0	3	0	0	0	0	0	0	0	0	0	0	0	0	0	0	0	0	0	0	0
Otu0326	1538	Bacteria(100)	Proteobacteria(100)	Alphaproteobacteria(100)	Sphingomonadales(100)	Sphingomonadaceae(100)	Sphingomonas(100)	0	0	0	0	5	6	0	0	0	0	0	0	0	0	0	0	0	0	0	0	0	0	0	0	0	0	0	0	0	0	0	0	0	0	0	10	154	0	15	3	0	0
Otu0327	1538	Bacteria(100)	Firmicutes(100)	Clostridia(100)	Lachnospirales(100)	Lachnospiraceae(100)	Lachnospiraceae_unclassified(100)	0	0	0	0	0	0	0	0	0	0	0	0	0	0	0	0	0	0	0	0	0	0	0	0	0	0	0	0	0	0	0	0	0	0	0	0	0	0	0	0	0	0
Otu0328	1529	Bacteria(100)	Firmicutes(100)	Clostridia(100)	Oscillospirales(100)	Oscillospiraceae(100)	UCG-002(100)	0	0	0	0	0	0	0	0	0	0	0	0	0	0	0	0	0	0	0	0	0	0	0	0	0	0	0	0	0	0	0	0	0	0	0	0	0	0	0	0	0	0
Otu0329	1523	Bacteria(100)	Proteobacteria(100)	Alphaproteobacteria(100)	Rhizobiales(100)	Rhizobiaceae(100)	Allorhizobium-Neorhizobium-Pararhizobium-Rhizobium(99)	0	0	0	0	0	0	0	0	0	0	0	344	0	0	0	0	0	0	21	0	0	0	0	0	10	0	0	0	0	11	0	0	0	0	0	0	0	5	66	0	0	0
Otu0330	1510	Bacteria(100)	Actinobacteriota(100)	Actinobacteria(100)	Frankiales(100)	Nakamurellaceae(100)	Nakamurella(100)	0	0	0	0	0	0	0	0	0	0	0	0	0	0	0	234	0	0	0	0	0	0	0	0	0	0	0	0	0	0	2	0	0	1	0	6	0	0	0	0	0	0
Otu0331	1508	Bacteria(100)	Proteobacteria(100)	Gammaproteobacteria(100)	Burkholderiales(100)	Oxalobacteraceae(100)	Duganella(59)	0	0	0	0	0	0	12	0	3	0	0	72	0	0	0	0	0	0	64	0	0	0	3	0	0	0	0	0	0	0	0	0	0	0	0	0	0	0	0	0	0	0
Otu0332	1508	Bacteria(100)	Actinobacteriota(100)	Actinobacteria(100)	Propionibacteriales(100)	Nocardioidaceae(100)	Nocardioides(100)	0	0	0	0	0	0	0	0	0	0	0	23	0	11	0	0	0	0	24	0	0	0	87	11	2	0	0	0	0	0	1	0	5	0	0	0	0	1	0	0	0	0
Otu0333	1507	Bacteria(100)	Elusimicrobiota(100)	Endomicrobia(100)	Endomicrobiales(100)	Endomicrobiaceae(100)	Endomicrobium(100)	0	0	0	0	0	0	0	0	0	0	0	0	0	0	0	0	0	0	0	0	0	0	0	0	0	0	0	0	0	0	0	0	0	0	0	0	0	0	0	0	1	0
Otu0334	1503	Bacteria(100)	Proteobacteria(100)	Alphaproteobacteria(100)	Rhizobiales(100)	Rhizobiaceae(100)	Rhizobiaceae_unclassified(100)	0	0	0	1	0	0	1	0	0	0	0	0	0	3	0	0	0	0	0	0	0	0	0	0	0	0	0	0	0	0	0	0	0	0	0	0	0	0	0	0	0	0
Otu0335	1501	Bacteria(100)	Proteobacteria(100)	Alphaproteobacteria(100)	Rhizobiales(100)	Beijerinckiaceae(100)	Methylobacterium-Methylorubrum(100)	0	0	0	0	0	0	0	0	0	0	0	0	0	0	0	0	0	0	0	0	0	0	0	0	0	0	0	0	0	0	0	0	0	0	0	0	0	0	0	0	0	0
Otu0336	1499	Bacteria(100)	Firmicutes(100)	Clostridia(100)	Lachnospirales(100)	Lachnospiraceae(100)	Blautia(100)	0	0	0	0	0	0	0	0	0	0	0	0	0	0	0	0	0	0	0	0	0	0	0	0	0	0	0	0	0	0	0	0	0	0	0	0	0	0	0	0	0	0
Otu0337	1486	Bacteria(100)	Bacteroidota(100)	Bacteroidia(100)	Flavobacteriales(100)	Weeksellaceae(100)	Chryseobacterium(100)	0	0	0	0	0	0	0	0	0	0	0	4	0	0	0	0	0	0	0	0	0	0	0	0	0	0	0	0	0	0	0	0	0	0	0	0	0	24	0	0	0	0
Otu0338	1473	Bacteria(100)	Bacteroidota(100)	Bacteroidia(100)	Bacteroidales(100)	Dysgonomonadaceae(100)	Dysgonomonas(100)	0	0	1	0	0	0	0	0	0	0	0	0	0	0	0	0	0	0	0	0	0	0	0	0	0	0	0	0	0	0	0	0	0	0	0	0	0	0	0	0	0	0
Otu0339	1469	Bacteria(100)	Acidobacteriota(100)	Vicinamibacteria(100)	Vicinamibacterales(100)	uncultured(100)	uncultured_ge(100)	0	0	0	0	0	0	0	0	0	0	0	110	0	1	0	0	0	0	0	0	0	0	0	0	0	0	0	0	0	0	0	0	0	0	0	0	0	0	0	0	0	0
Otu0340	1458	Bacteria(100)	Bacteroidota(100)	Bacteroidia(100)	Chitinophagales(100)	Chitinophagaceae(100)	Chitinophaga(100)	0	0	0	0	0	0	0	0	0	0	0	0	0	0	0	0	0	0	0	0	0	0	0	0	0	0	0	0	0	0	0	0	0	0	0	0	0	0	0	0	0	0
Otu0341	1444	Bacteria(100)	Bacteroidota(100)	Bacteroidia(100)	Bacteroidales(100)	Bacteroidaceae(100)	Bacteroides(100)	0	0	0	0	0	0	0	0	0	0	0	0	0	0	0	0	0	0	917	0	0	0	0	0	0	0	0	0	0	0	0	0	0	0	0	0	0	0	0	0	0	0
Otu0342	1444	Bacteria(100)	Actinobacteriota(100)	Rubrobacteria(100)	Rubrobacterales(100)	Rubrobacteriaceae(100)	Rubrobacter(100)	0	0	0	0	0	0	0	0	0	0	0	0	0	1	0	0	0	3	0	0	0	0	0	0	0	0	0	0	0	0	0	0	0	0	38	16	472	1	0	3	0	0
Otu0343	1433	Bacteria(100)	Bacteroidota(100)	Bacteroidia(100)	Chitinophagales(100)	Chitinophagales_unclassified(93)	Chitinophagales_unclassified(93)	0	0	0	0	0	0	0	0	0	0	0	0	0	0	0	0	0	0	0	0	0	0	0	0	0	0	0	0	0	0	0	0	0	0	0	0	0	0	0	0	0	0
Otu0344	1430	Bacteria(100)	Proteobacteria(100)	Gammaproteobacteria(100)	Burkholderiales(100)	Nitrosomonadaceae(100)	Nitrosomonas(100)	0	0	0	0	0	0	0	0	0	0	0	0	0	0	0	0	0	0	0	0	0	0	0	0	0	0	0	0	0	0	0	0	0	0	0	0	0	0	0	0	0	0
Otu0345	1429	Bacteria(100)	Firmicutes(100)	Clostridia(100)	Lachnospirales(100)	Lachnospiraceae(100)	Agathobacter(100)	0	0	0	0	0	0	0	0	0	0	0	0	0	0	0	0	0	0	0	0	0	0	0	0	0	0	0	0	0	0	0	0	0	0	0	0	0	0	0	0	0	0
Otu0346	1424	Bacteria(100)	Acidobacteriota(100)	Vicinamibacteria(100)	Vicinamibacterales(100)	uncultured(100)	uncultured_ge(100)	0	0	0	0	0	0	0	0	0	0	0	56	0	1	0	0	0	0	0	0	0	0	1	0	0	0	0	0	0	0	0	0	0	0	0	0	0	0	0	0	0	0
Otu0347	1420	Bacteria(100)	Actinobacteriota(100)	Actinobacteria(100)	Bifidobacteriales(100)	Bifidobacteriaceae(100)	Gardnerella(100)	0	0	0	0	0	0	0	5	0	0	0	0	0	0	0	0	0	0	562	0	0	0	0	0	0	0	0	0	0	0	0	0	0	0	0	0	0	0	1	0	0	0
Otu0348	1418	Bacteria(100)	Acidobacteriota(100)	Vicinamibacteria(100)	Vicinamibacterales(100)	uncultured(100)	uncultured_ge(100)	0	0	0	0	0	1	113	0	0	0	0	371	0	0	0	0	0	0	0	0	0	0	37	0	0	0	0	0	0	0	0	0	0	0	0	0	0	0	0	0	0	0
Otu0349	1416	Bacteria(100)	Bacteria_unclassified(100)	Bacteria_unclassified(100)	Bacteria_unclassified(100)	Bacteria_unclassified(100)	Bacteria_unclassified(100)	0	0	0	1413	0	0	0	0	0	0	0	0	0	0	0	0	0	0	0	0	0	0	0	0	0	0	0	0	0	0	0	0	0	0	0	0	0	0	0	0	0	0
Otu0350	1412	Bacteria(100)	Proteobacteria(100)	Gammaproteobacteria(100)	Aeromonadales(100)	Aeromonadaceae(100)	Aeromonas(100)	0	0	0	0	0	0	96	0	0	0	0	0	0	0	0	0	0	0	0	0	0	0	0	0	0	0	0	0	0	0	0	0	0	0	0	0	0	0	1	0	0	0
Otu0351	1410	Bacteria(100)	Actinobacteriota(100)	Actinobacteria(100)	Micrococcales(100)	Dermabacteraceae(100)	Brachybacterium(100)	0	0	0	0	0	0	0	8	0	0	0	16	0	0	0	0	0	0	0	0	0	0	0	0	0	0	0	0	0	0	0	0	0	0	12	0	0	0	56	0	0	0
Otu0352	1409	Bacteria(100)	Actinobacteriota(100)	Actinobacteria(100)	Corynebacteriales(100)	Dietziaceae(100)	Dietzia(100)	0	0	0	0	0	0	0	0	0	0	0	0	0	0	0	0	0	0	0	0	0	0	0	0	0	0	0	0	0	0	0	0	0	0	0	0	981	0	0	0	0	0
Otu0353	1395	Bacteria(100)	Firmicutes(100)	Clostridia(100)	Oscillospirales(100)	Oscillospiraceae(100)	UCG-005(100)	0	0	0	0	0	0	0	0	0	0	0	0	0	0	0	0	0	0	0	0	0	0	0	0	0	0	0	0	0	0	0	0	0	0	0	0	0	0	0	0	0	0
Otu0354	1391	Bacteria(100)	Firmicutes(100)	Clostridia(100)	Lachnospirales(100)	Lachnospiraceae(100)	Dorea(100)	0	0	0	0	0	0	0	0	0	0	0	0	0	1	0	0	0	0	0	0	0	0	0	0	0	0	0	0	0	0	0	0	0	0	0	0	0	0	0	0	0	0
Otu0355	1388	Bacteria(100)	Firmicutes(100)	Clostridia(100)	Oscillospirales(100)	Oscillospiraceae(100)	Oscillospiraceae_unclassified(100)	0	0	0	0	0	0	0	0	0	0	0	0	0	0	0	0	0	0	0	0	0	0	0	0	0	0	0	0	0	0	0	0	0	0	0	0	0	0	0	0	0	0
Otu0356	1386	Bacteria(100)	Proteobacteria(100)	Alphaproteobacteria(100)	Rhizobiales(100)	Xanthobacteraceae(100)	Pseudolabrys(64)	0	0	0	0	0	0	0	0	0	0	0	23	0	0	0	0	0	0	0	0	0	0	12	0	0	0	0	0	0	0	0	0	0	0	4	0	0	0	0	0	0	0
Otu0357	1381	Bacteria(100)	Actinobacteriota(100)	Actinobacteria(100)	Micrococcales(100)	Micrococcaceae(100)	Kocuria(54)	0	0	0	0	0	0	0	0	18	0	0	0	0	1	0	0	0	0	0	0	0	0	0	0	1	0	0	0	0	0	0	0	0	0	149	0	0	0	281	26	0	9
Otu0358	1361	Bacteria(100)	Planctomycetota(100)	Planctomycetes(100)	Gemmatales(100)	Gemmataceae(100)	uncultured(100)	0	0	0	0	0	0	0	0	0	0	0	0	0	0	0	0	0	0	0	0	0	0	0	0	0	0	0	0	0	0	0	0	0	0	0	0	0	0	0	0	0	0
Otu0359	1347	Bacteria(100)	Firmicutes(100)	Bacilli(100)	Lactobacillales(100)	Lactobacillaceae(100)	Lactobacillus(100)	0	0	0	0	0	0	0	0	0	25	1150	0	0	0	0	0	0	0	0	0	0	0	0	0	0	0	0	0	0	0	0	0	0	0	0	0	0	0	0	0	0	0
Otu0360	1345	Bacteria(100)	Firmicutes(100)	Bacilli(100)	Bacillales(100)	Bacillaceae(100)	Anoxybacillus(100)	0	0	0	0	0	0	0	0	0	0	0	0	0	0	0	0	0	0	0	0	0	0	0	0	0	0	0	0	0	0	0	0	0	0	0	446	0	0	0	0	0	36
Otu0361	1340	Bacteria(100)	Bacteroidota(100)	Bacteroidia(100)	Bacteroidales(100)	Rikenellaceae(100)	Anaerocella(100)	0	0	0	0	0	0	0	0	0	0	0	0	0	0	0	0	0	0	0	0	0	0	0	0	0	0	0	0	0	0	0	0	0	0	0	0	0	0	0	0	0	0
Otu0362	1339	Bacteria(100)	Firmicutes(100)	Clostridia(100)	Peptostreptococcales-Tissierellales(100)	Peptostreptococcales-Tissierellales_fa(100)	Anaerococcus(100)	0	0	0	0	0	0	0	0	0	0	0	0	0	3	0	0	0	0	0	0	0	0	0	0	0	0	0	0	0	0	0	0	0	0	0	0	0	0	27	304	0	0
Otu0363	1334	Bacteria(100)	Bacteroidota(100)	Bacteroidia(100)	Flavobacteriales(100)	Crocinitomicaceae(100)	Fluviicola(100)	0	0	0	0	0	0	1	0	0	0	0	0	0	0	0	1	0	0	0	0	0	0	0	0	0	0	0	0	0	0	0	0	0	0	0	0	0	0	0	0	0	0
Otu0364	1331	Bacteria(100)	Firmicutes(100)	Clostridia(100)	Lachnospirales(100)	Lachnospiraceae(100)	Fusicatenibacter(100)	0	0	0	0	0	0	0	0	0	0	0	0	0	0	0	0	0	0	0	0	0	0	0	0	0	0	0	0	0	0	0	0	0	0	0	0	0	0	0	0	0	0
Otu0365	1325	Bacteria(100)	Proteobacteria(100)	Gammaproteobacteria(100)	Burkholderiales(100)	Sutterellaceae(100)	Parasutterella(100)	0	0	0	0	0	0	0	0	0	0	0	0	0	0	1	0	0	0	0	0	0	0	0	0	0	0	0	0	0	0	0	0	0	0	0	0	0	0	0	0	0	0
Otu0366	1313	Bacteria(100)	Actinobacteriota(100)	Coriobacteriia(100)	Coriobacteriales(100)	Atopobiaceae(100)	Atopobium(100)	0	0	0	0	0	0	0	0	0	0	0	0	0	0	1	0	0	0	0	0	0	0	0	0	0	0	0	0	0	0	0	0	0	0	0	0	0	0	0	0	0	0
Otu0367	1310	Bacteria(100)	Bdellovibrionota(100)	Oligoflexia(100)	0319-6G20(100)	0319-6G20_fa(100)	0319-6G20_ge(100)	0	0	0	0	435	855	0	0	0	0	0	0	0	0	0	0	0	0	0	0	0	0	0	0	0	0	0	0	0	0	0	0	0	0	0	0	0	0	0	0	0	0
Otu0368	1298	Bacteria(100)	Firmicutes(100)	Clostridia(100)	Peptostreptococcales-Tissierellales(100)	Peptostreptococcaceae(100)	Clostridioides(78)	0	0	0	0	0	0	70	0	0	0	0	0	0	0	0	0	0	0	0	0	0	0	0	0	0	0	0	0	0	0	118	0	0	0	0	0	0	0	0	0	0	0
Otu0369	1296	Bacteria(100)	Acidobacteriota(100)	Vicinamibacteria(100)	Vicinamibacterales(100)	uncultured(99)	uncultured_ge(99)	0	0	0	0	0	0	0	0	0	0	0	0	0	0	0	6	0	0	0	0	0	0	14	0	0	0	0	0	0	0	0	0	0	0	0	0	0	0	0	0	0	0
Otu0370	1289	Bacteria(100)	Verrucomicrobiota(100)	Verrucomicrobiae(100)	Verrucomicrobiales(100)	Rubritaleaceae(100)	Luteolibacter(100)	0	0	0	0	0	0	661	0	0	0	0	4	0	0	0	0	0	0	12	0	0	0	0	0	0	0	0	0	0	0	0	0	0	0	0	0	0	0	0	0	0	0
Otu0371	1278	Bacteria(100)	Actinobacteriota(100)	Actinobacteria(100)	Corynebacteriales(100)	Corynebacteriaceae(100)	Corynebacterium(100)	0	0	0	0	0	0	0	0	0	0	0	0	0	0	0	1	0	0	0	0	0	0	0	0	0	0	0	0	0	0	0	0	0	0	0	0	0	186	38	0	0	0
Otu0372	1274	Bacteria(100)	Bacteroidota(100)	Bacteroidia(100)	Cytophagales(100)	Spirosomaceae(100)	Runella(100)	0	0	0	0	0	0	0	0	0	0	0	0	0	0	0	0	0	0	0	0	0	0	0	0	0	0	0	0	0	0	0	0	0	0	0	0	0	0	0	0	0	0
Otu0373	1268	Bacteria(100)	Firmicutes(100)	Clostridia(100)	Lachnospirales(100)	Lachnospiraceae(100)	Lachnospiraceae_unclassified(100)	0	0	0	0	0	0	0	0	0	0	0	0	0	0	0	0	0	0	0	0	0	0	0	0	0	0	0	0	0	0	0	0	0	0	0	0	0	0	0	0	0	0
Otu0374	1251	Bacteria(100)	Verrucomicrobiota(100)	Verrucomicrobiae(100)	Pedosphaerales(100)	Pedosphaeraceae(100)	Pedosphaeraceae_ge(100)	0	0	0	0	0	0	0	0	0	0	0	0	0	0	0	0	0	0	0	0	0	0	0	0	0	0	0	0	0	0	0	0	0	0	0	0	0	0	0	0	0	0
Otu0375	1246	Bacteria(100)	Actinobacteriota(100)	Actinobacteria(100)	Streptomycetales(100)	Streptomycetaceae(100)	Kitasatospora(53)	0	0	0	1	0	0	0	0	0	0	0	18	0	4	0	5	4	0	104	0	0	0	2	0	0	0	0	0	127	0	0	1	21	0	3	0	0	0	0	0	0	0
Otu0376	1242	Bacteria(100)	Chloroflexi(100)	Anaerolineae(100)	Anaerolineae_unclassified(100)	Anaerolineae_unclassified(100)	Anaerolineae_unclassified(100)	0	0	0	0	0	0	0	0	0	0	0	0	0	0	0	0	0	0	0	0	0	0	0	0	0	0	0	0	0	0	0	0	0	0	0	0	0	0	0	0	0	0
Otu0377	1236	Bacteria(100)	Latescibacterota(100)	Latescibacterota_cl(100)	Latescibacterota_or(100)	Latescibacterota_fa(100)	Latescibacterota_ge(100)	0	0	0	0	0	0	0	0	0	0	0	0	0	0	0	0	0	0	0	0	0	0	11	0	0	0	0	0	0	0	0	0	0	0	0	0	0	0	0	0	0	0
Otu0378	1233	Bacteria(100)	Actinobacteriota(100)	Actinobacteria(100)	Frankiales(100)	Geodermatophilaceae(100)	Blastococcus(100)	0	0	0	0	0	0	0	0	0	0	0	0	0	0	0	0	0	0	0	0	0	0	0	0	0	0	0	0	0	0	0	0	0	0	0	0	0	0	0	0	0	0
Otu0379	1228	Bacteria(100)	Firmicutes(100)	Clostridia(100)	Oscillospirales(100)	Butyricicoccaceae(100)	UCG-009(100)	0	0	0	0	0	0	0	0	0	0	0	0	0	0	0	0	0	0	0	0	0	0	0	0	0	0	0	0	0	0	0	0	0	0	0	0	0	0	0	0	0	0
Otu0380	1226	Bacteria(100)	Nitrospirota(100)	Nitrospiria(100)	Nitrospirales(100)	Nitrospiraceae(100)	Nitrospira(100)	0	0	0	0	0	0	0	0	0	0	0	0	0	0	0	0	0	0	0	0	0	0	0	0	0	0	0	0	0	0	0	0	0	0	0	0	0	0	0	0	0	0
Otu0381	1220	Bacteria(100)	Actinobacteriota(100)	Actinobacteria(100)	Corynebacteriales(100)	Corynebacteriaceae(100)	Corynebacterium(100)	0	0	0	0	0	7	0	0	0	0	0	0	0	0	0	0	0	0	0	0	0	0	0	0	0	0	0	0	0	0	0	0	14	0	0	0	0	0	0	0	0	16
Otu0382	1213	Bacteria(100)	Acidobacteriota(100)	Subgroup_21(100)	Subgroup_21_or(100)	Subgroup_21_fa(100)	Subgroup_21_ge(100)	0	0	0	0	0	0	0	0	0	0	0	0	0	0	0	0	0	0	0	0	0	0	0	0	0	0	0	0	0	0	0	0	0	0	0	0	0	0	0	0	0	0
Otu0383	1213	Bacteria(100)	Proteobacteria(100)	Gammaproteobacteria(100)	Gammaproteobacteria_Incertae_Sedis(100)	Unknown_Family(100)	Candidatus_Berkiella(100)	0	0	0	0	0	0	0	0	0	0	0	0	0	0	0	0	0	0	0	0	0	0	0	0	0	0	0	0	0	0	0	0	0	0	0	0	0	0	0	0	0	0
Otu0384	1209	Bacteria(100)	Bacteria_unclassified(100)	Bacteria_unclassified(100)	Bacteria_unclassified(100)	Bacteria_unclassified(100)	Bacteria_unclassified(100)	0	0	0	0	0	0	0	0	0	0	0	0	0	0	0	0	0	0	0	0	0	0	0	0	0	0	0	0	0	0	0	0	0	0	0	0	0	0	0	0	0	0
Otu0385	1208	Bacteria(100)	Firmicutes(100)	Clostridia(100)	Lachnospirales(100)	Lachnospiraceae(100)	Lachnospiraceae_unclassified(100)	0	0	0	0	0	0	0	0	0	0	0	0	0	0	0	0	0	0	0	0	0	0	0	0	0	0	0	0	0	0	0	0	0	0	0	0	0	0	0	0	0	0
Otu0386	1207	Bacteria(100)	Proteobacteria(100)	Gammaproteobacteria(100)	Pasteurellales(100)	Pasteurellaceae(100)	Haemophilus(93)	0	0	0	0	0	0	0	0	100	0	0	0	0	0	0	0	0	0	0	0	0	0	0	0	0	0	0	0	0	0	0	0	0	0	0	74	51	0	0	0	0	148
Otu0387	1206	Bacteria(100)	Actinobacteriota(100)	Actinobacteria(100)	Streptomycetales(100)	Streptomycetaceae(100)	Streptomyces(100)	0	0	0	0	0	0	0	0	0	0	19	19	0	0	0	0	0	0	47	0	0	0	0	0	0	0	0	0	0	0	0	0	0	0	0	0	0	0	0	12	0	0
Otu0388	1203	Bacteria(100)	Proteobacteria(100)	Alphaproteobacteria(100)	Sphingomonadales(100)	Sphingomonadaceae(100)	Ellin6055(100)	0	0	0	0	0	0	0	0	0	0	0	0	0	0	0	0	0	0	0	0	0	0	0	0	0	0	0	0	0	0	0	0	0	0	0	0	0	0	0	0	0	0
Otu0389	1203	Bacteria(100)	Proteobacteria(100)	Alphaproteobacteria(100)	Acetobacterales(100)	Acetobacteraceae(100)	Asaia(100)	0	0	0	0	0	0	0	0	0	0	0	0	0	0	0	0	0	0	0	0	0	245	0	0	0	0	0	0	0	0	0	0	0	0	0	0	0	0	0	0	0	0
Otu0390	1199	Bacteria(100)	Bacteroidota(100)	Bacteroidia(100)	Bacteroidales(100)	Muribaculaceae(100)	Muribaculaceae_ge(100)	0	0	0	0	0	0	0	0	0	0	1196	0	0	0	0	0	0	0	0	0	0	0	0	0	0	0	0	0	0	0	0	0	0	0	0	0	0	0	0	0	0	0
Otu0391	1193	Bacteria(100)	Firmicutes(100)	Clostridia(100)	Lachnospirales(100)	Lachnospiraceae(100)	Lachnospiraceae_unclassified(100)	0	0	0	0	0	0	0	0	0	0	0	0	0	0	0	0	0	0	0	0	0	0	0	0	0	0	0	0	0	0	0	0	0	0	0	0	0	0	0	0	0	0
Otu0392	1191	Bacteria(100)	Proteobacteria(100)	Alphaproteobacteria(100)	Caulobacterales(100)	Caulobacteraceae(100)	uncultured(91)	0	0	0	0	0	0	0	0	0	0	0	0	0	1	0	0	0	0	0	0	0	0	0	0	0	0	0	0	0	0	0	0	0	0	0	0	0	0	0	0	0	0
Otu0393	1185	Bacteria(100)	Proteobacteria(100)	Gammaproteobacteria(100)	Burkholderiales(100)	Oxalobacteraceae(100)	Undibacterium(80)	0	0	0	0	0	0	73	0	0	0	0	9	0	0	0	0	0	0	0	0	0	0	0	0	0	0	0	0	0	0	0	0	0	0	0	0	0	0	0	0	0	0
Otu0394	1180	Bacteria(100)	Actinobacteriota(100)	Actinobacteria(100)	Propionibacteriales(100)	Nocardioidaceae(100)	Nocardioides(100)	0	0	0	0	0	0	0	0	0	0	0	0	0	0	0	0	0	3	0	0	0	0	0	0	0	0	0	0	0	0	0	0	0	0	0	0	0	0	0	0	0	0
Otu0395	1179	Bacteria(100)	Bacteroidota(100)	Bacteroidia(100)	Flavobacteriales(100)	Weeksellaceae(100)	Weeksellaceae_unclassified(100)	0	0	0	0	0	0	371	0	0	0	0	0	0	0	0	0	0	0	0	0	0	0	0	0	0	0	0	0	0	0	0	0	0	0	0	0	0	0	0	0	0	0
Otu0396	1179	Bacteria(100)	Bacteroidota(100)	Bacteroidia(100)	Bacteroidales(100)	Williamwhitmaniaceae(100)	Acetobacteroides(100)	0	0	0	0	0	0	358	0	0	0	0	0	0	0	0	0	0	0	0	0	0	0	0	0	0	0	0	0	0	0	0	0	0	0	0	0	0	0	0	0	0	0
Otu0397	1167	Bacteria(100)	Firmicutes(100)	Clostridia(100)	Oscillospirales(100)	Oscillospiraceae(100)	Oscillospiraceae_unclassified(100)	0	0	0	0	0	0	0	0	0	0	0	0	0	0	0	0	0	0	0	0	0	0	0	0	0	0	0	0	0	0	0	0	0	0	0	0	0	0	0	0	0	0
Otu0398	1167	Bacteria(100)	Firmicutes(100)	Clostridia(100)	Oscillospirales(100)	Ruminococcaceae(100)	Angelakisella(100)	0	0	0	0	0	0	0	0	0	0	0	0	0	0	0	0	0	0	0	0	0	0	0	0	0	0	0	0	0	0	0	0	0	0	0	0	0	0	0	0	0	0
Otu0399	1166	Bacteria(100)	Firmicutes(100)	Bacilli(100)	Bacillales(100)	Planococcaceae(100)	Lysinibacillus(83)	0	0	0	0	3	0	92	0	0	0	0	0	0	1	0	0	0	0	0	0	0	0	0	0	0	0	0	0	0	0	0	0	0	0	5	0	0	0	0	0	0	0
Otu0400	1157	Bacteria(100)	Proteobacteria(100)	Alphaproteobacteria(100)	Rhizobiales(100)	Rhizobiaceae(100)	Aureimonas(55)	0	0	0	0	0	0	0	0	0	0	0	0	0	0	0	0	0	0	4	0	1	0	0	0	0	0	0	0	0	0	0	0	0	0	0	0	0	0	0	0	0	0
Otu0401	1150	Bacteria(100)	Bacteroidota(100)	Bacteroidia(100)	Bacteroidales(100)	Muribaculaceae(100)	Muribaculaceae_ge(100)	0	0	0	0	0	0	0	0	0	0	0	0	0	0	0	0	0	0	0	0	0	0	0	0	0	0	0	0	0	0	0	0	0	0	0	0	0	0	0	0	0	0
Otu0402	1150	Bacteria(100)	Proteobacteria(100)	Gammaproteobacteria(100)	Xanthomonadales(100)	Xanthomonadaceae(100)	Xanthomonas(76)	0	0	0	0	0	0	0	0	0	0	0	0	0	0	0	0	0	0	0	0	0	0	0	0	0	0	0	0	0	0	0	0	0	0	0	0	0	0	0	0	0	0
Otu0403	1147	Bacteria(100)	Bacteroidota(100)	Bacteroidia(100)	Bacteroidales(100)	Muribaculaceae(100)	Muribaculaceae_ge(100)	0	0	0	0	0	0	0	0	0	0	1147	0	0	0	0	0	0	0	0	0	0	0	0	0	0	0	0	0	0	0	0	0	0	0	0	0	0	0	0	0	0	0
Otu0404	1142	Bacteria(100)	Proteobacteria(100)	Gammaproteobacteria(100)	Xanthomonadales(100)	Xanthomonadaceae(100)	Stenotrophomonas(100)	0	0	0	0	0	0	0	0	0	0	0	0	0	0	0	0	0	0	0	0	0	0	0	0	0	0	0	0	0	0	0	0	0	0	0	0	1060	0	0	11	0	0
Otu0405	1126	Bacteria(100)	Actinobacteriota(100)	Actinobacteria(100)	Actinomycetales(100)	Actinomycetaceae(100)	Actinomyces(100)	0	0	0	0	1	626	0	0	0	0	0	0	0	0	0	0	0	0	0	0	0	0	0	12	0	0	0	0	0	0	0	0	0	0	0	0	0	1	43	0	0	0
Otu0406	1125	Bacteria(100)	Proteobacteria(100)	Gammaproteobacteria(100)	Salinisphaerales(100)	Solimonadaceae(100)	Nevskia(100)	0	0	0	0	261	751	0	0	0	0	0	0	0	0	0	0	0	0	0	0	0	0	0	0	0	0	0	0	0	0	0	0	0	0	0	0	0	0	0	0	0	0
Otu0407	1125	Bacteria(100)	Bacteroidota(100)	Bacteroidia(100)	Bacteroidales(100)	Bacteroidaceae(100)	Bacteroides(100)	0	0	0	0	0	0	0	0	0	0	0	0	0	0	0	0	0	0	0	0	0	0	0	0	0	0	0	0	0	0	0	0	0	0	0	0	0	0	0	0	0	0
Otu0408	1117	Bacteria(100)	Proteobacteria(100)	Gammaproteobacteria(100)	Pseudomonadales(100)	Moraxellaceae(100)	Acinetobacter(100)	0	0	0	0	0	0	0	0	0	0	0	1	0	0	0	0	0	0	27	0	0	0	0	0	0	0	11	0	0	0	0	0	0	0	0	0	0	0	0	0	0	0
Otu0409	1113	Bacteria(100)	Patescibacteria(100)	Parcubacteria(100)	Parcubacteria_or(97)	Parcubacteria_fa(97)	Parcubacteria_ge(97)	0	0	0	0	0	0	0	0	0	0	0	0	0	0	0	0	0	0	0	0	0	0	0	0	0	0	0	0	0	0	0	0	0	0	0	0	0	0	0	0	0	0
Otu0410	1112	Bacteria(100)	Armatimonadota(100)	uncultured(100)	uncultured_or(100)	uncultured_fa(100)	uncultured_ge(100)	0	0	0	0	0	0	0	0	0	0	0	0	0	0	0	0	0	0	0	0	0	0	0	0	0	0	0	0	0	0	0	0	0	0	0	0	0	0	0	0	0	0
Otu0411	1110	Bacteria(100)	Bacteroidota(100)	Bacteroidia(100)	Bacteroidales(100)	Muribaculaceae(100)	Muribaculaceae_ge(100)	0	0	0	0	0	0	0	0	0	0	0	0	0	0	0	0	0	0	0	0	0	0	0	0	0	0	0	0	0	0	0	0	0	0	0	0	0	0	0	0	0	0
Otu0412	1109	Bacteria(100)	Actinobacteriota(100)	Actinobacteria(100)	Micrococcales(100)	Micrococcaceae(100)	Paenarthrobacter(75)	0	0	0	0	0	0	518	0	0	0	0	0	0	39	0	0	0	0	8	0	0	0	1	0	0	0	0	0	0	0	0	0	0	0	0	0	0	0	0	0	0	0
Otu0413	1103	Bacteria(100)	Bacteroidota(100)	Bacteroidia(100)	Chitinophagales(100)	Chitinophagaceae(100)	Sediminibacterium(100)	0	0	0	0	206	498	0	0	0	0	0	0	0	0	0	0	0	0	0	0	0	0	0	0	1	0	0	0	0	0	0	0	0	0	0	391	0	0	0	1	0	0
Otu0414	1102	Bacteria(100)	Firmicutes(100)	Clostridia(100)	Lachnospirales(100)	Lachnospiraceae(100)	Blautia(100)	0	0	0	0	0	0	0	0	0	0	0	0	0	0	0	11	21	0	0	0	0	0	0	0	0	0	0	0	0	0	0	0	0	0	0	0	0	0	0	0	0	0
Otu0415	1100	Bacteria(100)	Chloroflexi(100)	Anaerolineae(100)	Anaerolineales(100)	Anaerolineaceae(100)	Anaerolineaceae_unclassified(100)	0	0	0	0	0	0	0	0	0	0	0	0	0	0	0	0	0	0	0	0	0	0	0	0	0	0	0	0	0	0	0	0	0	0	0	0	0	0	0	0	0	0
Otu0416	1099	Bacteria(100)	Chloroflexi(100)	Dehalococcoidia(100)	S085(100)	S085_fa(100)	S085_ge(100)	0	0	0	0	0	0	0	0	0	0	0	0	0	0	0	0	0	1098	0	0	0	0	0	0	0	0	0	0	0	0	0	0	0	0	0	0	0	0	0	0	0	0
Otu0417	1096	Bacteria(100)	Actinobacteriota(100)	Actinobacteria(100)	Micrococcales(100)	Microbacteriaceae(100)	Agromyces(100)	0	0	0	0	0	0	0	0	0	0	0	0	0	1	0	0	0	0	0	0	0	0	0	0	0	0	0	0	0	0	0	0	0	0	0	0	0	0	0	0	0	0
Otu0418	1088	Bacteria(100)	Actinobacteriota(100)	Actinobacteria(100)	Pseudonocardiales(100)	Pseudonocardiaceae(100)	Saccharopolyspora(64)	0	0	0	0	0	0	0	0	0	0	0	0	0	0	0	1	0	0	0	0	0	0	0	0	0	0	0	0	0	0	0	0	0	0	2	0	0	0	0	1	0	0
Otu0419	1078	Bacteria(100)	Bacteroidota(100)	Bacteroidia(100)	Bacteroidales(100)	Prevotellaceae(100)	Prevotellaceae_unclassified(100)	0	0	0	0	0	0	0	0	0	0	0	0	0	0	0	0	0	0	0	0	0	0	0	0	0	0	0	0	0	0	0	0	0	0	0	0	0	0	0	0	0	0
Otu0420	1075	Bacteria(100)	Proteobacteria(100)	Alphaproteobacteria(100)	Caulobacterales(100)	Caulobacteraceae(100)	Asticcacaulis(100)	0	0	0	0	0	0	281	0	0	0	0	0	0	0	0	0	0	0	0	0	0	0	0	0	0	0	0	0	0	0	0	0	0	0	0	0	0	0	0	0	0	0
Otu0421	1071	Bacteria(100)	Proteobacteria(100)	Alphaproteobacteria(100)	Caulobacterales(100)	Caulobacteraceae(100)	Brevundimonas(100)	0	0	0	0	4	30	0	0	0	0	0	0	0	0	0	0	0	0	61	0	0	0	0	0	0	0	0	0	7	0	0	0	0	0	0	0	0	0	0	0	0	12
Otu0422	1067	Bacteria(100)	Proteobacteria(100)	Alphaproteobacteria(100)	Rickettsiales(100)	SM2D12(100)	SM2D12_ge(100)	0	0	0	0	0	0	0	0	0	0	0	0	0	0	0	0	0	0	0	0	0	0	0	0	0	0	0	0	0	0	0	0	0	1	0	0	0	0	0	0	0	0
Otu0423	1066	Bacteria(100)	Firmicutes(100)	Negativicutes(100)	Veillonellales-Selenomonadales(100)	Sporomusaceae(100)	Sporomusaceae_unclassified(100)	0	0	0	0	0	0	0	0	0	0	0	0	0	0	0	0	0	0	0	0	0	0	0	0	0	0	0	0	0	0	0	0	0	0	0	0	0	0	0	0	0	0
Otu0424	1063	Bacteria(100)	Proteobacteria(100)	Gammaproteobacteria(100)	Burkholderiales(100)	Comamonadaceae(100)	Comamonadaceae_unclassified(66)	0	0	0	0	0	0	57	0	0	0	0	0	0	0	0	0	0	0	13	0	0	0	0	0	0	0	0	0	0	0	0	0	0	0	0	25	0	0	0	0	0	0
Otu0425	1062	Bacteria(100)	Actinobacteriota(100)	Actinobacteria(100)	Propionibacteriales(100)	Nocardioidaceae(100)	Nocardioides(100)	0	0	0	0	0	0	0	0	0	0	0	234	0	10	0	0	0	0	4	0	0	0	6	0	0	0	0	0	0	0	0	0	0	0	0	0	0	0	0	0	0	0
Otu0426	1061	Bacteria(100)	Chloroflexi(100)	AD3(100)	AD3_or(100)	AD3_fa(100)	AD3_ge(100)	0	0	0	0	0	0	0	0	0	0	0	28	0	0	0	0	0	0	0	0	0	0	24	0	0	0	0	0	0	0	0	0	0	0	0	0	0	0	0	0	0	0
Otu0427	1061	Bacteria(100)	Actinobacteriota(100)	Actinobacteria(100)	Corynebacteriales(100)	Nocardiaceae(100)	Nocardiaceae_unclassified(100)	0	0	0	0	0	0	0	0	0	0	0	0	0	0	0	0	0	0	0	0	0	0	0	0	0	0	0	0	0	0	0	0	0	0	0	0	0	0	0	0	0	0
Otu0428	1060	Bacteria(100)	Actinobacteriota(100)	Actinobacteria(100)	Micrococcales(100)	Dermabacteraceae(100)	Dermabacter(100)	0	0	0	0	0	0	0	0	0	0	0	0	0	0	0	0	0	0	0	0	0	0	0	0	0	0	0	0	0	0	0	0	0	0	0	0	0	0	0	0	0	0
Otu0429	1060	Bacteria(100)	Bacteroidota(100)	Bacteroidia(100)	Flavobacteriales(100)	Flavobacteriaceae(100)	Salinimicrobium(100)	0	0	0	0	0	0	0	0	0	0	0	0	0	0	0	0	0	0	0	0	0	0	0	0	0	0	0	0	0	0	0	0	0	0	0	0	0	0	0	0	0	0
Otu0430	1058	Bacteria(100)	Acidobacteriota(100)	Blastocatellia(100)	Pyrinomonadales(100)	Pyrinomonadaceae(100)	RB41(100)	0	0	0	0	0	0	0	0	0	0	0	0	0	0	0	0	0	0	0	0	0	0	0	0	0	0	0	0	0	0	0	0	0	0	0	0	0	0	0	0	0	0
Otu0431	1056	Bacteria(100)	Firmicutes(100)	Clostridia(100)	Lachnospirales(100)	Lachnospiraceae(100)	Anaerostipes(100)	0	0	0	0	0	0	0	0	0	0	0	0	0	0	0	0	0	0	0	0	0	0	0	0	0	0	0	0	0	0	0	0	0	0	0	0	0	0	0	0	0	0
Otu0432	1054	Bacteria(100)	Proteobacteria(100)	Alphaproteobacteria(100)	Sphingomonadales(100)	Sphingomonadaceae(100)	Sphingomonadaceae_unclassified(100)	0	0	0	1	33	0	0	0	0	0	0	0	0	0	0	0	0	0	128	0	0	0	0	0	0	0	0	0	0	0	4	0	0	0	0	0	0	0	0	0	0	0
Otu0433	1053	Bacteria(100)	Bacteria_unclassified(100)	Bacteria_unclassified(100)	Bacteria_unclassified(100)	Bacteria_unclassified(100)	Bacteria_unclassified(100)	0	0	0	0	0	0	0	0	0	0	0	0	0	0	0	0	0	0	0	0	0	0	0	0	0	0	0	0	0	0	0	0	0	0	0	0	0	0	0	0	0	0
Otu0434	1052	Bacteria(100)	Firmicutes(100)	Clostridia(100)	Lachnospirales(100)	Lachnospiraceae(100)	Lachnospiraceae_unclassified(100)	0	0	0	0	0	0	0	0	0	0	0	0	0	0	0	0	0	0	0	0	0	0	0	0	0	0	0	0	0	0	0	0	0	0	0	0	0	0	0	0	0	0
Otu0435	1048	Bacteria(100)	Spirochaetota(100)	Spirochaetia(100)	Spirochaetales(100)	Spirochaetaceae(100)	Spirochaeta_2(100)	0	0	0	0	0	0	32	0	0	0	0	0	0	0	0	0	0	0	0	0	0	0	0	0	0	0	0	0	0	0	0	0	0	0	0	0	0	0	0	0	0	0
Otu0436	1047	Bacteria(100)	Verrucomicrobiota(100)	Verrucomicrobiae(100)	Chthoniobacterales(100)	Chthoniobacteraceae(100)	Candidatus_Udaeobacter(100)	0	0	0	2	0	0	0	0	0	0	0	0	0	0	0	0	0	0	0	0	0	0	0	0	0	0	0	0	0	0	0	0	0	0	0	0	0	0	0	0	0	0
Otu0437	1046	Bacteria(100)	Actinobacteriota(100)	Actinobacteria(100)	Actinomycetales(100)	Actinomycetaceae(100)	F0332(100)	0	0	0	0	0	0	0	0	0	0	0	0	0	0	0	0	0	0	0	0	0	0	0	0	0	0	0	0	0	0	0	0	0	0	0	0	0	0	0	0	0	0
Otu0438	1044	Bacteria(100)	Firmicutes(100)	Bacilli(100)	Bacillales(100)	Planococcaceae(100)	Sporosarcina(100)	0	0	0	0	0	0	0	0	0	0	0	0	0	0	0	0	0	0	0	0	0	0	0	0	0	0	0	0	0	1	0	0	0	0	1041	0	0	0	0	0	0	0
Otu0439	1040	Bacteria(100)	Proteobacteria(100)	Alphaproteobacteria(100)	Sphingomonadales(100)	Sphingomonadaceae(100)	Sphingomonadaceae_unclassified(100)	0	0	0	0	674	15	0	0	0	0	0	0	0	0	0	0	0	3	314	0	0	0	0	0	0	0	0	0	0	0	0	0	0	0	0	0	0	0	0	0	0	0
Otu0440	1040	Bacteria(100)	Bacteroidota(100)	Bacteroidia(100)	Bacteroidales(100)	Prevotellaceae(100)	Prevotella(100)	0	0	0	0	0	0	0	0	0	0	0	0	0	0	0	0	44	0	0	0	0	0	0	0	0	0	0	0	0	0	0	0	0	0	0	0	0	0	0	0	0	0
Otu0441	1039	Bacteria(100)	Gemmatimonadota(100)	Gemmatimonadetes(100)	Gemmatimonadales(100)	Gemmatimonadaceae(100)	Gemmatimonadaceae_unclassified(100)	0	0	0	0	0	0	0	0	0	0	0	0	0	0	0	0	0	0	0	0	0	0	0	0	0	0	0	0	0	0	0	0	0	0	0	0	0	0	0	0	0	0
Otu0442	1038	Bacteria(100)	Proteobacteria(100)	Alphaproteobacteria(100)	Rhodobacterales(100)	Rhodobacteraceae(100)	Cereibacter(100)	0	0	0	0	0	0	0	0	0	0	0	0	0	0	0	0	0	0	0	0	0	0	0	0	0	0	0	0	0	0	0	0	0	0	0	0	0	0	0	0	0	0
Otu0443	1035	Bacteria(100)	Firmicutes(100)	Clostridia(100)	Oscillospirales(100)	Ruminococcaceae(100)	Incertae_Sedis(100)	0	0	0	0	0	0	0	0	0	0	0	0	0	0	0	0	0	0	0	0	0	0	0	0	0	0	0	0	0	0	0	0	0	0	0	0	0	0	0	0	0	0
Otu0444	1035	Bacteria(100)	Bacteroidota(100)	Bacteroidia(100)	Bacteroidales(100)	Prevotellaceae(100)	Prevotellaceae_unclassified(100)	0	0	0	0	0	0	0	0	0	0	0	0	0	0	0	0	0	0	0	0	0	0	0	0	0	0	0	0	0	0	0	0	0	0	0	0	0	0	0	0	0	0
Otu0445	1034	Bacteria(100)	Proteobacteria(100)	Alphaproteobacteria(100)	Rhodobacterales(100)	Rhodobacteraceae(100)	Rubellimicrobium(100)	0	0	0	0	0	0	0	0	0	0	0	0	0	0	0	0	0	0	0	0	0	0	0	0	0	0	0	0	0	0	0	0	0	0	0	0	0	0	0	0	0	0
Otu0446	1028	Bacteria(100)	Acidobacteriota(100)	Holophagae(100)	Holophagales(100)	Holophagaceae(100)	uncultured(100)	0	0	0	0	0	0	1	0	0	0	0	0	0	0	0	0	0	0	0	0	0	0	1	0	0	0	0	0	0	0	0	0	0	0	0	0	0	0	0	0	0	0
Otu0447	1019	Bacteria(100)	Actinobacteriota(100)	Actinobacteria(100)	Corynebacteriales(100)	Nocardiaceae(100)	Nocardiaceae_unclassified(100)	0	0	0	0	0	0	0	0	0	0	0	0	0	0	0	0	0	27	16	0	0	0	0	0	0	0	0	0	0	0	0	0	0	0	0	0	0	0	0	0	0	0
Otu0448	1013	Bacteria(100)	Planctomycetota(100)	Planctomycetes(100)	Planctomycetales(100)	Rubinisphaeraceae(100)	Rubinisphaera(100)	0	0	0	0	0	0	0	0	0	0	0	0	0	0	0	0	0	0	0	0	0	0	0	0	0	0	0	0	0	0	0	0	691	0	0	0	0	0	0	0	0	0
Otu0449	1012	Bacteria(100)	Proteobacteria(100)	Alphaproteobacteria(100)	Rhizobiales(100)	Beijerinckiaceae(100)	Methylobacterium-Methylorubrum(100)	87	0	0	0	0	0	3	0	0	0	0	288	0	0	0	3	0	0	43	0	0	0	0	0	0	0	0	0	0	0	0	0	0	0	0	0	0	0	0	0	0	0
Otu0450	1009	Bacteria(100)	Proteobacteria(100)	Alphaproteobacteria(100)	Rickettsiales(100)	SM2D12(100)	SM2D12_ge(100)	0	0	0	0	0	0	0	0	0	0	0	0	0	0	0	0	0	0	0	0	0	0	0	0	0	0	0	0	0	0	0	0	0	0	0	0	0	0	0	0	0	0
Otu0451	1004	Bacteria(100)	Actinobacteriota(100)	Actinobacteria(100)	Propionibacteriales(100)	Nocardioidaceae(100)	Nocardioides(100)	0	0	0	0	0	0	0	0	0	0	0	381	0	1	0	0	0	0	3	0	0	0	0	0	0	0	0	0	0	0	0	0	0	0	0	0	0	0	0	0	0	0
Otu0452	992	Bacteria(100)	Firmicutes(100)	Clostridia(100)	Oscillospirales(100)	Oscillospiraceae(100)	Oscillospiraceae_unclassified(100)	0	0	0	0	0	0	0	0	0	0	0	0	0	0	1	0	0	0	0	0	0	0	0	0	0	0	0	0	0	0	0	0	0	0	0	0	0	0	0	0	0	0
Otu0453	990	Bacteria(100)	Bdellovibrionota(100)	Bdellovibrionia(100)	Bdellovibrionales(100)	Bdellovibrionaceae(100)	Bdellovibrio(100)	0	0	0	0	0	0	0	0	0	0	0	0	0	0	0	0	0	0	0	0	0	0	0	0	0	0	0	0	0	0	0	0	0	0	0	0	0	0	0	0	0	0
Otu0454	985	Bacteria(100)	Proteobacteria(100)	Gammaproteobacteria(100)	Burkholderiales(100)	Burkholderiaceae(100)	Cupriavidus(100)	0	0	0	0	0	0	0	0	0	0	0	0	0	0	0	0	0	0	0	0	0	0	0	0	0	0	0	0	0	0	0	0	0	0	0	0	0	0	0	0	0	0
Otu0455	985	Bacteria(100)	Proteobacteria(100)	Gammaproteobacteria(100)	Enterobacterales(100)	Morganellaceae(100)	Xenorhabdus(100)	0	0	0	0	0	0	0	0	0	0	0	0	0	0	0	0	0	0	0	0	0	0	0	0	0	0	0	0	0	0	0	0	0	0	0	0	0	0	0	0	0	0
Otu0456	985	Bacteria(100)	Proteobacteria(100)	Alphaproteobacteria(100)	Rhizobiales(100)	Xanthobacteraceae(100)	Xanthobacteraceae_unclassified(97)	0	0	0	0	0	0	298	0	0	0	0	20	0	0	0	0	0	0	0	0	0	0	0	0	0	0	0	0	0	0	0	0	0	0	0	0	0	0	0	0	0	0
Otu0457	981	Bacteria(100)	Acidobacteriota(100)	Holophagae(100)	Subgroup_7(100)	Subgroup_7_fa(100)	Subgroup_7_ge(100)	0	0	0	0	0	0	0	0	0	0	0	0	0	0	0	0	0	0	0	0	0	0	26	0	0	0	0	0	0	0	0	0	0	0	0	0	0	0	0	0	0	0
Otu0458	980	Bacteria(100)	Bacteroidota(100)	Bacteroidia(100)	Bacteroidales(100)	Muribaculaceae(100)	Muribaculaceae_ge(100)	0	0	0	0	0	0	0	0	0	0	0	0	0	0	0	0	0	0	0	0	0	0	0	0	0	0	0	0	0	0	0	0	0	0	0	0	0	0	0	0	0	0
Otu0459	972	Bacteria(100)	Planctomycetota(100)	Planctomycetes(100)	Gemmatales(100)	Gemmataceae(100)	uncultured(100)	0	0	0	0	0	0	0	0	0	0	0	2	0	0	0	0	0	0	323	0	0	0	41	0	0	0	0	0	0	0	0	0	0	0	0	0	0	0	0	0	0	0
Otu0460	965	Bacteria(100)	Proteobacteria(100)	Alphaproteobacteria(100)	Sphingomonadales(100)	Sphingomonadaceae(100)	Sphingomonas(100)	0	0	0	0	0	0	0	0	0	0	0	0	0	0	0	0	0	0	0	0	0	0	0	0	0	0	0	0	0	0	0	0	0	0	0	0	0	0	0	0	0	0
Otu0461	965	Bacteria(100)	Firmicutes(100)	Clostridia(100)	Peptostreptococcales-Tissierellales(100)	Peptostreptococcales-Tissierellales_fa(100)	Finegoldia(100)	0	0	0	0	0	0	0	0	2	0	0	0	0	0	0	0	0	0	0	0	0	0	0	0	0	0	0	0	0	0	0	0	0	0	0	0	25	0	0	5	0	0
Otu0462	962	Bacteria(100)	Firmicutes(100)	Clostridia(100)	Christensenellales(100)	Christensenellaceae(100)	Christensenellaceae_R-7_group(100)	0	0	0	0	0	0	0	0	0	0	0	0	0	0	0	0	0	0	0	0	0	0	0	0	0	0	0	0	0	0	0	0	0	0	0	0	0	0	0	0	0	0
Otu0463	961	Bacteria(100)	Bacteroidota(100)	Bacteroidia(100)	Chitinophagales(100)	Chitinophagaceae(100)	Chitinophaga(100)	0	0	0	3	0	0	0	0	0	0	0	0	0	0	0	0	0	0	0	0	0	0	3	0	0	0	0	0	0	0	0	0	0	0	0	0	0	0	0	0	0	0
Otu0464	960	Bacteria(100)	Firmicutes(100)	Clostridia(100)	Lachnospirales(100)	Lachnospiraceae(100)	Lachnoclostridium(100)	0	0	0	0	0	0	0	0	0	0	0	0	0	0	0	0	0	0	0	0	0	0	0	0	0	0	0	0	0	0	0	0	0	0	0	0	0	0	0	0	0	0
Otu0465	959	Bacteria(100)	Proteobacteria(100)	Alphaproteobacteria(100)	Rhizobiales(100)	Xanthobacteraceae(100)	Xanthobacteraceae_unclassified(100)	0	0	0	0	0	0	0	0	0	0	0	14	0	0	0	0	0	0	6	0	0	0	0	0	0	0	0	0	0	0	0	0	0	0	0	0	0	0	0	0	0	0
Otu0466	954	Bacteria(100)	Gemmatimonadota(100)	Gemmatimonadetes(100)	Gemmatimonadales(100)	Gemmatimonadaceae(100)	Gemmatimonadaceae_unclassified(100)	0	0	0	0	0	0	0	0	0	0	0	0	0	0	0	0	0	0	0	0	0	0	0	0	0	0	0	0	0	0	0	0	0	0	0	0	0	0	0	0	0	0
Otu0467	953	Bacteria(100)	Bacteroidota(100)	Bacteroidia(100)	Chitinophagales(100)	Chitinophagaceae(100)	Niabella(100)	0	0	0	0	0	0	0	0	0	0	0	0	0	0	0	0	0	0	0	0	0	0	0	0	0	0	0	0	0	0	0	0	410	0	0	0	0	0	0	0	0	0
Otu0468	952	Bacteria(100)	Actinobacteriota(100)	Actinobacteria(100)	Corynebacteriales(100)	Corynebacteriaceae(98)	Corynebacterium(98)	0	0	5	0	0	13	0	0	312	0	0	0	0	0	0	0	0	0	0	0	0	0	0	0	0	0	0	0	0	0	0	0	0	0	0	26	0	17	0	0	0	0
Otu0469	952	Bacteria(100)	Chloroflexi(100)	Gitt-GS-136(100)	Gitt-GS-136_or(100)	Gitt-GS-136_fa(100)	Gitt-GS-136_ge(100)	0	0	0	0	634	9	0	0	0	1	0	0	0	0	0	0	0	0	0	0	0	0	0	0	0	0	0	0	0	0	0	0	0	0	0	0	1	1	302	0	0	0
Otu0470	951	Bacteria(100)	Actinobacteriota(100)	Thermoleophilia(100)	Solirubrobacterales(100)	Solirubrobacteraceae(100)	Solirubrobacter(100)	0	0	0	0	0	0	0	0	0	0	0	4	0	22	0	0	0	0	1	0	0	0	4	0	0	0	0	0	0	0	0	0	0	0	0	0	0	0	0	0	0	0
Otu0471	949	Bacteria(100)	Proteobacteria(100)	Alphaproteobacteria(100)	Rhizobiales(100)	Beijerinckiaceae(100)	Beijerinckiaceae_unclassified(98)	0	0	0	0	622	70	0	0	0	0	0	22	0	0	0	0	3	0	2	0	0	0	0	0	0	0	0	0	0	0	0	0	0	0	0	0	0	0	0	0	0	0
Otu0472	942	Bacteria(100)	Bdellovibrionota(100)	Oligoflexia(100)	Silvanigrellales(100)	Silvanigrellaceae(100)	Silvanigrellaceae_unclassified(100)	0	0	0	0	0	0	0	0	0	0	0	0	0	0	0	0	0	0	0	0	0	0	0	0	0	0	0	0	0	0	0	0	0	0	0	0	0	0	0	0	0	0
Otu0473	939	Bacteria(100)	Acidobacteriota(100)	Acidobacteriae(100)	Bryobacterales(100)	Bryobacteraceae(100)	Bryobacter(100)	0	0	0	0	0	0	0	0	0	0	0	3	0	0	0	0	0	0	0	0	0	0	0	0	0	0	0	0	0	0	0	0	0	0	0	0	0	0	0	0	0	0
Otu0474	939	Bacteria(100)	Proteobacteria(100)	Alphaproteobacteria(100)	Sphingomonadales(100)	Sphingomonadaceae(100)	Sphingomonas(97)	0	0	0	0	0	0	0	0	0	0	0	250	0	0	0	0	0	152	1	0	1	0	0	0	0	0	0	0	0	0	0	0	0	1	6	0	7	0	2	0	0	0
Otu0475	936	Bacteria(100)	Firmicutes(100)	Clostridia(100)	Lachnospirales(100)	Lachnospiraceae(100)	Lachnospiraceae_unclassified(100)	0	0	0	0	0	0	0	0	0	0	0	0	0	0	0	0	0	0	0	0	0	0	0	0	0	0	0	0	0	0	0	0	0	0	0	0	0	0	0	0	0	0
Otu0476	934	Bacteria(100)	Actinobacteriota(100)	Thermoleophilia(100)	Gaiellales(100)	uncultured(98)	uncultured_ge(98)	0	0	0	0	0	0	0	0	0	0	0	26	0	0	0	0	0	0	64	0	0	0	110	0	0	0	0	0	0	0	0	0	0	0	0	0	0	0	0	0	0	0
Otu0477	932	Bacteria(100)	Planctomycetota(100)	Planctomycetes(100)	Planctomycetales(100)	uncultured(100)	uncultured_ge(100)	0	0	0	0	0	0	0	0	0	0	0	19	0	0	0	0	0	0	180	0	0	0	9	0	0	0	0	0	0	0	0	0	0	0	0	0	0	0	0	0	0	0
Otu0478	930	Bacteria(100)	Actinobacteriota(100)	Actinobacteria(100)	Propionibacteriales(100)	Nocardioidaceae(100)	Nocardioides(100)	0	0	0	0	0	0	0	0	0	0	0	63	0	0	0	0	0	43	75	0	0	0	0	0	0	0	0	0	0	0	0	0	0	0	105	0	0	0	0	0	0	0
Otu0479	929	Bacteria(100)	Proteobacteria(100)	Alphaproteobacteria(100)	Rhizobiales(100)	Xanthobacteraceae(100)	uncultured(59)	0	0	0	0	0	0	0	134	0	0	3	140	0	7	0	0	0	0	28	0	0	0	47	0	0	0	0	0	0	0	0	0	0	0	0	0	0	0	0	0	0	0
Otu0480	926	Bacteria(100)	Proteobacteria(100)	Gammaproteobacteria(100)	Legionellales(100)	Legionellaceae(100)	Legionella(100)	0	0	0	0	427	323	10	0	0	0	0	0	0	0	0	0	0	0	49	0	0	0	0	0	0	0	0	0	0	0	0	0	0	0	0	0	0	0	0	0	0	0
Otu0481	926	Bacteria(100)	Bacteria_unclassified(100)	Bacteria_unclassified(100)	Bacteria_unclassified(100)	Bacteria_unclassified(100)	Bacteria_unclassified(100)	0	0	0	0	0	0	0	0	0	0	0	0	0	0	0	0	0	0	0	0	0	0	0	0	0	0	0	0	0	0	0	0	0	0	0	0	0	0	0	0	0	0
Otu0482	918	Bacteria(100)	Actinobacteriota(100)	Actinobacteria(100)	Propionibacteriales(100)	Nocardioidaceae(100)	Nocardioides(100)	0	0	0	0	0	0	0	0	0	0	0	14	0	0	0	0	0	0	66	0	0	0	0	0	0	0	0	0	0	0	0	0	0	0	0	0	0	0	0	0	0	0
Otu0483	918	Bacteria(100)	Proteobacteria(100)	Alphaproteobacteria(100)	Rhizobiales(100)	Beijerinckiaceae(100)	Bosea(100)	0	0	0	0	0	0	0	0	0	0	0	20	0	0	0	0	0	0	27	0	0	0	0	0	0	0	0	0	0	0	0	0	6	0	4	0	0	0	0	0	0	0
Otu0484	915	Bacteria(100)	Actinobacteriota(100)	Actinobacteria(100)	Micrococcales(100)	Microbacteriaceae(100)	Leucobacter(100)	0	0	0	0	0	0	0	0	0	0	0	0	0	100	0	0	0	0	4	0	0	1	0	0	0	0	0	0	0	0	0	0	0	0	0	11	0	0	0	0	0	0
Otu0485	912	Bacteria(100)	Desulfobacterota(100)	Desulfobulbia(100)	Desulfobulbales(100)	Desulfobulbaceae(100)	uncultured(100)	0	0	0	0	0	0	0	0	0	0	0	0	0	0	0	0	0	0	0	0	0	0	0	0	0	0	0	0	910	0	0	0	0	0	0	0	0	0	0	0	0	0
Otu0486	904	Bacteria(100)	Proteobacteria(100)	Gammaproteobacteria(100)	Burkholderiales(100)	Comamonadaceae(100)	Tepidimonas(100)	0	0	0	0	0	0	0	1	23	0	0	0	0	0	0	0	0	0	0	0	0	0	0	0	0	0	0	0	0	0	0	0	0	0	0	0	6	0	0	0	0	56
Otu0487	902	Bacteria(100)	Planctomycetota(100)	Planctomycetes(100)	Gemmatales(100)	Gemmataceae(100)	uncultured(81)	0	0	0	0	0	0	0	0	0	0	0	86	0	0	0	0	0	0	0	0	0	0	0	0	0	0	0	0	0	0	0	0	0	0	0	0	0	0	0	0	0	0
Otu0488	900	Bacteria(100)	Firmicutes(100)	Clostridia(100)	Clostridia_UCG-014(100)	Clostridia_UCG-014_fa(100)	Clostridia_UCG-014_ge(100)	0	0	0	0	0	0	0	0	0	0	0	0	0	0	0	0	0	0	0	0	0	0	0	0	0	0	0	0	0	0	0	0	0	0	0	0	0	0	0	0	0	0
Otu0489	899	Bacteria(100)	Bdellovibrionota(100)	Bdellovibrionia(100)	Bdellovibrionales(100)	Bdellovibrionaceae(100)	Bdellovibrio(100)	0	0	0	0	0	0	587	0	0	0	0	0	0	0	0	0	0	0	0	0	0	0	0	0	0	0	0	0	0	0	0	0	0	0	0	0	0	0	0	0	0	0
Otu0490	898	Bacteria(100)	Deferrisomatota(100)	Defferrisomatia(100)	Defferrisomatales(100)	Defferrisomataceae(100)	Deferrisoma(100)	0	0	0	0	0	0	0	0	0	0	0	0	0	0	0	0	0	0	0	0	0	0	0	0	0	0	0	0	0	0	0	0	0	0	0	0	0	0	0	0	0	0
Otu0491	892	Bacteria(100)	Actinobacteriota(100)	Thermoleophilia(100)	Solirubrobacterales(100)	Solirubrobacteraceae(100)	Conexibacter(100)	0	0	0	0	0	0	0	0	0	0	0	0	0	0	0	0	0	0	79	0	0	0	0	0	0	0	0	0	0	0	0	0	0	0	0	0	0	0	0	0	0	0
Otu0492	886	Bacteria(100)	Acidobacteriota(100)	Blastocatellia(100)	11-24(100)	11-24_fa(100)	11-24_ge(100)	0	0	0	0	0	0	0	0	0	0	0	0	0	0	0	0	0	0	0	0	0	0	1	0	0	0	0	0	0	0	0	0	0	0	0	0	0	0	0	0	0	0
Otu0493	886	Bacteria(100)	Bacteroidota(100)	Bacteroidia(100)	Flavobacteriales(100)	Flavobacteriaceae(100)	Flavobacterium(100)	0	0	0	0	0	0	0	0	0	0	0	0	0	0	0	0	0	0	0	0	0	0	0	0	0	0	0	0	0	0	0	0	0	0	0	0	0	0	0	0	0	0
Otu0494	883	Bacteria(100)	Actinobacteriota(100)	Actinobacteria(100)	Micrococcales(100)	Microbacteriaceae(100)	Microbacteriaceae_unclassified(95)	0	0	0	0	0	0	4	0	0	0	16	53	0	7	0	1	0	0	80	0	0	0	0	0	0	0	0	0	0	0	0	0	0	0	0	227	0	0	0	0	0	7
Otu0495	877	Bacteria(100)	Bacteroidota(100)	Bacteroidia(100)	Chitinophagales(100)	Chitinophagaceae(100)	Ferruginibacter(100)	0	0	0	0	0	0	0	0	0	0	0	0	0	0	0	0	0	0	0	0	0	0	0	0	0	0	0	0	0	0	0	0	0	0	0	0	0	0	0	0	0	0
Otu0496	873	Bacteria(100)	Planctomycetota(100)	Planctomycetes(100)	Pirellulales(100)	Pirellulaceae(100)	Pirellula(100)	0	0	0	0	0	0	195	0	0	0	0	0	0	0	0	1	0	0	0	0	0	0	7	0	0	0	0	0	0	0	0	0	0	0	0	0	0	0	0	0	0	0
Otu0497	872	Bacteria(100)	Actinobacteriota(100)	Thermoleophilia(100)	Solirubrobacterales(100)	Solirubrobacteraceae(100)	Solirubrobacteraceae_unclassified(100)	0	0	0	0	0	0	0	0	0	0	0	0	0	0	0	0	0	814	0	0	0	0	41	0	0	0	0	0	0	0	0	0	0	0	0	0	0	0	0	0	0	0
Otu0498	868	Bacteria(100)	Bacteroidota(100)	Bacteroidia(100)	Chitinophagales(100)	Chitinophagaceae(100)	Flavisolibacter(100)	0	0	0	0	0	0	0	0	0	0	0	0	0	0	0	0	0	0	0	0	0	0	0	0	0	0	0	0	0	0	0	0	0	0	0	0	0	0	0	0	0	0
Otu0499	866	Bacteria(100)	Verrucomicrobiota(100)	Verrucomicrobiae(100)	Chthoniobacterales(100)	Xiphinematobacteraceae(91)	Candidatus_Xiphinematobacter(91)	0	0	0	0	0	0	0	0	0	0	0	0	0	0	0	0	0	0	0	0	0	0	85	0	0	0	0	0	0	0	0	0	0	0	0	0	0	0	0	0	0	0
Otu0500	860	Bacteria(100)	Firmicutes(100)	Clostridia(100)	Oscillospirales(100)	Ruminococcaceae(100)	Ruminococcus(100)	0	0	0	0	0	0	0	0	0	0	0	0	0	0	0	0	0	0	0	0	0	0	0	0	0	2	0	0	0	0	0	0	0	0	0	0	0	0	0	0	0	0
Otu0501	854	Bacteria(100)	Firmicutes(100)	Clostridia(100)	Clostridiales(100)	Clostridiaceae(100)	Clostridium_sensu_stricto_8(100)	0	0	0	0	0	0	0	0	0	0	0	0	0	0	0	0	0	0	0	0	0	0	0	0	0	0	0	0	0	0	0	0	0	0	0	0	0	0	0	0	0	0
Otu0502	853	Bacteria(100)	Acidobacteriota(100)	Subgroup_21(100)	Subgroup_21_or(100)	Subgroup_21_fa(100)	Subgroup_21_ge(100)	0	0	0	0	0	0	0	0	0	0	0	0	0	0	0	0	0	0	0	0	0	0	0	0	0	0	0	0	0	0	0	0	0	0	0	0	0	0	0	0	0	0
Otu0503	852	Bacteria(100)	Actinobacteriota(100)	Actinobacteria(100)	Corynebacteriales(100)	Corynebacteriaceae(100)	Corynebacterium(100)	0	0	0	0	0	0	0	0	0	0	0	0	0	0	0	0	0	0	0	0	0	0	0	0	0	0	0	0	0	0	0	0	0	0	3	0	0	0	0	0	0	0
Otu0504	849	Bacteria(100)	Bacteroidota(100)	Bacteroidia(100)	Sphingobacteriales(100)	Sphingobacteriaceae(100)	Pedobacter(53)	0	0	0	0	0	0	115	1	0	0	0	46	0	0	0	0	0	0	0	0	0	0	0	0	0	0	0	0	0	0	0	0	0	0	0	0	0	0	0	0	0	0
Otu0505	847	Bacteria(100)	Chloroflexi(100)	KD4-96(100)	KD4-96_or(100)	KD4-96_fa(100)	KD4-96_ge(100)	0	0	0	0	0	0	0	0	0	0	0	7	0	0	0	4	4	0	97	0	0	0	20	0	0	0	0	0	0	0	0	0	0	0	0	0	0	0	0	0	0	0
Otu0506	842	Bacteria(100)	Firmicutes(100)	Bacilli(100)	Bacillales(100)	Planococcaceae(100)	Lysinibacillus(52)	0	0	0	0	0	0	0	0	0	0	1	0	0	0	0	0	0	0	5	0	0	0	0	0	0	0	0	0	0	0	0	0	0	0	0	0	0	0	0	0	0	0
Otu0507	838	Bacteria(100)	Actinobacteriota(99)	Acidimicrobiia(94)	Acidimicrobiia_unclassified(94)	Acidimicrobiia_unclassified(94)	Acidimicrobiia_unclassified(94)	0	0	0	0	0	0	0	0	0	0	0	0	0	0	0	0	0	0	0	0	0	0	0	0	0	0	0	0	0	0	0	0	0	0	0	0	0	0	0	0	0	829
Otu0508	838	Bacteria(100)	Bacteroidota(100)	Bacteroidia(100)	Flavobacteriales(100)	Flavobacteriaceae(100)	Flavobacterium(100)	0	0	0	0	0	0	69	0	0	0	0	0	0	0	0	0	0	0	0	0	0	0	0	0	0	0	0	0	0	0	0	0	0	0	0	0	0	0	0	0	0	0
Otu0509	835	Bacteria(100)	Actinobacteriota(100)	Actinobacteria(100)	Propionibacteriales(100)	Nocardioidaceae(100)	Nocardioides(100)	0	6	0	0	0	0	457	0	0	0	0	0	0	0	0	0	0	0	0	0	0	0	0	0	0	0	0	0	0	0	0	0	0	0	0	0	0	0	0	0	0	0
Otu0510	833	Bacteria(100)	Acidobacteriota(100)	Vicinamibacteria(100)	Vicinamibacterales(100)	Vicinamibacteraceae(100)	uncultured(84)	0	0	0	0	0	0	0	0	0	0	0	0	0	0	0	0	0	0	0	0	0	0	105	0	0	0	0	0	0	0	0	0	0	0	0	0	0	0	0	0	0	0
Otu0511	829	Bacteria(100)	Bacteroidota(100)	Bacteroidia(100)	Flavobacteriales(100)	Weeksellaceae(100)	Moheibacter(100)	0	0	0	0	0	0	0	0	0	0	0	0	0	0	0	0	0	0	0	0	0	0	0	0	0	0	0	0	0	0	0	0	0	0	0	0	0	0	0	0	0	0
Otu0512	828	Bacteria(100)	Methylomirabilota(100)	Methylomirabilia(100)	Rokubacteriales(100)	Rokubacteriales_fa(100)	Rokubacteriales_ge(100)	0	0	0	2	0	0	0	0	0	0	0	0	0	0	0	0	0	0	0	0	0	0	0	0	0	0	0	0	0	0	0	0	0	0	0	0	0	0	0	0	0	0
Otu0513	824	Bacteria(100)	Actinobacteriota(100)	Actinobacteria(100)	Actinomycetales(100)	Actinomycetaceae(100)	Actinomyces(100)	0	0	0	0	0	0	0	0	3	16	0	0	0	0	0	0	0	0	0	0	0	0	0	0	0	0	0	0	0	0	0	0	0	0	3	116	0	0	0	13	0	0
Otu0514	823	Bacteria(100)	Proteobacteria(100)	Gammaproteobacteria(100)	Pseudomonadales(100)	Moraxellaceae(100)	Acinetobacter(100)	0	0	0	0	0	0	21	0	0	0	0	0	0	0	0	0	0	0	153	0	0	0	0	0	0	0	0	0	0	0	0	0	0	0	2	0	0	7	0	0	0	0
Otu0515	823	Bacteria(100)	Bacteroidota(100)	Bacteroidia(100)	Bacteroidales(100)	Bacteroidales_unclassified(100)	Bacteroidales_unclassified(100)	0	0	0	0	0	0	0	0	0	0	0	0	0	0	0	0	0	0	0	0	0	0	0	0	0	0	0	0	0	0	0	0	0	0	0	0	0	0	0	0	0	0
Otu0516	821	Bacteria(100)	Firmicutes(100)	Bacilli(100)	Lactobacillales(100)	Aerococcaceae(100)	Abiotrophia(100)	0	0	0	0	0	0	0	0	0	0	0	0	0	0	0	0	0	0	0	0	0	0	0	0	0	0	0	0	0	0	0	0	0	0	0	0	0	0	0	0	0	710
Otu0517	817	Bacteria(100)	Proteobacteria(100)	Alphaproteobacteria(100)	Rhizobiales(100)	Beijerinckiaceae(100)	alphaI_cluster(100)	0	0	0	0	0	0	0	0	0	0	0	0	0	0	0	0	0	0	0	0	0	0	0	0	0	0	0	0	0	0	0	0	0	0	0	0	0	0	0	0	0	0
Otu0518	816	Bacteria(100)	Methylomirabilota(100)	Methylomirabilia(100)	Rokubacteriales(100)	Rokubacteriales_fa(100)	Rokubacteriales_ge(100)	0	0	0	2	0	0	0	0	0	0	0	0	0	0	0	0	0	0	1	0	0	0	33	0	0	0	0	0	0	0	0	0	0	0	0	0	0	0	0	0	0	0
Otu0519	812	Bacteria(100)	Acidobacteriota(100)	Blastocatellia(100)	Blastocatellales(100)	Blastocatellaceae(100)	JGI_0001001-H03(70)	0	0	0	0	0	0	221	0	0	0	0	0	0	0	0	0	0	0	0	0	0	0	0	0	0	0	0	0	0	0	0	0	0	0	0	0	0	0	0	0	0	0
Otu0520	810	Bacteria(100)	Verrucomicrobiota(100)	Verrucomicrobiae(100)	Verrucomicrobiales(100)	Verrucomicrobiales_unclassified(100)	Verrucomicrobiales_unclassified(100)	0	0	0	0	0	0	0	0	0	0	0	0	0	0	0	0	0	0	159	0	0	0	0	0	0	0	0	0	0	0	0	0	0	0	0	0	0	0	0	0	0	0
Otu0521	809	Bacteria(100)	Campilobacterota(100)	Campylobacteria(100)	Campylobacterales(100)	Campylobacteraceae(100)	Campylobacter(100)	0	0	0	0	0	0	0	0	0	0	0	0	0	0	0	0	0	0	0	0	0	0	0	0	0	0	0	0	0	0	0	0	0	0	0	0	0	0	0	0	0	0
Otu0522	807	Bacteria(100)	Bacteroidota(100)	Bacteroidia(100)	Bacteroidales(100)	Paludibacteraceae(100)	Paludibacter(100)	0	0	0	0	0	0	240	0	0	0	0	0	0	0	0	0	0	0	0	0	0	0	0	0	0	0	0	0	0	0	0	0	0	0	0	0	0	0	0	0	0	0
Otu0523	804	Bacteria(100)	Methylomirabilota(100)	Methylomirabilia(100)	Rokubacteriales(100)	Rokubacteriales_fa(100)	Rokubacteriales_ge(100)	0	0	0	0	0	0	0	0	0	0	0	0	0	0	0	0	0	0	0	0	0	0	51	0	0	0	0	0	0	0	0	0	0	0	0	0	0	0	0	0	0	0
Otu0524	799	Bacteria(100)	Bacteroidota(100)	Bacteroidia(100)	Chitinophagales(100)	Chitinophagaceae(100)	Chitinophaga(100)	0	0	0	0	0	0	0	0	0	0	0	0	0	0	0	0	0	0	0	0	0	0	0	0	7	0	0	0	0	0	0	0	0	0	0	0	0	0	0	0	0	0
Otu0525	797	Bacteria(100)	Deinococcota(100)	Deinococci(100)	Deinococcales(100)	Deinococcaceae(100)	Deinococcus(100)	0	1	0	0	1	0	0	1	0	61	0	3	0	0	0	0	0	0	0	0	0	0	0	0	0	0	0	0	0	0	0	0	0	0	0	0	0	0	0	0	0	0
Otu0526	796	Bacteria(100)	Bdellovibrionota(100)	Bdellovibrionia(100)	Bdellovibrionales(100)	Bdellovibrionaceae(100)	Bdellovibrio(100)	0	0	0	0	0	0	80	0	0	0	0	0	0	0	0	0	0	0	0	0	0	0	0	0	0	0	0	0	0	0	0	0	0	0	0	0	0	0	0	0	0	0
Otu0527	795	Bacteria(100)	Bacteroidota(100)	Bacteroidia(100)	Sphingobacteriales(100)	Sphingobacteriaceae(100)	Sphingobacteriaceae_unclassified(100)	0	0	0	0	0	0	0	0	0	0	0	0	0	0	0	0	0	0	0	0	0	0	0	0	0	0	0	0	0	0	0	0	0	0	0	0	0	0	0	0	0	0
Otu0528	793	Bacteria(100)	Firmicutes(100)	Clostridia(100)	Lachnospirales(100)	Lachnospiraceae(100)	Lachnospiraceae_unclassified(100)	0	0	0	0	0	0	0	0	0	0	0	0	0	0	0	0	0	0	0	0	0	0	0	0	0	0	0	0	0	0	0	0	0	0	0	0	0	0	0	0	0	0
Otu0529	788	Bacteria(100)	Actinobacteriota(100)	Actinobacteria(100)	Frankiales(100)	Nakamurellaceae(100)	Nakamurella(100)	0	0	0	0	0	0	0	0	0	0	0	0	0	0	0	0	0	0	0	0	0	0	0	0	0	0	0	0	0	0	0	0	0	0	0	0	0	11	736	0	0	0
Otu0530	786	Bacteria(100)	Acidobacteriota(100)	Vicinamibacteria(100)	Vicinamibacterales(100)	Vicinamibacterales_unclassified(99)	Vicinamibacterales_unclassified(99)	0	0	0	0	0	0	0	0	0	0	0	0	0	0	0	0	0	0	0	0	0	0	2	0	0	0	0	0	0	0	0	0	0	0	0	0	0	0	0	0	0	0
Otu0531	784	Bacteria(100)	Acidobacteriota(100)	Holophagae(100)	Holophagales(100)	Holophagaceae(100)	Holophagaceae_ge(100)	0	0	0	0	0	0	139	0	0	0	0	0	0	0	0	0	0	0	0	0	0	0	0	0	0	0	0	0	0	0	0	0	0	0	0	0	0	0	0	0	0	0
Otu0532	778	Bacteria(100)	Acidobacteriota(100)	Blastocatellia(100)	11-24(100)	11-24_fa(100)	11-24_ge(100)	0	0	0	0	0	0	0	0	0	0	0	0	0	0	0	0	0	0	0	0	0	0	0	0	0	0	0	0	0	0	0	0	0	0	0	0	0	0	0	0	0	0
Otu0533	776	Bacteria(100)	Proteobacteria(100)	Alphaproteobacteria(100)	Rhodobacterales(53)	Rhodobacteraceae(53)	Rhodobacteraceae_unclassified(53)	0	0	0	0	0	0	0	108	0	0	0	0	0	40	0	0	0	0	407	0	0	0	0	0	0	0	0	0	0	0	0	0	0	5	0	0	2	0	0	0	0	0
Otu0534	774	Bacteria(100)	Actinobacteriota(100)	Actinobacteria(100)	Frankiales(100)	Acidothermaceae(100)	Acidothermus(100)	0	0	0	0	0	0	0	0	0	0	0	134	0	0	0	0	0	0	0	0	0	0	2	0	0	0	0	0	0	0	0	0	0	0	0	0	0	0	0	0	0	0
Otu0535	773	Bacteria(100)	Proteobacteria(100)	Gammaproteobacteria(100)	Burkholderiales(100)	Comamonadaceae(100)	Comamonadaceae_unclassified(54)	0	0	0	0	0	0	27	0	0	0	0	0	0	0	0	0	0	0	2	0	0	0	0	0	0	0	0	0	0	0	0	0	0	0	0	0	0	0	0	6	0	0
Otu0536	771	Bacteria(100)	Firmicutes(100)	Negativicutes(100)	Veillonellales-Selenomonadales(100)	Veillonellaceae(100)	Veillonella(100)	0	0	0	0	0	0	0	0	0	0	0	0	0	0	0	0	0	0	0	0	0	0	0	0	0	0	0	0	0	0	0	0	0	0	0	0	0	0	0	0	0	0
Otu0537	771	Bacteria(100)	Bacteroidota(100)	Bacteroidia(100)	Bacteroidales(100)	Prevotellaceae(100)	Paraprevotella(100)	0	0	0	0	0	0	0	0	0	0	0	0	0	0	0	0	0	0	0	0	0	0	0	0	0	0	0	0	0	0	0	0	0	0	0	0	0	0	0	0	0	0
Otu0538	770	Bacteria(100)	Proteobacteria(100)	Alphaproteobacteria(100)	Sphingomonadales(100)	Sphingomonadaceae(100)	Sphingopyxis(100)	0	0	0	0	0	0	0	0	0	0	0	0	0	0	0	0	0	0	0	0	0	0	0	0	0	0	0	0	0	0	0	0	0	0	0	46	0	0	3	0	0	0
Otu0539	770	Bacteria(100)	Proteobacteria(100)	Gammaproteobacteria(100)	Pseudomonadales(100)	Moraxellaceae(100)	Alkanindiges(100)	0	0	0	0	0	0	0	0	0	0	0	0	0	0	0	0	0	0	315	0	0	0	0	0	0	0	0	0	0	0	0	0	0	0	0	0	0	0	0	0	0	0
Otu0540	770	Bacteria(100)	Bacteroidota(100)	Bacteroidia(100)	Bacteroidales(100)	Porphyromonadaceae(100)	Porphyromonas(100)	0	0	0	0	0	0	0	0	0	0	0	0	0	0	0	0	0	0	0	0	0	0	0	0	0	0	0	0	0	0	0	0	0	0	0	0	0	0	0	0	0	0
Otu0541	766	Bacteria(100)	Actinobacteriota(100)	Actinobacteria(100)	Propionibacteriales(100)	Nocardioidaceae(100)	Nocardioides(100)	0	0	0	0	0	0	0	0	0	1	0	1	0	0	0	0	0	0	0	0	0	0	0	0	0	0	0	0	0	0	0	0	0	0	0	0	0	0	0	0	0	0
Otu0542	766	Bacteria(100)	Actinobacteriota(100)	Actinobacteria(100)	Corynebacteriales(100)	Corynebacteriaceae(100)	Corynebacterium(100)	0	0	0	0	0	0	0	0	0	0	0	0	0	0	0	0	0	0	0	0	0	0	0	0	0	0	0	0	0	0	0	0	0	0	0	0	0	0	0	7	0	0
Otu0543	765	Bacteria(100)	Bacteroidota(100)	Bacteroidia(100)	Flavobacteriales(100)	Weeksellaceae(100)	Moheibacter(100)	0	0	0	0	0	0	0	0	0	0	0	0	0	0	0	0	0	0	0	0	0	0	0	0	0	0	0	0	0	0	0	0	0	0	0	0	0	0	0	0	0	0
Otu0544	754	Bacteria(100)	Bacteroidota(100)	Bacteroidia(100)	Bacteroidales(100)	Bacteroidaceae(100)	Bacteroides(100)	0	0	0	0	0	0	0	0	0	0	0	0	0	0	0	0	0	0	0	0	0	0	0	0	0	0	0	0	0	0	0	0	0	0	0	0	0	0	0	0	0	0
Otu0545	748	Bacteria(100)	Proteobacteria(100)	Gammaproteobacteria(100)	Diplorickettsiales(100)	Diplorickettsiaceae(100)	Rickettsiella(100)	0	0	0	0	0	0	2	0	0	0	0	0	0	0	0	0	0	0	0	0	0	0	0	0	0	0	0	0	0	0	0	0	0	0	0	9	0	2	434	0	0	0
Otu0546	747	Bacteria(100)	Bacteroidota(100)	Bacteroidia(100)	Sphingobacteriales(100)	env.OPS_17(100)	env.OPS_17_ge(100)	0	0	0	0	0	0	58	0	0	0	0	0	0	0	0	0	0	0	12	0	0	0	2	0	0	0	0	0	0	0	0	0	0	0	0	0	0	0	0	0	0	0
Otu0547	746	Bacteria(100)	Proteobacteria(100)	Alphaproteobacteria(100)	Caulobacterales(100)	Caulobacteraceae(100)	Phenylobacterium(100)	0	0	0	0	0	0	92	0	0	0	0	46	0	4	0	0	0	0	8	0	0	0	8	0	0	0	0	0	0	0	0	0	0	0	0	0	0	0	0	0	0	0
Otu0548	746	Bacteria(100)	Firmicutes(100)	Clostridia(100)	Christensenellales(100)	Christensenellaceae(100)	Christensenellaceae_R-7_group(100)	0	0	0	0	0	0	0	0	0	0	0	0	0	0	0	0	0	0	0	0	0	0	0	0	0	0	0	0	0	0	0	0	0	0	0	0	0	0	0	0	0	0
Otu0549	746	Bacteria(100)	Actinobacteriota(100)	Actinobacteria(100)	Micrococcales(100)	Micrococcaceae(100)	Micrococcaceae_unclassified(98)	0	0	0	0	0	0	0	0	0	0	0	0	0	327	0	0	0	0	0	0	0	0	0	0	0	0	0	0	0	0	0	0	0	0	2	0	0	0	0	0	0	0
Otu0550	743	Bacteria(100)	Proteobacteria(100)	Alphaproteobacteria(100)	Sphingomonadales(100)	Sphingomonadaceae(100)	Novosphingobium(97)	0	0	0	0	254	417	0	0	0	0	0	0	0	0	0	0	0	0	45	0	0	0	0	0	0	0	0	0	0	0	0	0	0	0	0	0	0	0	0	0	0	0
Otu0551	742	Bacteria(100)	Verrucomicrobiota(100)	Verrucomicrobiae(100)	Verrucomicrobiales(100)	Verrucomicrobiaceae(100)	uncultured(100)	0	0	0	0	0	0	0	0	0	0	0	0	0	0	0	0	0	0	0	0	0	0	0	0	0	0	0	0	0	0	0	0	0	0	0	0	0	0	0	0	0	0
Otu0552	740	Bacteria(100)	Firmicutes(100)	Clostridia(100)	Lachnospirales(100)	Lachnospiraceae(100)	Lachnospiraceae_unclassified(100)	0	0	0	0	0	0	0	0	0	0	0	0	0	0	0	0	0	0	0	0	0	0	0	0	0	0	0	0	0	0	0	0	0	0	0	0	0	0	0	0	0	0
Otu0553	740	Bacteria(100)	Planctomycetota(100)	Phycisphaerae(100)	Phycisphaerales(100)	AKAU3564_sediment_group(100)	AKAU3564_sediment_group_ge(100)	0	0	0	0	0	0	0	0	0	0	0	0	0	0	0	0	0	0	0	0	0	0	0	0	0	0	0	0	0	0	0	0	0	0	739	0	0	0	0	0	0	0
Otu0554	737	Bacteria(100)	Armatimonadota(100)	Fimbriimonadia(100)	Fimbriimonadales(100)	Fimbriimonadaceae(100)	Fimbriimonadaceae_ge(100)	0	0	0	0	419	304	0	0	0	0	0	0	0	0	0	0	0	0	0	0	0	0	0	0	0	0	0	0	0	0	0	0	0	0	0	0	0	0	0	0	0	0
Otu0555	736	Bacteria(100)	Firmicutes(100)	Clostridia(100)	Lachnospirales(100)	Lachnospiraceae(100)	Lachnospiraceae_unclassified(100)	0	0	0	0	0	0	0	0	0	0	0	0	0	0	0	0	0	0	0	0	0	0	0	0	0	0	0	0	0	0	0	0	0	0	0	0	0	0	0	0	0	0
Otu0556	736	Bacteria(100)	Proteobacteria(100)	Gammaproteobacteria(100)	Burkholderiales(100)	Oxalobacteraceae(100)	Massilia(79)	0	0	0	0	0	0	0	0	0	0	0	59	0	0	0	0	3	0	1	0	5	0	0	0	0	0	0	0	0	0	0	0	0	0	0	72	0	0	0	0	0	0
Otu0557	735	Bacteria(100)	Bacteroidota(100)	Bacteroidia(100)	Chitinophagales(100)	Chitinophagaceae(100)	uncultured(58)	0	0	0	0	0	0	0	0	0	0	0	0	0	0	0	0	0	0	0	0	0	0	16	0	0	0	0	0	0	0	0	0	0	0	0	0	26	0	0	0	0	0
Otu0558	735	Bacteria(100)	Proteobacteria(100)	Gammaproteobacteria(100)	Burkholderiales(100)	Burkholderiales_unclassified(100)	Burkholderiales_unclassified(100)	0	0	0	0	0	0	0	0	0	0	0	0	0	0	0	0	0	0	0	0	0	0	0	0	0	0	0	0	0	0	0	0	0	0	0	0	0	0	0	0	0	0
Otu0559	734	Bacteria(100)	Firmicutes(100)	Bacilli(100)	Exiguobacterales(100)	Exiguobacteraceae(100)	Exiguobacterium(100)	0	0	0	0	0	0	0	0	0	0	0	18	0	0	0	0	0	0	159	0	0	0	0	0	0	0	0	0	0	0	0	0	0	0	286	0	0	0	0	0	0	0
Otu0560	730	Bacteria(100)	Firmicutes(100)	Clostridia(100)	Lachnospirales(100)	Lachnospiraceae(100)	Lachnospiraceae_unclassified(100)	0	0	0	0	0	0	0	0	0	0	0	0	0	0	0	0	0	0	0	0	0	0	0	0	0	0	0	0	0	0	0	0	0	0	0	0	0	0	0	0	0	0
Otu0561	729	Bacteria(100)	Firmicutes(100)	Clostridia(100)	Peptococcales(100)	Peptococcaceae(100)	uncultured(100)	0	0	0	0	0	0	0	0	0	0	0	0	0	0	0	0	0	0	0	0	0	0	0	0	0	0	0	0	0	0	0	0	0	0	0	0	0	0	0	0	0	0
Otu0562	729	Bacteria(100)	Firmicutes(100)	Bacilli(100)	Lactobacillales(100)	Lactobacillaceae(100)	Lactobacillus(100)	0	0	0	0	0	0	0	0	0	0	0	0	0	0	0	0	0	0	0	0	0	0	0	0	0	0	0	0	0	0	0	0	0	0	0	0	0	0	0	6	0	0
Otu0563	727	Bacteria(100)	Planctomycetota(100)	Planctomycetes(100)	Pirellulales(100)	Pirellulaceae(100)	uncultured(100)	0	0	0	0	0	0	0	0	0	0	0	0	0	0	0	0	0	0	0	0	0	0	0	0	0	0	0	0	0	0	0	0	0	0	0	0	0	0	0	0	0	0
Otu0564	726	Bacteria(100)	Proteobacteria(100)	Gammaproteobacteria(100)	Burkholderiales(100)	Oxalobacteraceae(100)	Collimonas(100)	0	0	0	0	0	0	2	0	0	0	0	0	0	0	0	0	0	0	0	0	0	0	0	0	0	0	0	0	0	0	0	0	0	0	0	0	0	0	0	0	0	0
Otu0565	725	Bacteria(100)	Bacteroidota(100)	Bacteroidia(100)	Cytophagales(100)	Spirosomaceae(100)	Arcicella(100)	0	0	0	0	0	0	676	0	0	0	0	0	0	0	0	0	0	0	0	0	0	0	0	0	0	0	0	0	0	0	0	0	0	0	0	0	0	0	0	0	0	0
Otu0566	723	Bacteria(100)	Bacteroidota(100)	Bacteroidia(100)	Cytophagales(100)	Spirosomaceae(100)	Flectobacillus(100)	0	0	0	0	0	0	0	0	0	0	0	0	0	0	0	0	0	187	269	0	0	0	0	0	0	0	0	0	0	0	0	0	0	0	0	0	0	0	0	0	0	0
Otu0567	719	Bacteria(100)	Firmicutes(100)	Clostridia(100)	Oscillospirales(100)	Ruminococcaceae(100)	Subdoligranulum(100)	0	0	0	0	0	0	0	0	0	0	0	0	0	0	0	0	0	0	0	0	0	0	0	0	0	0	0	0	0	0	0	0	0	0	0	0	0	0	0	0	0	0
Otu0568	717	Bacteria(100)	Bacteroidota(100)	Bacteroidia(100)	Flavobacteriales(100)	NS9_marine_group(100)	NS9_marine_group_ge(100)	0	0	0	0	0	0	0	0	0	0	0	0	0	0	0	0	0	0	0	0	0	0	0	0	0	0	0	0	0	0	0	0	0	0	0	0	0	0	0	0	0	0
Otu0569	715	Bacteria(100)	Acidobacteriota(100)	Acidobacteriae(100)	Subgroup_2(100)	Subgroup_2_fa(100)	Subgroup_2_ge(100)	0	0	0	0	0	0	0	0	0	0	0	6	0	0	0	0	0	0	0	0	0	0	4	0	0	0	0	0	0	0	0	0	0	0	0	0	0	0	0	0	0	0
Otu0570	714	Bacteria(100)	Actinobacteriota(100)	Actinobacteria(100)	Frankiales(100)	uncultured(64)	uncultured_ge(64)	0	0	0	0	0	0	0	0	0	0	0	96	0	0	0	0	0	0	0	0	0	0	0	0	0	0	0	0	0	0	0	0	0	0	5	0	0	0	0	0	0	0
Otu0571	714	Bacteria(100)	Verrucomicrobiota(100)	Verrucomicrobiae(100)	Verrucomicrobiales(100)	Rubritaleaceae(100)	Luteolibacter(100)	0	0	0	0	0	0	0	0	0	0	0	0	0	0	0	0	0	0	0	0	0	0	0	0	0	0	0	0	0	0	0	0	0	0	0	0	0	0	0	0	0	0
Otu0572	713	Bacteria(100)	Firmicutes(100)	Clostridia(100)	Lachnospirales(100)	Lachnospiraceae(100)	Lachnospiraceae_UCG-001(100)	0	0	0	0	0	0	0	0	0	0	0	0	0	0	0	0	0	0	0	0	0	0	0	0	0	0	0	0	0	0	0	0	0	0	0	0	0	0	0	0	0	0
Otu0573	712	Bacteria(100)	Bacteria_unclassified(100)	Bacteria_unclassified(100)	Bacteria_unclassified(100)	Bacteria_unclassified(100)	Bacteria_unclassified(100)	0	0	0	0	0	0	10	0	0	0	0	0	0	0	0	0	0	0	0	0	0	0	0	0	0	0	0	0	0	0	0	0	0	0	0	0	0	0	0	0	0	0
Otu0574	712	Bacteria(100)	Acidobacteriota(100)	Vicinamibacteria(100)	Subgroup_17(100)	Subgroup_17_fa(100)	Subgroup_17_ge(100)	0	0	0	0	0	0	0	0	0	0	0	0	0	0	0	0	0	0	0	0	0	0	68	0	0	0	0	0	0	0	0	0	0	0	0	0	0	0	0	0	0	0
Otu0575	710	Bacteria(100)	Proteobacteria(100)	Alphaproteobacteria(100)	Sphingomonadales(100)	Sphingomonadaceae(100)	Polymorphobacter(100)	0	0	0	0	0	0	0	0	0	0	0	0	0	0	0	0	0	0	0	0	0	0	0	0	0	0	0	0	0	0	0	0	0	0	0	0	0	0	0	0	0	0
Otu0576	709	Bacteria(100)	Planctomycetota(100)	Planctomycetes(100)	Gemmatales(100)	Gemmataceae(100)	Gemmataceae_unclassified(100)	0	0	0	0	0	0	0	0	0	0	0	0	0	0	0	0	0	0	0	0	0	0	0	0	0	0	0	0	0	0	0	0	0	0	0	0	0	0	0	0	0	0
Otu0577	706	Bacteria(100)	Firmicutes(100)	Firmicutes_unclassified(100)	Firmicutes_unclassified(100)	Firmicutes_unclassified(100)	Firmicutes_unclassified(100)	0	0	0	0	0	0	0	0	0	0	0	0	0	0	0	0	0	0	0	0	0	0	0	0	0	0	0	0	0	0	0	0	0	0	0	0	0	0	0	0	0	0
Otu0578	701	Bacteria(100)	Proteobacteria(100)	Gammaproteobacteria(100)	Burkholderiales(100)	Burkholderiales_unclassified(100)	Burkholderiales_unclassified(100)	0	0	0	0	0	0	0	0	0	0	0	0	0	0	0	0	0	0	0	0	0	0	276	0	0	0	0	0	0	0	0	0	0	0	0	0	0	0	0	0	0	0
Otu0579	699	Bacteria(100)	Proteobacteria(100)	Alphaproteobacteria(100)	Sphingomonadales(100)	Sphingomonadaceae(100)	Sphingomonas(100)	0	0	0	0	0	0	0	0	0	0	0	299	0	0	0	0	0	0	0	0	0	6	0	0	0	0	0	0	0	0	0	0	0	0	0	0	0	0	0	0	0	0
Otu0580	696	Bacteria(100)	Patescibacteria(100)	Gracilibacteria(100)	Gracilibacteria_or(100)	Gracilibacteria_fa(100)	Gracilibacteria_ge(100)	0	0	0	0	0	0	8	0	0	0	0	0	0	0	0	0	0	0	0	0	0	0	0	0	0	0	0	0	0	0	0	0	0	0	0	0	0	0	0	0	0	0
Otu0581	695	Bacteria(100)	Actinobacteriota(100)	Actinobacteria(100)	Frankiales(100)	Nakamurellaceae(100)	Nakamurella(100)	0	0	0	0	0	0	0	16	0	0	0	0	0	0	0	0	0	0	0	0	0	0	4	0	0	0	0	0	0	0	0	0	0	0	0	0	16	0	0	0	0	0
Otu0582	692	Bacteria(100)	Bacteroidota(100)	Bacteroidia(100)	Bacteroidales(100)	Bacteroidaceae(100)	Bacteroides(100)	0	0	0	0	0	0	0	0	0	0	0	0	0	0	0	0	0	0	0	0	0	0	0	0	0	0	0	0	0	0	0	0	0	0	0	0	0	0	0	0	0	0
Otu0583	692	Bacteria(100)	Bacteroidota(100)	Bacteroidia(100)	Chitinophagales(100)	Chitinophagaceae(100)	Flavisolibacter(100)	0	0	0	0	0	0	0	0	0	0	0	0	0	0	0	0	0	0	0	0	0	0	0	0	0	0	0	0	0	0	0	0	0	0	0	0	0	0	0	0	0	0
Otu0584	691	Bacteria(100)	Actinobacteriota(100)	Thermoleophilia(100)	Solirubrobacterales(100)	67-14(100)	67-14_ge(100)	0	0	0	0	0	0	0	0	0	0	0	9	0	0	0	0	0	0	0	0	0	0	6	0	0	0	0	0	0	0	0	0	0	0	0	0	0	0	0	0	0	0
Otu0585	691	Bacteria(100)	Bacteroidota(100)	Bacteroidia(100)	Chitinophagales(100)	Chitinophagaceae(100)	Edaphobaculum(90)	0	0	0	0	0	0	0	0	0	0	0	615	0	0	0	0	0	0	0	0	0	0	0	0	0	0	0	0	0	0	0	0	0	0	0	0	0	0	0	0	0	0
Otu0586	690	Bacteria(100)	Acidobacteriota(100)	Vicinamibacteria(100)	Vicinamibacterales(100)	uncultured(100)	uncultured_ge(100)	0	0	0	1	0	0	0	0	0	0	0	0	0	0	0	0	0	0	0	0	0	0	13	0	0	0	0	0	0	0	0	0	0	0	0	0	0	0	0	0	0	0
Otu0587	687	Bacteria(100)	Bacteroidota(100)	Bacteroidia(100)	Bacteroidales(100)	Rikenellaceae(100)	Rikenellaceae_unclassified(100)	0	0	0	0	0	0	0	0	0	0	0	0	0	0	0	0	0	0	0	0	0	0	0	0	0	0	0	0	0	0	0	0	0	0	0	0	0	0	0	0	0	0
Otu0588	687	Bacteria(100)	Proteobacteria(100)	Alphaproteobacteria(100)	Micropepsales(100)	Micropepsaceae(100)	uncultured(100)	0	0	0	0	0	0	0	0	0	0	0	0	0	0	0	0	0	0	0	0	0	0	0	0	0	0	0	0	0	0	0	0	0	0	0	0	0	0	0	0	0	0
Otu0589	686	Bacteria(100)	Cyanobacteria(100)	Cyanobacteriia(100)	Cyanobacteriales(100)	Nostocaceae(100)	Scytonema_PCC-7110(100)	0	0	0	0	0	0	0	0	0	0	0	0	0	0	0	0	0	0	0	0	0	0	0	0	0	0	0	0	0	0	0	0	0	0	0	0	0	0	0	0	0	0
Otu0590	682	Bacteria(100)	Firmicutes(100)	Bacilli(100)	Paenibacillales(100)	Paenibacillaceae(100)	Paenibacillaceae_unclassified(100)	0	0	0	0	444	237	0	0	0	0	0	0	0	0	0	0	0	0	0	0	0	0	0	0	0	0	0	0	0	0	0	0	0	0	0	0	0	0	0	0	0	0
Otu0591	680	Bacteria(100)	Proteobacteria(100)	Gammaproteobacteria(100)	Burkholderiales(100)	Comamonadaceae(100)	Comamonadaceae_unclassified(100)	0	0	0	0	57	0	0	0	0	0	0	5	0	1	0	0	0	0	52	0	0	0	0	0	0	0	0	0	0	0	0	0	0	0	0	0	0	0	0	0	0	0
Otu0592	670	Bacteria(100)	Planctomycetota(100)	Planctomycetes(100)	Gemmatales(100)	Gemmataceae(100)	uncultured(100)	0	0	0	0	0	0	0	0	0	0	0	0	0	0	0	0	0	0	0	0	0	0	0	0	0	0	0	0	0	0	0	0	0	0	0	0	0	0	0	0	0	0
Otu0593	665	Bacteria(100)	Bacteroidota(100)	Bacteroidia(100)	Bacteroidales(100)	Bacteroidaceae(100)	Bacteroides(100)	0	0	0	0	0	0	0	0	0	0	0	0	0	0	0	0	0	0	0	0	0	0	0	0	0	0	0	0	0	0	0	0	0	0	0	0	0	0	0	0	0	0
Otu0594	660	Bacteria(100)	Proteobacteria(100)	Alphaproteobacteria(100)	Rhizobiales(100)	Methyloligellaceae(100)	uncultured(100)	0	0	0	0	0	0	0	0	0	0	0	0	0	0	0	0	0	0	0	0	0	0	0	0	0	0	0	0	0	0	0	0	0	0	0	0	0	0	0	0	0	0
Otu0595	656	Bacteria(100)	Planctomycetota(100)	Planctomycetes(100)	Planctomycetales(100)	uncultured(100)	uncultured_ge(100)	0	0	0	0	0	0	656	0	0	0	0	0	0	0	0	0	0	0	0	0	0	0	0	0	0	0	0	0	0	0	0	0	0	0	0	0	0	0	0	0	0	0
Otu0596	656	Bacteria(100)	Bacteroidota(100)	Bacteroidia(100)	Chitinophagales(100)	Chitinophagaceae(100)	Puia(100)	0	0	0	0	611	44	0	0	0	0	0	1	0	0	0	0	0	0	0	0	0	0	0	0	0	0	0	0	0	0	0	0	0	0	0	0	0	0	0	0	0	0
Otu0597	655	Bacteria(100)	Firmicutes(100)	Clostridia(100)	Oscillospirales(100)	Ruminococcaceae(100)	Ruminococcaceae_ge(100)	0	0	0	0	0	0	0	0	0	0	0	0	0	0	0	0	0	0	0	0	0	0	0	0	0	0	0	0	0	0	0	0	0	0	0	0	0	0	0	0	0	0
Otu0598	654	Bacteria(100)	Proteobacteria(100)	Alphaproteobacteria(100)	Rhizobiales(100)	Xanthobacteraceae(100)	Afipia(100)	1	0	0	0	138	514	0	0	0	0	0	0	0	0	0	0	0	0	0	0	0	0	0	0	0	0	0	0	0	0	0	0	0	0	0	0	0	0	0	0	0	0
Otu0599	653	Bacteria(100)	Proteobacteria(100)	Alphaproteobacteria(100)	Rhizobiales(100)	Hyphomicrobiaceae(100)	Pedomicrobium(100)	0	0	0	0	0	0	0	0	0	0	0	1	0	1	0	0	0	0	0	0	0	0	0	0	0	0	0	0	0	0	0	0	0	0	0	0	0	0	0	0	0	0
Otu0600	653	Bacteria(100)	Firmicutes(100)	Bacilli(100)	Lactobacillales(100)	Streptococcaceae(100)	Streptococcus(100)	0	1	0	0	0	0	0	0	0	0	0	0	0	0	0	0	0	0	0	0	0	0	0	0	0	0	0	0	0	0	0	0	0	0	572	0	0	0	0	0	0	0
Otu0601	649	Bacteria(100)	Proteobacteria(100)	Gammaproteobacteria(100)	Pseudomonadales(100)	Pseudomonadaceae(100)	Pseudomonas(100)	0	0	0	0	0	4	0	0	0	0	0	0	0	0	0	0	0	0	0	0	0	0	0	0	0	0	0	0	0	0	0	0	0	0	1	0	46	0	0	0	0	0
Otu0602	648	Bacteria(100)	Actinobacteriota(100)	Thermoleophilia(100)	Gaiellales(100)	uncultured(100)	uncultured_ge(100)	0	0	0	0	0	0	0	0	0	0	0	0	0	0	0	0	0	0	0	0	0	0	10	0	0	0	0	0	0	0	0	0	0	0	0	0	0	0	0	0	0	0
Otu0603	646	Bacteria(100)	Bacteroidota(100)	Bacteroidia(100)	Bacteroidales(100)	Muribaculaceae(100)	Muribaculaceae_ge(100)	0	0	0	0	0	0	0	0	0	0	0	0	0	0	0	0	0	0	0	0	0	0	0	0	0	0	0	0	0	0	0	0	0	0	0	0	0	0	0	0	0	0
Otu0604	645	Bacteria(100)	Proteobacteria(100)	Alphaproteobacteria(100)	Sphingomonadales(100)	Sphingomonadaceae(100)	Sphingomonadaceae_unclassified(100)	0	0	0	0	0	0	0	0	0	0	0	0	0	0	0	0	0	0	0	0	0	0	0	0	0	0	0	0	0	0	0	0	0	0	0	0	0	0	0	0	0	0
Otu0605	645	Bacteria(100)	Firmicutes(100)	Clostridia(100)	Peptostreptococcales-Tissierellales(100)	Peptostreptococcales-Tissierellales_fa(100)	Parvimonas(100)	0	0	0	0	0	0	0	0	0	0	0	0	0	0	0	0	0	0	0	0	0	0	0	0	0	0	0	0	0	0	0	0	0	0	0	0	0	0	0	0	0	0
Otu0606	644	Bacteria(100)	Bacteroidota(100)	Bacteroidia(100)	Bacteroidales(100)	Bacteroidaceae(100)	Bacteroides(100)	0	0	0	0	0	0	0	0	0	0	0	0	0	0	0	0	0	0	0	0	0	0	0	0	0	0	0	0	0	0	0	0	0	0	0	0	0	0	0	0	0	0
Otu0607	643	Bacteria(100)	Proteobacteria(100)	Gammaproteobacteria(100)	Pseudomonadales(100)	Moraxellaceae(100)	Acinetobacter(100)	0	0	0	0	0	0	0	0	0	0	0	0	0	0	0	0	0	0	465	0	0	0	0	0	0	0	0	0	0	0	0	0	0	0	0	31	0	0	0	0	0	0
Otu0608	643	Bacteria(100)	Bacteroidota(100)	Bacteroidia(100)	Bacteroidia_unclassified(89)	Bacteroidia_unclassified(89)	Bacteroidia_unclassified(89)	0	0	0	0	0	0	142	0	0	0	0	0	0	0	0	0	0	0	0	0	0	0	0	0	0	0	0	0	0	0	0	0	0	0	0	0	0	0	0	0	0	0
Otu0609	642	Bacteria(100)	Proteobacteria(100)	Gammaproteobacteria(100)	Burkholderiales(100)	Nitrosomonadaceae(100)	MND1(100)	0	0	0	0	0	0	0	0	0	0	0	0	0	0	0	5	0	0	0	0	0	0	9	0	0	0	0	0	0	0	0	0	0	0	0	0	0	0	0	0	0	0
Otu0610	642	Bacteria(100)	Proteobacteria(100)	Alphaproteobacteria(100)	Rhizobiales(71)	Rhizobiaceae(71)	Rhizobiaceae_unclassified(54)	0	0	0	0	0	0	0	0	0	0	0	107	0	14	0	0	0	0	9	0	0	0	0	0	0	0	0	0	0	0	0	0	0	0	0	0	0	0	0	0	0	0
Otu0611	641	Bacteria(100)	Patescibacteria(100)	Gracilibacteria(100)	Absconditabacteriales_(SR1)(100)	Absconditabacteriales_(SR1)_fa(100)	Absconditabacteriales_(SR1)_ge(100)	0	0	0	0	0	0	628	0	0	0	0	0	0	0	0	0	0	0	0	0	0	0	0	0	0	0	0	0	0	0	0	0	0	0	0	0	0	0	0	0	0	0
Otu0612	636	Bacteria(100)	Firmicutes(100)	Bacilli(100)	Lactobacillales(100)	Carnobacteriaceae(100)	Alloiococcus(100)	0	0	0	0	0	0	0	0	5	0	0	0	0	0	0	0	0	0	0	0	0	0	0	0	0	0	0	0	0	0	0	0	0	0	0	0	0	0	0	4	0	0
Otu0613	635	Bacteria(100)	Bacteroidota(100)	Bacteroidia(100)	Bacteroidales(100)	Williamwhitmaniaceae(100)	Acetobacteroides(100)	0	0	0	0	0	0	0	0	0	0	0	0	0	0	0	0	0	0	0	0	0	0	0	0	0	0	0	0	0	0	0	0	0	0	0	0	0	0	0	0	0	0
Otu0614	634	Bacteria(100)	Actinobacteriota(100)	Actinobacteria(100)	Micrococcales(100)	Microbacteriaceae(100)	Leucobacter(100)	0	0	0	0	0	0	0	0	0	0	0	0	0	54	0	0	0	0	0	0	0	0	0	0	30	1	0	0	0	0	0	0	0	0	0	0	7	0	0	0	0	0
Otu0615	632	Bacteria(100)	Patescibacteria(100)	Gracilibacteria(100)	Absconditabacteriales_(SR1)(100)	Absconditabacteriales_(SR1)_fa(100)	Absconditabacteriales_(SR1)_ge(100)	0	0	0	0	0	0	632	0	0	0	0	0	0	0	0	0	0	0	0	0	0	0	0	0	0	0	0	0	0	0	0	0	0	0	0	0	0	0	0	0	0	0
Otu0616	632	Bacteria(100)	Patescibacteria(100)	Gracilibacteria(100)	Absconditabacteriales_(SR1)(100)	Absconditabacteriales_(SR1)_fa(100)	Absconditabacteriales_(SR1)_ge(100)	0	0	0	0	0	0	12	0	0	0	0	0	0	0	0	0	0	0	0	0	0	0	0	0	0	0	0	0	0	0	0	0	0	0	0	0	0	0	0	0	0	0
Otu0617	632	Bacteria(100)	Bacteroidota(100)	Bacteroidia(100)	Flavobacteriales(100)	Weeksellaceae(100)	Weeksellaceae_unclassified(100)	0	0	0	0	0	0	0	0	0	0	0	0	0	0	0	0	0	0	0	0	0	0	0	0	0	0	0	0	0	0	0	0	0	0	0	0	0	0	0	0	0	0
Otu0618	629	Bacteria(100)	Firmicutes(100)	Clostridia(100)	Lachnospirales(100)	Lachnospiraceae(100)	Lachnospiraceae_unclassified(100)	0	0	0	0	0	0	0	0	0	0	0	0	0	0	0	0	0	0	0	0	0	0	0	0	0	0	0	0	0	0	0	0	627	1	0	0	0	0	0	0	0	0
Otu0619	627	Bacteria(100)	Actinobacteriota(100)	Actinobacteria(100)	Micrococcales(100)	Microbacteriaceae(100)	Amnibacterium(53)	0	0	0	0	0	0	0	0	163	0	0	78	0	0	0	0	0	0	0	0	0	0	0	0	0	0	0	0	0	0	0	0	0	0	0	0	0	0	0	0	0	0
Otu0620	627	Bacteria(100)	Bacteria_unclassified(100)	Bacteria_unclassified(100)	Bacteria_unclassified(100)	Bacteria_unclassified(100)	Bacteria_unclassified(100)	0	0	0	0	0	0	0	0	0	0	0	0	0	0	0	0	0	0	0	0	0	0	0	0	0	0	0	0	0	0	0	0	0	0	0	0	0	0	0	0	0	0
Otu0621	625	Bacteria(100)	WPS-2(100)	WPS-2_cl(100)	WPS-2_or(100)	WPS-2_fa(100)	WPS-2_ge(100)	0	0	0	0	0	0	0	0	0	0	0	0	0	0	0	0	0	0	0	0	0	0	0	0	0	0	0	0	0	0	0	0	0	0	0	0	0	0	0	0	0	0
Otu0622	624	Bacteria(100)	Acidobacteriota(100)	Acidobacteriae(100)	Acidobacteriae_or(100)	Acidobacteriae_fa(100)	Paludibaculum(100)	0	0	0	0	0	0	0	0	0	0	0	0	0	0	0	0	0	0	0	0	0	0	0	0	0	0	0	0	0	0	0	0	0	0	0	0	0	0	0	0	0	0
Otu0623	624	Bacteria(100)	Actinobacteriota(100)	Thermoleophilia(100)	Gaiellales(100)	Gaiellaceae(100)	Gaiella(100)	0	0	0	0	0	0	0	0	0	0	0	0	0	0	0	0	0	0	0	0	0	0	293	0	0	0	0	0	0	0	0	0	0	0	0	0	0	0	0	0	0	0
Otu0624	621	Bacteria(100)	Actinobacteriota(100)	Actinobacteria(100)	Propionibacteriales(100)	Nocardioidaceae(100)	Nocardioides(100)	0	0	0	0	0	0	0	0	0	0	0	0	0	0	0	0	0	0	0	0	0	0	0	0	0	0	0	0	0	0	0	0	0	0	0	0	0	0	0	0	0	0
Otu0625	620	Bacteria(100)	Proteobacteria(100)	Gammaproteobacteria(100)	Xanthomonadales(100)	Rhodanobacteraceae(100)	Rudaea(100)	0	0	0	0	0	0	0	0	0	0	0	0	0	0	0	0	0	30	8	0	0	0	0	0	0	0	0	0	0	0	0	0	0	0	0	0	0	0	0	0	0	0
Otu0626	618	Bacteria(100)	Bacteroidota(100)	Bacteroidia(100)	Bacteroidales(100)	Rikenellaceae(100)	Alistipes(100)	0	0	0	0	0	0	0	0	0	0	0	0	0	0	0	0	0	0	0	0	0	0	0	0	0	0	0	0	0	0	0	0	0	0	0	0	0	0	0	0	0	0
Otu0627	617	Bacteria(100)	Planctomycetota(100)	Planctomycetes(100)	Gemmatales(100)	Gemmataceae(100)	uncultured(100)	0	0	0	0	0	0	0	0	0	0	0	0	0	0	0	0	0	0	0	0	0	0	0	0	0	0	0	0	0	0	0	0	0	0	0	0	0	0	0	0	0	0
Otu0628	611	Bacteria(100)	Actinobacteriota(100)	Acidimicrobiia(100)	Microtrichales(100)	uncultured(94)	uncultured_ge(94)	0	0	0	0	0	0	34	0	12	0	0	0	0	0	0	0	0	0	0	0	0	0	0	0	0	0	0	0	0	0	0	0	0	0	0	0	0	0	0	0	0	0
Otu0629	610	Bacteria(100)	Bacteroidota(100)	Bacteroidia(100)	Bacteroidales(100)	Muribaculaceae(100)	Muribaculaceae_ge(100)	0	0	0	0	0	0	0	0	0	0	0	0	0	0	0	0	0	0	0	0	0	0	0	0	0	0	0	0	0	0	0	0	0	0	0	0	0	0	0	0	0	0
Otu0630	606	Bacteria(100)	Bacteroidota(100)	Bacteroidia(100)	Chitinophagales(100)	Chitinophagaceae(100)	Segetibacter(100)	0	0	0	0	0	0	0	0	0	0	0	0	0	0	0	0	0	0	0	0	0	0	0	0	0	0	0	0	0	0	0	0	0	0	0	0	0	0	0	0	0	0
Otu0631	605	Bacteria(100)	Actinobacteriota(100)	Actinobacteria(100)	Bifidobacteriales(100)	Bifidobacteriaceae(100)	Bifidobacterium(100)	0	0	0	0	0	0	0	0	0	0	0	0	0	0	0	0	0	0	0	0	0	0	0	0	0	0	0	0	0	0	0	0	0	0	0	0	0	0	0	0	0	0
Otu0632	605	Bacteria(100)	Proteobacteria(100)	Alphaproteobacteria(100)	Rhizobiales(100)	Rhizobiaceae(100)	Ensifer(84)	0	0	0	0	0	0	0	0	0	0	0	11	0	0	0	0	0	0	1	0	4	0	23	0	0	0	0	0	0	0	0	0	0	0	0	0	0	0	0	1	0	0
Otu0633	603	Bacteria(100)	Bacteria_unclassified(100)	Bacteria_unclassified(100)	Bacteria_unclassified(100)	Bacteria_unclassified(100)	Bacteria_unclassified(100)	0	0	0	0	0	0	45	0	0	0	0	0	0	0	0	0	0	0	0	0	0	0	0	0	0	0	0	0	0	0	0	0	0	0	0	0	0	0	0	0	0	0
Otu0634	602	Bacteria(100)	Proteobacteria(100)	Alphaproteobacteria(100)	Sphingomonadales(100)	Sphingomonadaceae(100)	Sphingomonas(92)	0	0	0	0	0	0	4	0	0	0	0	9	0	5	0	0	3	0	0	0	0	0	3	0	0	0	0	0	0	0	0	0	0	0	0	0	0	0	0	0	0	0
Otu0635	601	Bacteria(100)	Firmicutes(100)	Clostridia(100)	Peptostreptococcales-Tissierellales(100)	Peptostreptococcales-Tissierellales_fa(100)	Anaerococcus(100)	0	0	0	0	0	0	0	0	0	0	0	0	0	0	0	0	0	0	0	0	0	0	0	0	0	0	0	0	0	0	0	0	0	0	0	0	0	4	0	0	0	0
Otu0636	599	Bacteria(100)	Actinobacteriota(100)	Actinobacteria(100)	Frankiales(100)	Acidothermaceae(100)	Acidothermus(100)	0	0	0	0	0	0	0	0	0	0	0	0	0	0	0	0	0	0	2	0	0	0	0	0	0	0	0	0	0	0	0	0	0	0	0	17	0	0	0	0	0	0
Otu0637	598	Bacteria(100)	Actinobacteriota(100)	Thermoleophilia(100)	Gaiellales(100)	uncultured(100)	uncultured_ge(100)	0	0	0	0	0	0	0	0	0	0	0	117	0	0	0	0	0	0	160	0	0	0	0	0	0	0	0	0	0	0	0	0	0	0	0	0	0	0	0	0	0	0
Otu0638	598	Bacteria(100)	Desulfobacterota(100)	Desulfovibrionia(100)	Desulfovibrionales(100)	Desulfovibrionaceae(100)	Bilophila(100)	0	0	0	0	0	0	0	0	0	0	0	0	0	0	0	0	11	0	0	0	0	0	0	0	0	0	0	0	0	0	0	0	0	0	0	0	0	0	0	0	0	0
Otu0639	594	Bacteria(100)	Bdellovibrionota(100)	Oligoflexia(100)	0319-6G20(100)	0319-6G20_fa(100)	0319-6G20_ge(100)	0	0	0	0	0	0	0	0	0	0	0	0	0	0	0	0	0	0	0	0	0	0	0	0	0	0	0	0	0	0	0	0	0	0	0	0	0	0	0	0	0	0
Otu0640	594	Bacteria(100)	Acidobacteriota(100)	Vicinamibacteria(100)	Vicinamibacterales(100)	Vicinamibacteraceae(100)	Vicinamibacteraceae_ge(80)	0	0	0	0	0	0	4	0	0	0	0	0	0	0	0	0	0	0	0	0	0	0	26	0	0	0	0	0	0	0	0	0	0	0	0	0	0	0	0	0	0	0
Otu0641	594	Bacteria(100)	Firmicutes(100)	Clostridia(100)	Lachnospirales(100)	Lachnospiraceae(100)	Lachnospiraceae_unclassified(100)	0	0	0	0	0	0	0	0	0	0	0	0	0	0	0	0	0	0	0	0	0	0	0	0	0	0	0	0	0	0	0	0	0	0	0	0	0	0	0	0	0	0
Otu0642	592	Bacteria(100)	Firmicutes(100)	Clostridia(100)	Oscillospirales(100)	Oscillospiraceae(100)	Oscillospiraceae_unclassified(100)	0	0	0	0	0	0	0	0	0	0	0	0	0	0	27	0	0	0	0	0	0	0	0	0	0	0	0	0	0	0	0	0	0	0	0	0	0	0	0	0	0	0
Otu0643	591	Bacteria(100)	Bacteroidota(100)	Bacteroidia(100)	Bacteroidales(100)	Muribaculaceae(100)	Muribaculaceae_ge(100)	0	0	0	0	0	0	0	0	0	0	0	0	0	0	0	0	0	0	0	0	0	0	0	0	0	0	0	0	0	0	0	0	0	0	0	0	0	0	0	0	0	0
Otu0644	589	Bacteria(100)	Bacteroidota(100)	Bacteroidia(100)	Sphingobacteriales(100)	Sphingobacteriaceae(100)	Sphingobacteriaceae_unclassified(93)	0	0	0	0	0	0	7	0	0	0	0	0	0	0	0	0	0	0	0	0	0	0	0	0	0	0	0	0	0	0	0	0	0	0	0	0	0	0	0	0	0	0
Otu0645	589	Bacteria(100)	Bacteria_unclassified(100)	Bacteria_unclassified(100)	Bacteria_unclassified(100)	Bacteria_unclassified(100)	Bacteria_unclassified(100)	0	0	0	0	0	0	0	0	0	0	0	0	0	0	0	0	0	0	0	0	0	0	0	0	0	0	0	0	0	0	0	0	0	0	0	0	0	0	0	0	0	0
Otu0646	586	Bacteria(100)	Armatimonadota(100)	uncultured(100)	uncultured_or(100)	uncultured_fa(100)	uncultured_ge(100)	0	0	0	0	0	0	0	0	0	0	0	0	0	0	0	0	0	0	0	0	0	0	0	0	0	0	0	0	0	0	0	0	0	0	0	0	0	0	0	0	0	0
Otu0647	585	Bacteria(100)	Actinobacteriota(100)	Actinobacteria(100)	Pseudonocardiales(100)	Pseudonocardiaceae(100)	Pseudonocardia(98)	0	0	0	0	0	0	0	0	0	0	0	0	0	0	0	0	72	0	19	0	0	0	0	0	0	0	0	0	0	0	0	0	0	0	0	0	0	0	0	0	0	0
Otu0648	583	Bacteria(100)	Planctomycetota(100)	Planctomycetes(100)	Gemmatales(100)	Gemmataceae(100)	uncultured(100)	0	0	0	0	0	0	0	0	0	0	0	0	0	0	0	0	0	0	0	0	0	0	0	0	0	0	0	0	0	0	0	0	0	0	0	0	0	0	0	0	0	0
Otu0649	582	Bacteria(100)	Actinobacteriota(100)	Actinobacteria(100)	Propionibacteriales(100)	Nocardioidaceae(100)	Nocardioides(100)	0	0	0	0	0	0	0	0	0	0	0	14	0	9	0	0	0	0	17	0	0	0	7	0	0	0	0	0	0	0	0	0	0	0	0	0	0	0	0	7	0	0
Otu0650	577	Bacteria(100)	Actinobacteriota(100)	MB-A2-108(100)	MB-A2-108_or(100)	MB-A2-108_fa(100)	MB-A2-108_ge(100)	0	0	0	0	0	0	0	0	0	0	0	0	0	0	0	0	1	0	0	0	0	0	5	0	0	0	0	0	0	0	0	0	0	0	0	0	0	0	0	2	0	0
Otu0651	575	Bacteria(100)	Proteobacteria(100)	Alphaproteobacteria(100)	Rhizobiales(100)	Devosiaceae(100)	Devosia(60)	0	0	0	0	0	0	0	0	0	0	0	23	0	5	0	0	0	0	15	0	0	0	0	0	0	0	0	0	0	0	0	0	0	0	0	0	0	0	0	0	0	0
Otu0652	573	Bacteria(100)	Proteobacteria(100)	Gammaproteobacteria(100)	Burkholderiales(100)	Methylophilaceae(100)	Methylotenera(94)	0	0	0	0	0	0	115	0	0	0	0	0	0	0	0	0	0	0	0	0	0	0	0	0	0	0	0	0	0	0	0	0	0	0	0	0	0	0	0	0	0	0
Otu0653	572	Bacteria(100)	Proteobacteria(100)	Alphaproteobacteria(100)	Rhizobiales(100)	A0839(100)	A0839_ge(100)	0	0	0	0	0	0	0	0	0	0	0	0	0	0	0	0	0	0	0	0	0	0	212	0	0	0	0	0	0	0	0	0	0	0	0	0	0	0	0	0	0	0
Otu0654	570	Bacteria(100)	Actinobacteriota(100)	Thermoleophilia(100)	Gaiellales(100)	Gaiellaceae(100)	Gaiella(100)	0	0	0	0	0	0	0	0	0	0	0	29	0	0	0	0	0	0	0	0	0	0	6	0	0	0	0	0	0	0	0	0	0	0	0	0	0	0	0	0	0	0
Otu0655	570	Bacteria(100)	Firmicutes(100)	Clostridia(100)	Thermincolales(100)	Thermincolaceae(100)	Thermincola(100)	0	0	0	0	0	0	0	0	0	0	0	0	0	0	0	0	0	0	0	0	0	0	0	0	0	0	0	0	0	0	0	0	0	0	0	0	0	0	0	0	0	0
Otu0656	568	Bacteria(100)	Proteobacteria(100)	Alphaproteobacteria(100)	Rhizobiales(100)	Beijerinckiaceae(100)	Methylobacterium-Methylorubrum(100)	0	0	0	0	7	0	0	0	0	0	0	0	0	0	0	0	0	0	0	0	0	0	0	0	0	0	0	0	0	0	0	0	0	0	0	0	0	0	0	0	0	0
Otu0657	567	Bacteria(100)	Patescibacteria(100)	Gracilibacteria(100)	Gracilibacteria_or(100)	Gracilibacteria_fa(100)	Gracilibacteria_ge(100)	0	0	0	0	0	0	12	0	0	0	0	0	0	0	0	0	0	0	0	0	0	0	0	0	0	0	0	0	0	0	0	0	0	0	0	0	0	0	0	0	0	0
Otu0658	566	Bacteria(100)	Proteobacteria(100)	Gammaproteobacteria(100)	Burkholderiales(100)	Rhodocyclaceae(100)	Dechloromonas(65)	0	0	0	0	0	0	9	0	0	0	0	0	0	0	0	0	0	0	0	0	0	0	0	0	0	0	0	0	0	0	0	0	0	0	0	0	0	0	0	0	0	0
Otu0659	565	Bacteria(100)	Bacteroidota(100)	Bacteroidia(100)	Bacteroidales(100)	Bacteroidaceae(100)	Bacteroides(100)	0	0	0	0	0	0	0	0	0	0	0	4	0	0	0	0	0	0	0	0	0	0	0	0	0	1	0	0	0	0	0	0	0	0	0	0	0	0	0	0	0	0
Otu0660	564	Bacteria(100)	Proteobacteria(100)	Gammaproteobacteria(100)	Legionellales(100)	Legionellaceae(100)	Legionella(100)	0	0	0	0	0	0	0	0	484	0	0	0	0	0	0	0	0	0	0	0	0	0	0	0	0	0	0	0	0	0	0	0	0	66	0	0	0	0	0	0	0	0
Otu0661	563	Bacteria(100)	Verrucomicrobiota(100)	Verrucomicrobiae(100)	Verrucomicrobiales(100)	Rubritaleaceae(100)	Luteolibacter(100)	0	0	0	0	0	0	0	0	0	0	0	132	0	6	0	0	4	0	15	0	0	0	0	0	4	0	0	0	0	0	0	0	0	0	0	0	0	0	0	0	0	13
Otu0662	558	Bacteria(100)	Firmicutes(100)	Clostridia(100)	Lachnospirales(100)	Lachnospiraceae(100)	Blautia(100)	0	0	0	0	0	0	0	0	0	0	0	0	0	0	0	0	0	0	0	0	0	0	0	0	0	0	0	0	0	0	0	0	0	0	0	0	0	0	0	0	0	0
Otu0663	557	Bacteria(100)	Proteobacteria(100)	Gammaproteobacteria(100)	Burkholderiales(100)	Nitrosomonadaceae(100)	Ellin6067(100)	0	0	0	0	0	0	0	0	0	0	0	0	0	0	0	0	0	56	32	0	0	0	9	0	0	0	0	0	0	76	0	0	0	0	0	0	0	0	0	0	0	0
Otu0664	555	Bacteria(100)	Verrucomicrobiota(100)	Verrucomicrobiae(100)	Pedosphaerales(100)	Pedosphaeraceae(100)	ADurb.Bin063-1(99)	0	0	0	0	0	0	0	0	0	0	0	0	0	0	0	0	0	0	0	0	0	0	2	0	0	0	0	0	0	0	0	0	0	0	0	0	0	0	0	0	0	0
Otu0665	554	Bacteria(100)	Bacteroidota(100)	Bacteroidia(100)	Bacteroidales(100)	Bacteroidales_unclassified(100)	Bacteroidales_unclassified(100)	0	0	0	0	0	0	0	0	0	0	0	0	0	0	0	0	0	0	0	0	0	0	0	0	0	0	0	0	0	0	0	0	0	0	0	0	0	0	0	0	0	0
Otu0666	552	Bacteria(100)	Bacteria_unclassified(100)	Bacteria_unclassified(100)	Bacteria_unclassified(100)	Bacteria_unclassified(100)	Bacteria_unclassified(100)	0	0	0	0	0	0	0	0	0	0	0	1	0	0	0	0	0	0	0	0	0	0	0	0	0	0	0	0	0	0	0	0	0	0	0	0	0	0	0	0	0	0
Otu0667	551	Bacteria(100)	Actinobacteriota(100)	Actinobacteria(100)	Propionibacteriales(100)	Nocardioidaceae(100)	Marmoricola(100)	0	0	0	0	0	0	0	0	0	0	0	0	0	0	0	0	0	0	2	0	0	0	0	0	0	0	0	0	0	0	0	0	0	0	0	0	0	0	0	0	0	0
Otu0668	549	Bacteria(100)	Dependentiae(100)	Babeliae(100)	Babeliales(100)	Vermiphilaceae(100)	Vermiphilaceae_ge(100)	0	0	0	0	0	0	0	0	0	0	0	0	0	0	0	0	0	0	0	0	0	0	0	0	0	0	0	0	0	0	0	0	0	0	0	0	0	0	0	0	0	0
Otu0669	545	Bacteria(100)	Deinococcota(100)	Deinococci(100)	Deinococcales(100)	Trueperaceae(100)	Truepera(100)	0	0	0	0	0	0	0	0	0	0	0	0	0	0	0	0	0	0	0	0	0	0	0	0	0	0	0	0	0	0	0	0	0	0	0	0	0	0	0	0	0	0
Otu0670	544	Bacteria(100)	Acidobacteriota(100)	Thermoanaerobaculia(100)	Thermoanaerobaculales(100)	Thermoanaerobaculaceae(100)	Subgroup_10(100)	0	0	0	0	0	0	0	0	0	0	0	0	0	0	0	0	0	0	0	0	0	0	0	0	0	0	0	0	0	0	0	0	0	0	0	0	0	0	0	0	0	0
Otu0671	544	Bacteria(100)	Actinobacteriota(100)	Actinobacteria(100)	Micromonosporales(100)	Micromonosporaceae(100)	Micromonosporaceae_unclassified(100)	0	0	0	0	0	0	0	0	0	0	0	0	0	0	0	0	0	0	0	0	0	0	0	0	0	0	0	0	0	0	0	0	0	0	0	0	0	0	0	0	0	0
Otu0672	543	Bacteria(100)	Cyanobacteria(100)	Cyanobacteriia(100)	Cyanobacteriales(100)	Chroococcidiopsaceae(100)	Dapisostemonum_CCIBt_3536(100)	0	0	0	0	0	0	0	0	0	0	0	0	0	0	0	0	0	0	0	0	0	0	0	0	0	0	0	0	0	0	0	0	0	0	0	0	0	0	0	0	0	0
Otu0673	541	Bacteria(100)	Bacteroidota(100)	Bacteroidia(100)	Sphingobacteriales(100)	Sphingobacteriaceae(100)	Mucilaginibacter(100)	0	0	0	0	0	0	0	0	0	0	0	0	0	0	0	0	0	0	0	0	0	0	0	0	0	0	0	0	0	0	0	0	0	0	0	0	0	0	0	0	0	0
Otu0674	537	Bacteria(100)	Actinobacteriota(100)	Actinobacteria(100)	Micrococcales(100)	Intrasporangiaceae(100)	Ornithinimicrobium(100)	0	0	0	0	0	0	0	0	0	0	0	0	0	0	0	0	0	0	0	0	0	0	0	0	0	0	516	0	0	0	0	0	0	0	0	0	0	0	0	0	0	0
Otu0675	537	Bacteria(100)	Proteobacteria(100)	Alphaproteobacteria(100)	Rhizobiales(100)	Xanthobacteraceae(100)	Xanthobacteraceae_unclassified(95)	0	0	0	1	10	31	0	0	0	0	0	1	0	0	0	0	0	0	0	0	0	0	3	0	0	0	0	0	0	0	0	0	0	0	0	0	0	0	0	0	0	0
Otu0676	536	Bacteria(100)	Proteobacteria(100)	Gammaproteobacteria(100)	Legionellales(100)	Legionellaceae(100)	Legionella(100)	0	0	0	0	0	0	0	0	0	0	0	0	0	0	0	0	0	0	0	0	0	0	0	0	0	0	0	0	0	0	0	0	0	0	0	0	0	0	0	0	0	0
Otu0677	535	Bacteria(100)	Proteobacteria(100)	Gammaproteobacteria(100)	Burkholderiales(100)	Comamonadaceae(100)	Comamonadaceae_unclassified(59)	0	0	0	0	0	0	19	0	0	0	0	0	0	0	0	0	0	0	0	0	0	0	0	0	0	0	0	0	0	0	0	0	0	0	0	0	0	0	0	0	0	0
Otu0678	533	Bacteria(100)	Proteobacteria(100)	Alphaproteobacteria(100)	Rhizobiales(100)	Rhizobiaceae(100)	Rhizobiaceae_unclassified(60)	0	0	0	0	0	0	0	0	0	0	0	0	0	0	0	0	0	0	79	0	0	25	0	0	0	0	0	0	0	0	0	0	0	0	0	0	0	0	0	0	0	0
Otu0679	531	Bacteria(100)	Planctomycetota(100)	Planctomycetes(100)	Gemmatales(100)	Gemmataceae(100)	uncultured(100)	0	0	0	0	414	91	0	0	0	0	0	0	0	0	0	0	0	0	0	0	0	0	0	0	0	0	0	0	0	0	0	0	0	0	0	0	0	0	0	0	0	0
Otu0680	531	Bacteria(100)	Bacteroidota(100)	Bacteroidia(100)	Chitinophagales(100)	Chitinophagaceae(100)	Ferruginibacter(100)	0	0	0	0	0	0	0	0	0	0	0	0	0	0	0	0	0	0	0	0	0	0	0	0	0	0	0	0	0	0	0	0	0	0	0	0	0	0	0	0	0	0
Otu0681	528	Bacteria(100)	Proteobacteria(100)	Gammaproteobacteria(100)	Burkholderiales(100)	Neisseriaceae(100)	Neisseria(100)	1	0	0	0	0	0	0	0	0	43	0	0	0	0	0	0	0	0	0	0	0	0	0	0	0	0	0	0	0	0	0	0	0	0	0	0	0	0	13	0	0	0
Otu0682	528	Bacteria(100)	Cyanobacteria(100)	Vampirivibrionia(100)	Obscuribacterales(100)	Obscuribacteraceae(100)	Obscuribacteraceae_unclassified(100)	0	0	0	0	0	0	199	0	0	0	0	0	0	0	0	0	0	0	0	0	0	0	0	0	0	0	0	0	0	0	0	0	0	0	0	0	0	0	0	0	0	0
Otu0683	526	Bacteria(100)	Bacteroidota(100)	Bacteroidia(100)	Bacteroidales(100)	Bacteroidaceae(100)	Bacteroides(100)	0	0	0	0	0	0	0	0	0	0	0	0	0	0	0	0	0	0	0	0	0	0	0	0	0	0	0	0	0	0	0	0	0	0	0	0	0	0	0	0	0	0
Otu0684	526	Bacteria(100)	Proteobacteria(100)	Gammaproteobacteria(100)	Burkholderiales(100)	Sutterellaceae(100)	Parasutterella(100)	0	0	0	0	0	0	0	0	0	0	0	0	0	0	0	0	0	0	0	0	0	0	2	0	0	0	0	0	0	0	0	0	0	0	0	0	0	0	0	0	0	0
Otu0685	525	Bacteria(100)	Actinobacteriota(100)	Actinobacteria(100)	Propionibacteriales(100)	Nocardioidaceae(100)	Kribbella(100)	0	0	0	0	0	0	0	0	0	0	0	0	0	0	0	0	0	0	28	0	0	0	1	0	0	0	0	0	0	0	0	0	0	0	0	0	0	0	0	0	0	0
Otu0686	522	Bacteria(100)	Bacteroidota(100)	Bacteroidia(100)	Bacteroidales(100)	Marinilabiliaceae(100)	Carboxylicivirga(100)	0	0	0	0	0	0	0	0	0	0	0	0	0	0	0	0	0	0	0	0	0	0	0	0	0	0	0	0	0	0	0	0	0	0	0	0	0	0	0	0	0	0
Otu0687	519	Bacteria(100)	Proteobacteria(100)	Alphaproteobacteria(100)	Sphingomonadales(100)	Sphingomonadaceae(100)	Sphingomonas(100)	0	0	0	0	0	0	0	0	0	0	0	45	0	0	0	0	0	0	90	0	0	0	59	0	0	0	0	0	0	0	0	0	0	0	0	0	0	0	0	0	0	0
Otu0688	519	Bacteria(100)	Chloroflexi(100)	Anaerolineae(100)	SBR1031(100)	A4b(100)	A4b_ge(100)	0	0	0	0	0	0	0	0	0	0	0	0	0	0	0	0	0	0	0	0	0	0	0	0	0	0	0	0	0	0	0	0	0	0	0	0	0	0	0	0	0	0
Otu0689	515	Bacteria(100)	Planctomycetota(100)	Planctomycetes(100)	Planctomycetales(100)	uncultured(100)	uncultured_ge(100)	0	0	0	0	0	0	0	0	0	0	0	0	0	0	0	0	0	0	0	0	0	0	0	0	0	0	0	0	0	0	0	0	0	0	0	0	0	0	0	0	0	0
Otu0690	515	Bacteria(100)	Acidobacteriota(100)	Vicinamibacteria(100)	Vicinamibacterales(100)	Vicinamibacteraceae(94)	Vicinamibacteraceae_unclassified(93)	0	0	0	0	0	0	0	0	0	0	0	0	0	0	0	0	0	0	0	0	0	0	24	0	0	0	0	0	0	0	0	0	0	0	0	0	0	0	0	0	0	0
Otu0691	514	Bacteria(100)	Campilobacterota(100)	Campylobacteria(100)	Campylobacterales(100)	uncultured(100)	uncultured_ge(100)	0	0	0	0	0	0	383	0	0	0	0	0	0	0	0	0	0	0	0	0	0	0	0	0	0	0	0	0	0	0	0	0	0	0	0	0	0	0	0	0	0	0
Otu0692	511	Bacteria(100)	Planctomycetota(100)	Planctomycetes(100)	Pirellulales(100)	Pirellulaceae(100)	Rubripirellula(100)	0	0	0	0	0	0	0	0	0	0	0	0	0	0	0	0	0	0	0	0	0	0	0	0	0	0	0	0	0	0	0	0	0	0	0	0	0	0	0	0	0	0
Otu0693	509	Bacteria(100)	Planctomycetota(100)	Planctomycetes(100)	Gemmatales(100)	Gemmataceae(100)	uncultured(100)	0	0	0	0	0	0	0	0	0	0	0	0	0	0	0	0	0	0	0	0	0	0	0	0	0	0	0	0	0	0	0	0	0	0	0	0	0	0	0	0	0	0
Otu0694	508	Bacteria(100)	Planctomycetota(100)	Planctomycetes(100)	Isosphaerales(100)	Isosphaeraceae(100)	Aquisphaera(96)	0	0	0	0	0	0	0	0	0	0	0	0	0	27	0	0	0	0	0	0	0	0	0	0	0	0	0	0	0	0	0	0	0	0	0	0	0	0	0	0	0	0
Otu0695	508	Bacteria(100)	Acidobacteriota(100)	Acidobacteriae(100)	Acidobacteriales(100)	Acidobacteriales_unclassified(99)	Acidobacteriales_unclassified(99)	0	0	0	1	0	0	0	0	0	0	0	150	0	0	0	0	0	0	52	0	0	0	0	0	0	0	0	0	0	0	0	0	0	0	0	0	0	0	0	0	0	0
Otu0696	506	Bacteria(100)	Gemmatimonadota(100)	PAUC43f_marine_benthic_group(100)	PAUC43f_marine_benthic_group_or(100)	PAUC43f_marine_benthic_group_fa(100)	PAUC43f_marine_benthic_group_ge(100)	0	0	0	0	0	0	0	0	0	0	0	0	0	0	0	0	0	0	0	0	0	0	0	0	0	0	0	0	0	0	0	0	0	0	0	0	0	0	0	0	0	0
Otu0697	506	Bacteria(100)	Planctomycetota(100)	Planctomycetes(100)	Gemmatales(100)	Gemmataceae(100)	uncultured(100)	0	0	0	0	0	0	0	0	0	0	0	50	0	0	0	0	0	0	0	0	0	0	0	0	0	0	0	0	0	0	0	0	0	0	0	0	0	0	0	0	0	0
Otu0698	503	Bacteria(100)	Verrucomicrobiota(100)	Verrucomicrobiae(100)	Verrucomicrobiales(100)	Verrucomicrobiaceae(100)	Prosthecobacter(100)	0	0	0	0	0	0	19	0	0	0	0	0	0	0	0	0	0	0	96	0	0	0	0	0	0	0	0	0	0	0	0	0	0	0	0	0	0	0	0	0	0	0
Otu0699	497	Bacteria(100)	Deinococcota(100)	Deinococci(100)	Thermales(100)	Thermaceae(100)	Thermus(100)	0	112	0	0	0	0	0	0	0	0	0	0	0	0	0	0	0	0	0	0	0	0	0	0	0	0	0	0	0	0	0	0	0	0	0	0	0	0	0	0	0	0
Otu0700	496	Bacteria(100)	Planctomycetota(100)	Planctomycetes(100)	Gemmatales(100)	Gemmataceae(100)	uncultured(100)	0	0	0	0	0	0	0	0	0	0	0	0	0	0	0	0	0	0	0	0	0	0	0	0	0	0	0	0	0	0	0	0	0	0	0	0	0	0	0	0	0	0
Otu0701	496	Bacteria(100)	Planctomycetota(100)	Planctomycetes(100)	Planctomycetales(100)	uncultured(100)	uncultured_ge(100)	0	0	0	0	0	0	0	0	0	0	0	0	0	0	0	0	0	0	309	0	0	0	0	0	0	0	0	0	0	0	0	0	0	0	0	0	0	0	0	0	0	0
Otu0702	496	Bacteria(100)	Proteobacteria(100)	Gammaproteobacteria(100)	Burkholderiales(100)	Methylophilaceae(100)	Methylophilaceae_unclassified(97)	0	0	0	0	0	0	131	0	0	0	0	0	0	0	0	0	0	0	0	0	0	0	0	0	0	0	0	0	0	0	0	0	0	0	0	0	0	0	8	0	0	0
Otu0703	496	Bacteria(100)	Planctomycetota(100)	Planctomycetes(100)	Pirellulales(100)	Pirellulaceae(100)	uncultured(100)	0	0	0	1	0	0	0	0	0	0	0	0	0	0	0	0	0	0	0	0	0	0	0	0	0	0	0	0	0	0	0	0	0	0	0	0	0	0	0	0	0	0
Otu0704	495	Bacteria(100)	Bacteroidota(100)	Bacteroidia(100)	Bacteroidales(100)	Prevotellaceae(100)	Alloprevotella(100)	0	0	0	0	0	0	0	0	348	0	0	0	0	0	0	0	0	0	0	0	0	0	0	0	0	0	0	0	0	0	0	0	0	0	138	0	0	0	0	0	0	0
Otu0705	494	Bacteria(100)	Proteobacteria(100)	Gammaproteobacteria(100)	Burkholderiales(100)	Neisseriaceae(100)	uncultured(100)	0	0	0	0	0	0	0	0	0	0	0	0	0	0	0	0	0	0	0	0	0	0	0	0	0	0	0	0	0	0	0	0	0	0	0	0	0	0	0	0	0	0
Otu0706	493	Bacteria(100)	Planctomycetota(100)	Planctomycetes(100)	Gemmatales(100)	Gemmataceae(100)	uncultured(100)	0	0	0	0	0	0	0	0	0	0	0	0	0	0	0	0	0	0	0	0	0	0	0	0	0	0	0	0	0	0	0	0	0	0	0	0	0	0	0	0	0	0
Otu0707	492	Bacteria(100)	Proteobacteria(100)	Alphaproteobacteria(100)	Sphingomonadales(100)	Sphingomonadaceae(100)	Sphingomonadaceae_unclassified(99)	0	0	0	0	0	0	485	0	0	0	0	0	0	0	0	0	0	0	0	0	0	0	0	0	0	0	0	0	0	0	0	0	0	0	0	7	0	0	0	0	0	0
Otu0708	489	Bacteria(100)	Firmicutes(100)	Clostridia(100)	Lachnospirales(100)	Lachnospiraceae(100)	Lachnospiraceae_unclassified(100)	0	0	0	0	0	0	0	0	0	0	0	0	0	0	0	0	0	0	0	0	0	0	0	0	0	0	0	0	0	0	0	0	0	0	0	0	0	0	0	0	0	0
Otu0709	488	Bacteria(100)	Proteobacteria(100)	Gammaproteobacteria(100)	Xanthomonadales(100)	Xanthomonadaceae(100)	Xanthomonadaceae_unclassified(93)	0	0	0	0	0	0	0	0	0	0	0	4	0	2	0	25	4	0	0	0	0	0	0	0	0	0	0	0	0	0	0	0	0	2	0	4	0	0	0	0	0	29
Otu0710	487	Bacteria(100)	Actinobacteriota(100)	Actinobacteria(100)	Pseudonocardiales(100)	Pseudonocardiaceae(100)	Pseudonocardiaceae_unclassified(100)	0	0	0	0	0	0	0	0	0	0	0	0	0	0	0	0	0	0	0	0	0	0	0	0	0	0	0	0	0	0	0	0	0	0	0	0	0	425	0	0	0	0
Otu0711	486	Bacteria(100)	Acidobacteriota(100)	Subgroup_25(100)	Subgroup_25_or(100)	Subgroup_25_fa(100)	Subgroup_25_ge(100)	0	0	0	0	0	0	0	0	0	0	0	20	0	0	0	0	0	0	0	0	0	0	0	0	0	0	0	0	0	0	0	0	0	0	0	0	0	0	0	0	0	0
Otu0712	486	Bacteria(100)	Actinobacteriota(100)	Actinobacteria(100)	Micrococcales(100)	Micrococcales_unclassified(75)	Micrococcales_unclassified(75)	0	0	0	0	0	0	0	0	0	0	0	2	0	2	0	0	8	0	0	0	0	0	0	0	0	0	0	0	0	0	0	0	0	0	0	0	0	0	0	0	0	0
Otu0713	485	Bacteria(100)	Myxococcota(100)	Myxococcia(100)	Myxococcales(100)	Anaeromyxobacteraceae(100)	Anaeromyxobacter(100)	0	0	0	0	0	0	0	0	0	0	0	0	0	0	0	0	0	0	0	0	0	0	0	0	0	0	0	0	0	0	0	0	0	0	0	0	0	0	0	0	0	0
Otu0714	483	Bacteria(100)	Patescibacteria(100)	Parcubacteria(100)	Parcubacteria_unclassified(100)	Parcubacteria_unclassified(100)	Parcubacteria_unclassified(100)	0	0	0	0	0	0	0	0	0	0	0	0	0	0	0	0	0	0	0	0	0	0	0	0	0	0	0	0	0	0	0	0	0	0	0	0	0	0	0	0	0	0
Otu0715	483	Bacteria(100)	Acidobacteriota(100)	Acidobacteriae(100)	Solibacterales(100)	Solibacteraceae(100)	Candidatus_Solibacter(100)	0	0	0	0	0	0	0	0	0	0	0	6	0	0	0	0	0	0	0	0	0	0	0	0	0	0	0	0	0	0	0	0	0	0	0	0	0	0	0	0	0	0
Otu0716	483	Bacteria(100)	Bacteroidota(100)	Bacteroidia(100)	Chitinophagales(100)	Chitinophagaceae(100)	Terrimonas(100)	0	0	0	0	0	0	0	0	0	0	0	0	0	0	0	0	0	0	0	0	0	0	0	0	0	0	0	0	0	0	0	0	0	0	0	0	0	0	0	0	0	0
Otu0717	482	Bacteria(100)	Planctomycetota(100)	Planctomycetes(100)	Gemmatales(100)	Gemmataceae(100)	uncultured(100)	0	0	0	0	0	0	0	0	0	0	0	35	0	0	0	0	5	0	0	0	0	0	0	0	0	0	0	0	0	0	0	0	0	0	0	0	0	0	0	0	0	0
Otu0718	482	Bacteria(100)	Planctomycetota(100)	Planctomycetes(100)	Isosphaerales(100)	Isosphaeraceae(100)	Singulisphaera(98)	0	0	0	0	0	0	0	0	0	0	0	13	0	0	0	0	0	0	0	0	0	0	0	0	0	0	0	0	0	0	0	0	0	0	0	0	0	0	0	0	0	0
Otu0719	480	Bacteria(100)	Methylomirabilota(100)	Methylomirabilia(100)	Rokubacteriales(100)	Rokubacteriales_fa(100)	Rokubacteriales_ge(100)	0	0	0	0	0	0	0	0	0	0	0	0	0	0	0	0	0	0	0	0	0	0	8	0	0	0	0	0	0	0	0	0	0	0	0	0	0	0	0	0	0	0
Otu0720	479	Bacteria(100)	Spirochaetota(100)	Spirochaetia(100)	Spirochaetales(100)	Spirochaetaceae(100)	Salinispira(100)	0	0	0	0	0	0	0	0	0	0	0	0	0	0	0	0	0	0	0	0	0	0	0	0	0	0	0	0	0	0	0	0	0	0	0	0	0	0	0	0	0	0
Otu0721	479	Bacteria(100)	Acidobacteriota(100)	Vicinamibacteria(100)	Vicinamibacterales(100)	uncultured(100)	uncultured_ge(100)	0	0	0	0	0	0	0	0	0	0	0	0	0	0	0	0	0	0	0	0	0	0	0	0	0	0	0	0	0	0	0	0	0	0	0	0	0	0	0	0	0	0
Otu0722	477	Bacteria(100)	Patescibacteria(100)	Parcubacteria(100)	Parcubacteria_or(100)	Parcubacteria_fa(100)	Parcubacteria_ge(100)	0	0	0	2	0	0	0	0	0	0	0	0	0	0	0	0	0	0	0	0	0	0	0	0	0	0	0	0	0	0	0	0	0	0	0	0	0	0	0	0	0	0
Otu0723	476	Bacteria(100)	Firmicutes(100)	Bacilli(100)	Paenibacillales(100)	Paenibacillaceae(100)	Paenibacillus(100)	0	0	0	0	323	153	0	0	0	0	0	0	0	0	0	0	0	0	0	0	0	0	0	0	0	0	0	0	0	0	0	0	0	0	0	0	0	0	0	0	0	0
Otu0724	475	Bacteria(100)	Myxococcota(100)	Myxococcia(100)	Myxococcales(100)	Myxococcaceae(100)	Myxococcaceae_unclassified(73)	1	0	0	0	0	0	0	0	0	0	0	0	0	0	0	0	0	148	1	0	0	0	0	0	0	0	0	0	0	0	0	0	0	0	0	0	0	0	0	0	0	0
Otu0725	474	Bacteria(100)	Bacteroidota(100)	Bacteroidia(100)	Bacteroidales(100)	Muribaculaceae(100)	Muribaculaceae_ge(100)	0	0	0	0	0	0	0	0	0	0	0	0	0	0	0	0	0	0	0	0	0	0	352	0	0	0	0	0	0	0	0	0	0	0	0	0	0	0	0	0	0	0
Otu0726	474	Bacteria(100)	Proteobacteria(100)	Gammaproteobacteria(100)	Gammaproteobacteria_Incertae_Sedis(100)	Unknown_Family(100)	Candidatus_Berkiella(100)	0	0	0	0	0	0	0	0	0	0	0	0	0	0	0	0	0	0	0	0	0	0	0	0	0	0	0	0	0	0	0	0	0	0	0	0	0	0	0	0	0	0
Otu0727	472	Bacteria(100)	Actinobacteriota(100)	Actinobacteria(100)	Propionibacteriales(100)	Nocardioidaceae(100)	Nocardioides(100)	0	0	0	0	0	0	0	0	0	0	0	7	0	0	0	0	0	0	0	0	0	0	0	0	0	0	0	0	0	0	0	0	0	0	0	0	0	0	0	0	0	0
Otu0728	472	Bacteria(100)	Proteobacteria(100)	Gammaproteobacteria(100)	Xanthomonadales(100)	Xanthomonadaceae(100)	Stenotrophomonas(100)	0	0	0	0	0	0	0	0	0	0	0	0	0	0	0	0	0	0	0	0	0	0	0	0	0	1	0	0	0	0	0	0	0	0	4	0	0	0	0	60	0	0
Otu0729	470	Bacteria(100)	Proteobacteria(100)	Gammaproteobacteria(100)	Burkholderiales(100)	Hydrogenophilaceae(100)	Hydrogenophilus(100)	0	0	0	0	0	0	42	0	0	0	0	0	0	0	0	0	0	0	0	0	0	0	0	0	0	0	0	0	0	0	0	0	0	0	0	0	3	0	0	51	0	0
Otu0730	470	Bacteria(100)	Bacteroidota(100)	Bacteroidia(100)	Sphingobacteriales(100)	KD3-93(100)	KD3-93_ge(100)	0	0	0	0	0	0	3	0	0	0	0	0	0	0	0	0	0	0	0	0	0	0	0	0	0	0	0	0	0	0	0	0	0	0	0	0	0	0	0	0	0	0
Otu0731	469	Bacteria(100)	Planctomycetota(100)	Planctomycetes(100)	Isosphaerales(100)	Isosphaeraceae(100)	uncultured(100)	0	0	0	0	0	0	0	0	0	0	0	0	0	0	0	0	0	0	0	0	0	0	0	0	0	0	0	0	0	0	0	0	0	0	0	0	0	0	0	0	0	0
Otu0732	468	Bacteria(100)	Planctomycetota(100)	Planctomycetes(100)	Planctomycetales(100)	Rubinisphaeraceae(100)	Planctomicrobium(100)	0	0	0	0	0	0	0	0	0	0	0	0	0	0	0	0	0	0	0	0	0	0	0	0	0	0	0	0	0	0	0	0	0	0	0	0	0	0	0	0	0	0
Otu0733	467	Bacteria(100)	Proteobacteria(100)	Gammaproteobacteria(100)	Alteromonadales(100)	Shewanellaceae(100)	Shewanella(100)	0	0	0	0	0	0	0	0	0	0	0	0	0	0	0	0	0	0	0	0	0	0	0	0	0	0	0	0	0	0	0	0	0	0	0	0	0	0	0	0	0	0
Otu0734	466	Bacteria(100)	RCP2-54(100)	RCP2-54_cl(100)	RCP2-54_or(100)	RCP2-54_fa(100)	RCP2-54_ge(100)	0	0	0	0	1	0	0	0	0	0	0	0	0	0	0	0	0	0	0	0	0	0	0	0	0	0	0	0	0	0	0	0	0	0	0	0	0	0	0	0	0	0
Otu0735	466	Bacteria(100)	Proteobacteria(100)	Gammaproteobacteria(100)	Gammaproteobacteria_unclassified(100)	Gammaproteobacteria_unclassified(100)	Gammaproteobacteria_unclassified(100)	0	0	0	0	0	0	0	0	0	0	0	0	0	0	0	0	0	0	0	0	0	0	0	0	0	0	0	0	0	0	0	0	0	0	0	0	0	0	0	0	0	0
Otu0736	463	Bacteria(100)	Bacteroidota(100)	Bacteroidia(100)	Cytophagales(100)	Hymenobacteraceae(100)	Hymenobacter(100)	0	0	0	0	329	4	0	0	0	0	0	0	0	0	0	0	0	0	0	0	0	0	0	0	0	0	0	0	0	0	0	0	0	0	0	0	0	0	0	0	0	0
Otu0737	462	Bacteria(100)	Bacteroidota(100)	Bacteroidia(100)	Cytophagales(100)	Cytophagaceae(100)	Cytophaga(100)	0	0	0	0	0	0	26	0	0	0	0	0	0	0	0	0	0	0	0	0	0	0	0	0	0	0	0	0	0	0	0	0	0	0	0	0	0	0	0	0	0	0
Otu0738	461	Bacteria(100)	Cyanobacteria(100)	Vampirivibrionia(100)	Obscuribacterales(100)	Obscuribacteraceae(100)	Candidatus_Obscuribacter(69)	0	0	0	0	112	0	0	0	6	0	0	0	0	0	1	0	0	0	0	0	0	0	0	0	0	0	0	0	0	0	0	0	0	0	0	0	0	0	0	0	0	0
Otu0739	458	Bacteria(100)	Proteobacteria(100)	Gammaproteobacteria(100)	Burkholderiales(100)	Burkholderiaceae(100)	Cupriavidus(100)	0	0	0	0	0	0	0	0	0	0	0	0	0	0	0	0	0	0	26	0	0	0	0	0	0	0	0	0	0	0	0	0	0	0	0	0	0	0	0	0	0	0
Otu0740	456	Bacteria(100)	Proteobacteria(100)	Gammaproteobacteria(100)	Xanthomonadales(100)	Xanthomonadaceae(100)	Lysobacter(100)	0	0	0	0	0	0	0	0	0	0	0	0	0	0	0	0	0	0	0	0	0	0	0	0	0	0	0	0	0	0	0	0	96	0	0	0	0	0	0	0	0	0
Otu0741	453	Bacteria(100)	Actinobacteriota(100)	Actinobacteria(100)	Pseudonocardiales(100)	Pseudonocardiaceae(100)	Crossiella(100)	0	0	0	0	0	0	0	0	0	0	0	203	0	0	0	0	0	0	0	0	0	0	0	0	0	0	0	0	0	0	0	0	0	0	0	0	0	0	0	0	0	0
Otu0742	451	Bacteria(100)	Firmicutes(100)	Negativicutes(100)	Veillonellales-Selenomonadales(100)	Selenomonadaceae(100)	Selenomonas(100)	0	0	0	0	0	0	0	0	0	0	0	0	0	0	0	0	0	0	0	0	0	0	0	0	0	0	0	0	0	0	0	0	0	0	408	0	0	0	0	0	0	0
Otu0743	449	Bacteria(100)	Dependentiae(71)	Babeliae(71)	Babeliales(71)	Babeliales_unclassified(71)	Babeliales_unclassified(71)	0	0	0	0	0	0	4	0	0	0	0	0	0	0	0	0	0	0	0	0	0	0	0	0	0	0	0	0	0	0	0	0	0	0	0	0	0	0	0	0	0	0
Otu0744	448	Bacteria(100)	Firmicutes(100)	Bacilli(100)	Bacillales(100)	Salisediminibacteriaceae(100)	Salipaludibacillus(100)	7	0	0	0	0	0	0	0	0	0	0	0	0	0	0	0	0	0	0	0	0	0	0	0	0	0	0	0	0	0	0	0	0	0	0	0	0	0	0	0	0	0
Otu0745	448	Bacteria(100)	Firmicutes(100)	Bacilli(100)	Erysipelotrichales(100)	Erysipelotrichaceae(100)	Faecalicoccus(100)	0	0	0	0	0	0	0	0	0	0	0	0	0	0	0	0	0	0	0	0	0	0	0	0	0	0	0	0	0	0	0	0	0	0	0	0	0	0	0	0	0	0
Otu0746	446	Bacteria(100)	Planctomycetota(100)	Planctomycetes(100)	Gemmatales(100)	Gemmataceae(100)	Fimbriiglobus(100)	0	0	0	0	26	0	420	0	0	0	0	0	0	0	0	0	0	0	0	0	0	0	0	0	0	0	0	0	0	0	0	0	0	0	0	0	0	0	0	0	0	0
Otu0747	444	Bacteria(100)	Actinobacteriota(100)	Actinobacteria(100)	Micromonosporales(100)	Micromonosporaceae(100)	Micromonosporaceae_unclassified(96)	0	0	0	0	0	0	0	0	0	0	0	4	0	0	0	0	0	0	0	0	0	0	0	0	0	0	0	0	0	0	0	0	0	0	0	0	0	0	0	0	0	0
Otu0748	441	Bacteria(100)	Proteobacteria(100)	Alphaproteobacteria(100)	Sphingomonadales(100)	Sphingomonadaceae(100)	Sphingorhabdus(100)	0	0	0	0	0	0	116	0	0	0	0	0	0	0	0	0	0	0	0	0	0	0	0	0	0	0	0	0	0	0	0	0	0	0	0	0	0	0	0	0	0	8
Otu0749	441	Bacteria(100)	Proteobacteria(100)	Alphaproteobacteria(100)	Rhizobiales(100)	Xanthobacteraceae(100)	Afipia(97)	0	0	0	0	0	0	0	0	0	0	0	420	0	0	0	0	0	0	0	0	0	0	0	0	0	0	0	0	0	0	0	0	0	0	0	0	0	0	0	0	0	0
Otu0750	441	Bacteria(100)	Acidobacteriota(100)	Vicinamibacteria(100)	Vicinamibacterales(100)	uncultured(100)	uncultured_ge(100)	0	0	0	0	0	0	0	0	0	0	0	0	0	0	0	0	0	0	0	0	0	0	0	0	0	0	0	0	0	0	0	0	0	0	0	0	0	0	0	0	0	0
Otu0751	440	Bacteria(100)	Actinobacteriota(100)	Actinobacteria(100)	Propionibacteriales(100)	Nocardioidaceae(100)	Nocardioides(100)	0	0	0	0	0	0	0	0	0	0	0	0	0	0	0	0	0	0	287	0	0	0	0	0	0	0	1	0	0	0	0	0	0	0	0	0	0	0	0	0	0	0
Otu0752	440	Bacteria(100)	Verrucomicrobiota(100)	Verrucomicrobiae(100)	Chthoniobacterales(100)	Chthoniobacteraceae(100)	Chthoniobacter(100)	0	0	0	0	0	0	0	0	0	0	0	0	0	0	0	0	0	0	0	0	0	0	0	0	0	0	0	0	0	0	0	0	0	0	0	0	0	0	0	0	0	0
Otu0753	440	Bacteria(100)	Entotheonellaeota(100)	Entotheonellia(100)	Entotheonellales(100)	Entotheonellaceae(100)	Entotheonellaceae_ge(100)	0	0	0	0	0	0	0	0	0	0	0	16	0	0	0	0	0	0	0	0	0	0	1	0	0	0	0	0	0	0	0	0	0	0	0	0	0	0	0	0	0	0
Otu0754	440	Bacteria(100)	Actinobacteriota(100)	Actinobacteria(100)	Actinobacteria_unclassified(100)	Actinobacteria_unclassified(100)	Actinobacteria_unclassified(100)	0	0	0	0	0	0	0	0	0	0	0	0	0	0	0	0	0	0	0	0	0	0	2	0	0	0	0	0	0	0	0	0	0	0	0	0	0	0	0	0	0	0
Otu0755	438	Bacteria(100)	Actinobacteriota(100)	Acidimicrobiia(100)	IMCC26256(100)	IMCC26256_fa(100)	IMCC26256_ge(100)	0	0	0	0	0	0	420	0	0	0	0	0	0	0	0	0	0	0	0	0	0	0	0	0	0	0	0	0	0	0	0	0	0	0	0	0	0	0	0	0	0	0
Otu0756	438	Bacteria(100)	Actinobacteriota(100)	Actinobacteria(100)	Streptomycetales(100)	Streptomycetaceae(100)	Streptomyces(100)	0	0	0	0	0	0	0	0	0	0	0	34	0	0	0	0	0	0	0	0	0	0	0	0	0	0	0	0	0	0	0	0	3	0	0	0	0	0	0	11	0	0
Otu0757	437	Bacteria(100)	Actinobacteriota(100)	Thermoleophilia(100)	Gaiellales(100)	Gaiellaceae(100)	Gaiella(100)	0	0	0	0	0	0	3	0	0	0	0	0	0	0	0	0	0	0	0	0	0	0	121	0	0	0	0	0	0	0	0	0	0	0	15	0	0	0	0	0	0	0
Otu0758	437	Bacteria(100)	Actinobacteriota(100)	Actinobacteria(100)	Micromonosporales(100)	Micromonosporaceae(100)	Micromonosporaceae_unclassified(96)	0	0	0	0	0	0	0	0	0	0	0	0	0	0	0	0	0	0	0	0	0	0	0	0	0	0	0	0	0	0	0	0	0	0	0	0	0	0	0	0	0	0
Otu0759	436	Bacteria(100)	Firmicutes(100)	Clostridia(100)	Peptostreptococcales-Tissierellales(100)	Peptostreptococcales-Tissierellales_fa(100)	Anaerococcus(100)	0	0	0	0	0	0	0	0	0	0	0	0	0	0	0	0	0	0	0	0	0	0	0	0	0	52	0	0	0	0	0	0	0	0	0	0	0	0	0	0	0	0
Otu0760	435	Bacteria(100)	Actinobacteriota(100)	Actinobacteria(100)	Pseudonocardiales(100)	Pseudonocardiaceae(100)	Amycolatopsis(100)	0	0	0	0	0	0	0	0	0	0	0	6	0	0	0	0	0	0	0	0	0	0	0	0	0	0	0	0	0	0	0	0	0	0	0	0	0	0	0	0	0	0
Otu0761	434	Bacteria(100)	Acidobacteriota(100)	Acidobacteriae(100)	Acidobacteriales(100)	uncultured(100)	uncultured_ge(100)	0	0	0	0	0	0	0	0	0	0	0	0	0	0	0	2	0	0	123	0	0	0	0	0	0	0	0	0	0	0	0	0	0	0	0	0	0	0	0	0	0	0
Otu0762	433	Bacteria(100)	Nitrospirota(100)	Nitrospiria(100)	Nitrospirales(100)	Nitrospiraceae(100)	Nitrospira(100)	0	0	0	0	0	0	0	0	0	0	0	0	0	0	0	0	0	0	20	0	0	0	0	0	0	0	0	0	0	0	0	0	0	0	0	0	0	0	0	0	0	0
Otu0763	433	Bacteria(100)	Proteobacteria(100)	Gammaproteobacteria(100)	Burkholderiales(100)	Rhodocyclaceae(100)	Zoogloea(100)	0	0	0	0	0	0	12	0	0	0	0	0	0	0	0	0	0	0	0	0	0	0	0	0	0	0	0	0	0	0	0	0	0	0	0	0	0	0	0	0	0	0
Otu0764	432	Bacteria(100)	Proteobacteria(100)	Gammaproteobacteria(100)	Burkholderiales(100)	Sutterellaceae(100)	uncultured(100)	0	0	0	0	0	0	0	0	0	0	0	0	0	0	0	0	0	0	0	0	0	0	0	0	0	0	0	0	0	0	0	0	0	0	0	0	0	0	0	0	0	0
Otu0765	431	Bacteria(100)	Bacteroidota(100)	Bacteroidia(100)	Cytophagales(100)	Hymenobacteraceae(100)	Nibribacter(100)	0	0	0	0	0	0	0	0	0	0	0	0	0	0	0	0	0	0	0	0	0	0	0	0	0	0	0	0	0	0	0	0	0	0	0	0	0	0	0	0	0	0
Otu0766	430	Bacteria(100)	Planctomycetota(100)	Planctomycetes(100)	Pirellulales(100)	Pirellulaceae(100)	uncultured(100)	0	0	0	0	0	0	0	0	0	0	0	4	0	0	0	0	0	0	0	0	0	0	0	0	0	0	0	0	0	0	0	0	0	0	0	0	0	0	0	0	0	0
Otu0767	430	Bacteria(100)	Planctomycetota(100)	Pla4_lineage(100)	Pla4_lineage_or(100)	Pla4_lineage_fa(100)	Pla4_lineage_ge(100)	0	0	0	0	0	0	0	0	0	0	0	0	0	0	0	0	0	0	0	0	0	0	0	0	0	0	0	0	0	0	0	0	0	0	0	0	0	0	0	0	0	0
Otu0768	430	Bacteria(100)	Firmicutes(100)	Bacilli(100)	Bacillales(100)	Bacillaceae(100)	Ornithinibacillus(53)	0	0	0	0	0	0	0	0	0	0	0	0	0	0	0	0	0	0	0	0	0	0	0	0	0	0	0	0	0	0	0	0	0	0	0	0	0	0	0	0	0	0
Otu0769	429	Bacteria(100)	Acidobacteriota(100)	Blastocatellia(100)	Blastocatellales(100)	Blastocatellaceae(100)	OLB17(91)	0	0	0	0	0	0	0	0	0	0	0	0	0	0	0	0	0	0	0	0	0	0	0	0	0	0	0	0	0	0	0	0	0	0	0	0	0	0	0	0	0	0
Otu0770	429	Bacteria(100)	Elusimicrobiota(100)	Elusimicrobia(100)	Lineage_IV(100)	Lineage_IV_fa(100)	Lineage_IV_ge(100)	0	0	0	0	0	0	0	0	0	0	0	0	0	0	0	0	0	0	0	0	0	0	0	0	0	0	0	0	0	0	0	0	0	0	0	0	0	0	0	0	0	0
Otu0771	428	Bacteria(100)	Bacteria_unclassified(100)	Bacteria_unclassified(100)	Bacteria_unclassified(100)	Bacteria_unclassified(100)	Bacteria_unclassified(100)	0	0	0	0	114	314	0	0	0	0	0	0	0	0	0	0	0	0	0	0	0	0	0	0	0	0	0	0	0	0	0	0	0	0	0	0	0	0	0	0	0	0
Otu0772	427	Bacteria(100)	Acidobacteriota(100)	Blastocatellia(100)	11-24(100)	11-24_fa(100)	11-24_ge(100)	0	0	0	0	0	0	0	0	0	0	0	0	0	0	0	0	0	0	0	0	0	0	25	0	0	0	0	0	0	0	0	0	0	0	0	0	0	0	0	0	0	0
Otu0773	424	Bacteria(100)	Proteobacteria(100)	Alphaproteobacteria(100)	Acetobacterales(100)	Acetobacteraceae(100)	Acidiphilium(100)	0	0	0	0	0	0	0	0	0	0	0	0	0	0	0	0	0	0	0	0	0	0	0	0	0	0	0	0	0	0	0	0	0	0	0	0	0	0	0	0	0	0
Otu0774	422	Bacteria(100)	Armatimonadota(100)	Chthonomonadetes(100)	Chthonomonadales(100)	Chthonomonadales_fa(100)	Chthonomonadales_ge(100)	0	0	0	0	0	0	0	0	0	0	0	0	0	0	0	0	0	0	0	0	0	0	0	0	0	0	0	0	0	0	0	0	0	0	0	0	0	0	0	0	0	0
Otu0775	421	Bacteria(100)	Methylomirabilota(100)	Methylomirabilia(100)	Rokubacteriales(100)	WX65(100)	WX65_ge(100)	0	0	0	0	0	0	0	0	0	0	0	0	0	0	0	0	0	0	0	0	0	0	2	0	0	0	0	0	0	0	0	0	0	0	0	0	0	0	0	0	0	0
Otu0776	420	Bacteria(100)	Bacteroidota(100)	Bacteroidia(100)	Chitinophagales(100)	Chitinophagaceae(100)	Edaphobaculum(99)	0	0	0	0	0	0	0	0	0	0	0	0	0	0	0	0	0	0	0	0	0	0	0	0	0	0	0	0	0	0	0	0	0	0	0	0	0	0	0	0	0	0
Otu0777	419	Bacteria(100)	Proteobacteria(100)	Alphaproteobacteria(100)	Rhizobiales(100)	Rhizobiaceae(100)	Brucella(67)	0	0	0	0	0	10	0	0	1	0	0	0	0	0	0	0	4	0	10	0	0	0	0	0	0	0	0	0	0	0	0	0	0	0	0	0	0	0	0	0	0	0
Otu0778	418	Bacteria(100)	Planctomycetota(100)	Planctomycetes(100)	Gemmatales(100)	Gemmataceae(100)	uncultured(100)	0	0	0	0	0	0	0	0	0	0	70	0	0	0	0	0	0	0	0	0	0	0	0	0	0	0	0	0	0	0	0	0	0	0	0	0	0	0	0	0	0	0
Otu0779	418	Bacteria(100)	Acidobacteriota(100)	Blastocatellia(100)	11-24(100)	11-24_fa(100)	11-24_ge(100)	0	0	0	0	0	0	0	0	0	0	0	0	0	0	0	0	0	0	0	0	0	0	0	0	0	0	0	0	0	0	0	0	0	0	0	0	0	0	0	0	0	0
Otu0780	415	Bacteria(100)	Chloroflexi(100)	Anaerolineae(100)	SBR1031(100)	SBR1031_fa(100)	SBR1031_ge(100)	0	0	0	0	0	0	0	0	0	0	0	0	0	0	0	0	0	0	0	0	0	0	0	0	0	0	0	0	0	0	0	0	0	0	0	0	0	0	0	0	0	0
Otu0781	415	Bacteria(100)	Proteobacteria(100)	Gammaproteobacteria(100)	Xanthomonadales(100)	Xanthomonadaceae(100)	Luteimonas(100)	0	0	0	0	0	0	0	0	0	0	0	0	0	0	0	0	1	0	0	0	0	0	4	0	0	0	0	0	0	0	0	0	0	0	0	0	0	0	0	0	0	0
Otu0782	414	Bacteria(100)	Entotheonellaeota(100)	Entotheonellia(100)	Entotheonellales(100)	Entotheonellaceae(100)	Entotheonellaceae_ge(100)	0	0	0	0	0	0	0	0	0	0	0	0	0	0	0	0	0	0	0	0	0	0	103	0	0	0	0	0	0	0	0	0	0	0	0	0	0	0	0	0	0	0
Otu0783	412	Bacteria(100)	Actinobacteriota(100)	Actinobacteria(100)	Micrococcales(100)	Intrasporangiaceae(100)	Ornithinimicrobium(95)	0	0	0	0	0	0	0	0	0	0	0	0	0	0	0	0	0	0	0	0	0	0	0	0	2	0	0	0	0	0	0	0	0	0	0	0	0	0	0	0	0	0
Otu0784	412	Bacteria(100)	Firmicutes(100)	Clostridia(100)	Lachnospirales(100)	Lachnospiraceae(100)	Lachnospiraceae_unclassified(100)	0	0	0	0	0	0	0	0	0	0	0	0	0	0	0	0	0	0	0	0	0	0	0	0	0	0	0	0	0	0	0	0	0	0	0	0	0	0	0	0	0	0
Otu0785	412	Bacteria(100)	Bacteroidota(100)	Bacteroidia(100)	Flavobacteriales(100)	Weeksellaceae(100)	Chryseobacterium(100)	0	0	0	0	0	0	0	0	0	0	0	0	0	0	0	0	0	0	0	0	0	0	0	0	0	0	0	0	0	0	0	0	0	0	0	0	0	0	0	0	0	0
Otu0786	410	Bacteria(100)	Bdellovibrionota(100)	Bdellovibrionia(100)	Bdellovibrionales(100)	Bdellovibrionaceae(100)	Bdellovibrio(100)	0	0	0	0	0	0	0	0	0	0	0	4	0	0	0	0	0	0	0	0	0	0	0	0	0	0	0	0	0	0	0	0	0	0	0	0	0	0	0	0	0	0
Otu0787	410	Bacteria(100)	Cyanobacteria(100)	Cyanobacteriia(100)	Cyanobacteriales(100)	Phormidiaceae(100)	Tychonema_CCAP_1459-11B(100)	0	0	0	0	0	0	0	0	0	0	0	0	0	0	0	0	0	0	0	0	0	0	0	0	0	0	0	0	0	0	0	0	0	0	0	0	0	0	0	0	0	0
Otu0788	408	Bacteria(100)	Chloroflexi(100)	TK10(100)	TK10_or(100)	TK10_fa(100)	TK10_ge(100)	0	0	0	0	0	0	0	0	0	0	26	0	0	0	0	0	0	0	0	0	0	0	1	0	0	0	0	0	0	0	0	0	0	0	0	0	0	0	0	0	0	0
Otu0789	405	Bacteria(100)	Actinobacteriota(100)	Actinobacteria(100)	Propionibacteriales(100)	Nocardioidaceae(100)	Nocardioides(100)	0	0	0	0	0	0	0	0	0	0	0	2	0	0	0	0	0	0	31	0	0	0	0	0	0	0	8	0	0	0	0	0	0	0	0	0	0	0	0	0	0	0
Otu0790	405	Bacteria(100)	Planctomycetota(100)	Planctomycetes(100)	Isosphaerales(100)	Isosphaeraceae(100)	Isosphaeraceae_unclassified(100)	0	0	0	0	0	0	0	0	0	0	0	0	0	0	0	0	0	0	393	0	0	0	0	0	0	0	0	0	0	0	0	0	0	0	0	0	0	0	0	0	0	0
Otu0791	405	Bacteria(100)	Proteobacteria(100)	Alphaproteobacteria(100)	Acetobacterales(100)	Acetobacteraceae(100)	Acetobacteraceae_unclassified(56)	0	0	0	0	0	0	0	0	0	0	0	19	0	0	0	0	0	0	0	0	0	0	0	0	0	0	0	0	0	0	0	0	0	0	0	0	0	0	0	0	0	0
Otu0792	403	Bacteria(100)	Bacteroidota(100)	Bacteroidia(100)	Sphingobacteriales(100)	NS11-12_marine_group(100)	NS11-12_marine_group_ge(100)	0	0	0	0	0	0	0	0	0	0	0	0	0	0	0	0	0	0	0	0	0	0	0	0	0	0	0	0	0	0	0	0	0	0	0	0	0	0	0	0	0	0
Otu0793	403	Bacteria(100)	Chloroflexi(100)	Ktedonobacteria(100)	Ktedonobacterales(100)	Ktedonobacteraceae(100)	Ktedonobacteraceae_unclassified(100)	0	0	0	0	0	0	0	0	0	0	0	0	0	0	0	0	0	0	15	0	0	0	0	0	0	0	0	0	0	0	0	0	0	0	0	0	0	0	0	0	0	0
Otu0794	402	Bacteria(100)	Actinobacteriota(100)	Thermoleophilia(100)	Solirubrobacterales(100)	Solirubrobacteraceae(100)	Conexibacter(69)	0	0	0	0	0	0	0	0	0	0	0	0	0	0	0	0	0	0	124	0	0	0	0	0	0	0	0	0	0	0	0	0	0	0	0	0	0	0	0	0	0	0
Otu0795	401	Bacteria(100)	Patescibacteria(100)	Gracilibacteria(100)	Gracilibacteria_or(100)	Gracilibacteria_fa(100)	Gracilibacteria_ge(100)	0	0	0	0	0	0	401	0	0	0	0	0	0	0	0	0	0	0	0	0	0	0	0	0	0	0	0	0	0	0	0	0	0	0	0	0	0	0	0	0	0	0
Otu0796	400	Bacteria(100)	Bacteroidota(100)	Bacteroidia(100)	Sphingobacteriales(100)	env.OPS_17(100)	env.OPS_17_ge(100)	0	0	0	0	0	0	0	0	0	0	0	0	0	0	0	0	0	0	0	0	0	0	0	0	0	0	0	0	0	0	0	0	0	0	0	0	0	0	0	0	0	0
Otu0797	399	Bacteria(100)	Patescibacteria(100)	Patescibacteria_unclassified(100)	Patescibacteria_unclassified(100)	Patescibacteria_unclassified(100)	Patescibacteria_unclassified(100)	0	0	0	0	0	0	0	0	0	0	0	0	0	0	0	0	0	0	0	0	0	0	0	0	0	0	0	0	0	0	0	0	0	0	0	0	0	0	0	0	0	0
Otu0798	398	Bacteria(100)	Bacteria_unclassified(100)	Bacteria_unclassified(100)	Bacteria_unclassified(100)	Bacteria_unclassified(100)	Bacteria_unclassified(100)	0	0	0	0	0	0	0	0	0	0	0	0	0	0	0	0	0	0	0	0	0	0	0	0	0	0	0	0	0	0	0	0	0	0	0	0	0	0	0	0	0	0
Otu0799	398	Bacteria(100)	Bacteroidota(100)	Bacteroidia(100)	Sphingobacteriales(100)	Sphingobacteriaceae(100)	Pedobacter(100)	0	0	0	0	0	0	1	0	0	0	0	0	0	0	0	0	0	0	0	0	0	0	0	0	0	0	0	0	0	0	0	0	0	0	0	0	0	0	0	0	0	0
Otu0800	398	Bacteria(100)	Actinobacteriota(100)	Actinobacteria(100)	Propionibacteriales(100)	Propionibacteriaceae(100)	Cutibacterium(100)	0	0	0	0	0	3	0	0	16	0	0	0	0	0	0	0	0	1	0	0	0	0	0	0	9	1	0	0	0	0	0	0	0	8	0	5	26	2	2	0	0	17
Otu0801	395	Bacteria(100)	Bacteroidota(100)	Bacteroidia(100)	Cytophagales(100)	Cytophagaceae(100)	Cytophaga(100)	0	0	0	0	0	0	0	0	0	0	0	4	0	0	0	0	0	0	0	0	0	0	0	0	0	0	0	0	0	0	0	0	0	0	0	0	0	0	0	1	0	0
Otu0802	395	Bacteria(100)	Firmicutes(100)	Clostridia(100)	Oscillospirales(100)	Ruminococcaceae(100)	Faecalibacterium(100)	0	0	0	0	0	0	0	0	0	0	0	0	0	0	0	0	0	0	0	0	0	0	0	0	0	0	0	0	0	0	0	0	0	0	0	0	0	0	0	0	0	0
Otu0803	394	Bacteria(100)	Deinococcota(100)	Deinococci(100)	Deinococcales(100)	Deinococcaceae(100)	Deinococcus(100)	0	0	0	0	0	0	0	0	0	0	0	0	0	0	0	0	0	0	0	0	0	0	0	0	0	0	0	0	0	0	0	0	0	0	0	0	0	0	0	0	0	0
Otu0804	394	Bacteria(100)	Verrucomicrobiota(100)	Verrucomicrobiae(100)	Pedosphaerales(100)	Pedosphaeraceae(100)	ADurb.Bin063-1(100)	0	0	0	0	0	0	0	0	0	0	0	358	0	0	0	0	0	0	0	0	0	0	0	0	0	0	0	0	0	0	0	0	0	0	0	0	0	0	0	0	0	0
Otu0805	393	Bacteria(100)	Firmicutes(100)	Clostridia(100)	Oscillospirales(100)	Ruminococcaceae(100)	Faecalibacterium(100)	0	0	0	0	0	0	0	0	0	0	0	0	0	0	0	0	0	0	0	0	0	0	0	0	0	0	0	0	0	0	0	0	0	0	0	0	0	0	0	0	0	0
Otu0806	393	Bacteria(100)	Firmicutes(100)	Bacilli(100)	RF39(100)	RF39_fa(100)	RF39_ge(100)	0	0	0	0	0	0	0	0	0	0	0	0	0	0	0	0	0	0	0	0	0	0	0	0	0	0	0	0	0	0	0	0	0	0	0	0	0	0	0	0	0	0
Otu0807	392	Bacteria(100)	Firmicutes(100)	Bacilli(100)	Paenibacillales(100)	Paenibacillaceae(100)	Paenibacillus(96)	0	0	0	0	0	0	0	0	0	0	0	0	0	0	0	0	0	0	0	0	0	0	0	0	0	0	0	0	0	0	0	0	0	0	0	344	0	0	0	0	0	32
Otu0808	392	Bacteria(100)	Bacteroidota(100)	Bacteroidia(100)	Bacteroidales(100)	Tannerellaceae(100)	Tannerellaceae_unclassified(100)	0	0	0	0	0	0	0	0	0	0	0	0	0	0	0	0	0	0	0	0	0	0	0	0	0	0	0	0	0	0	0	0	0	0	0	0	0	0	0	0	0	0
Otu0809	391	Bacteria(100)	Bacteroidota(100)	Rhodothermia(100)	Rhodothermales(100)	Rhodothermaceae(100)	Rubrivirga(100)	0	0	0	0	0	0	0	0	0	0	0	0	0	0	0	0	0	0	0	0	0	0	0	0	0	0	0	0	0	0	0	0	0	0	0	0	0	0	0	0	0	0
Otu0810	391	Bacteria(100)	Proteobacteria(100)	Alphaproteobacteria(100)	Elsterales(100)	uncultured(100)	uncultured_ge(100)	0	0	0	1	0	0	0	0	0	0	0	0	0	0	0	0	0	0	0	0	0	0	0	0	0	0	0	0	0	0	0	0	0	0	0	0	0	0	0	0	0	0
Otu0811	391	Bacteria(100)	Firmicutes(100)	Clostridia(100)	Oscillospirales(100)	Oscillospiraceae(100)	UCG-005(99)	0	0	0	0	0	0	0	0	0	0	0	0	0	0	0	0	0	0	0	0	0	0	0	0	0	0	0	0	0	0	0	0	0	0	0	0	0	0	0	0	0	0
Otu0812	389	Bacteria(100)	Bacteria_unclassified(100)	Bacteria_unclassified(100)	Bacteria_unclassified(100)	Bacteria_unclassified(100)	Bacteria_unclassified(100)	0	0	0	0	0	0	0	0	0	0	0	0	0	0	0	0	0	0	0	0	0	0	0	0	0	0	0	0	0	0	0	0	0	0	0	0	0	0	0	0	0	0
Otu0813	389	Bacteria(100)	Firmicutes(100)	Clostridia(100)	Lachnospirales(100)	Lachnospiraceae(100)	Anaerosporobacter(100)	0	0	0	0	0	0	0	0	0	0	0	0	0	0	0	0	0	0	0	0	0	0	0	0	0	0	0	0	0	0	0	0	0	0	0	0	0	0	0	0	0	0
Otu0814	388	Bacteria(100)	Proteobacteria(100)	Gammaproteobacteria(100)	Salinisphaerales(100)	Solimonadaceae(100)	Solimonadaceae_unclassified(100)	0	0	0	0	0	0	0	0	0	0	0	0	0	0	0	0	0	0	0	0	0	0	0	0	0	0	0	0	0	0	0	0	0	0	0	0	0	0	0	0	0	0
Otu0815	385	Bacteria(100)	Bacteroidota(100)	Bacteroidia(100)	Flavobacteriales(100)	Flavobacteriaceae(100)	Flavobacterium(99)	0	0	0	0	0	0	0	0	0	0	0	0	0	0	0	0	6	0	0	0	0	0	0	0	0	0	0	0	0	0	0	0	0	0	0	0	0	0	0	0	0	0
Otu0816	384	Bacteria(100)	Bacteroidota(100)	Bacteroidia(100)	Bacteroidales(100)	Rikenellaceae(100)	Alistipes(99)	0	0	0	0	0	0	0	0	0	0	0	0	0	0	0	0	0	0	0	0	0	0	0	0	0	0	0	0	0	0	0	0	0	0	0	0	0	0	0	0	0	0
Otu0817	384	Bacteria(100)	Bacteroidota(100)	Bacteroidia(100)	Sphingobacteriales(100)	Sphingobacteriales_unclassified(100)	Sphingobacteriales_unclassified(100)	0	0	0	0	0	0	0	0	0	0	0	0	0	0	0	0	0	0	0	0	0	0	0	0	0	0	0	0	0	0	0	0	0	0	0	0	0	0	0	0	0	0
Otu0818	381	Bacteria(100)	Proteobacteria(100)	Gammaproteobacteria(100)	R7C24(100)	R7C24_fa(100)	R7C24_ge(100)	0	0	0	0	0	0	0	0	0	0	0	0	0	1	0	0	0	0	0	0	0	0	0	0	0	0	0	0	0	0	0	0	0	0	0	0	0	0	0	0	0	0
Otu0819	379	Bacteria(100)	Proteobacteria(100)	Gammaproteobacteria(100)	Burkholderiales(100)	Neisseriaceae(100)	uncultured(100)	0	0	0	0	0	0	5	0	44	0	0	0	0	0	0	0	0	0	0	0	0	0	0	0	0	0	0	0	0	0	0	0	0	0	0	0	0	0	0	0	0	0
Otu0820	379	Bacteria(100)	Proteobacteria(100)	Gammaproteobacteria(100)	Legionellales(100)	Legionellaceae(100)	Legionella(100)	0	0	0	0	0	0	0	0	0	0	0	0	0	0	0	0	0	0	0	0	0	0	0	0	0	0	0	0	0	0	0	0	0	0	0	0	0	0	0	0	0	0
Otu0821	379	Bacteria(100)	Proteobacteria(100)	Alphaproteobacteria(100)	Acetobacterales(100)	Acetobacteraceae(100)	Roseomonas(100)	0	0	0	0	0	0	0	0	0	0	0	0	0	0	0	0	0	0	0	0	0	0	0	0	0	0	0	0	0	0	0	0	0	0	0	0	0	0	0	0	0	0
Otu0822	379	Bacteria(100)	Planctomycetota(100)	Planctomycetes(100)	Isosphaerales(100)	Isosphaeraceae(100)	Isosphaeraceae_unclassified(87)	0	0	0	0	0	0	0	0	0	0	0	40	0	0	0	0	0	0	0	0	0	0	0	0	0	0	0	0	0	0	0	0	0	0	0	0	0	0	0	0	0	0
Otu0823	379	Bacteria(100)	Proteobacteria(100)	Alphaproteobacteria(100)	Rhizobiales(100)	Hyphomicrobiaceae(100)	Pedomicrobium(100)	0	0	0	0	0	0	0	0	0	0	0	0	0	0	0	0	0	0	0	0	0	0	0	0	0	0	0	0	0	0	0	0	0	0	0	0	0	0	0	0	0	0
Otu0824	379	Bacteria(100)	Firmicutes(100)	Clostridia(100)	Oscillospirales(100)	Oscillospiraceae(100)	Colidextribacter(100)	0	0	0	0	0	0	0	0	0	0	0	0	0	0	0	0	0	0	0	0	0	0	0	0	0	0	0	0	0	0	0	0	0	0	0	0	0	0	0	0	0	0
Otu0825	379	Bacteria(100)	Firmicutes(100)	Clostridia(100)	Lachnospirales(100)	Lachnospiraceae(100)	Lachnospiraceae_ND3007_group(100)	0	0	0	313	0	0	0	0	0	0	0	0	0	0	0	0	0	0	0	0	0	0	0	0	0	0	0	0	0	0	0	0	0	0	0	0	0	0	0	0	0	0
Otu0826	379	Bacteria(100)	Proteobacteria(100)	Alphaproteobacteria(100)	Rhodobacterales(100)	Rhodobacteraceae(100)	Rhodobacteraceae_unclassified(73)	0	0	0	0	0	0	1	0	0	5	0	0	0	0	0	0	0	0	0	0	0	0	0	0	0	0	0	0	0	0	0	0	0	0	0	0	0	0	0	0	0	0
Otu0827	378	Bacteria(100)	Bacteroidota(100)	Bacteroidia(100)	Bacteroidales(100)	Tannerellaceae(100)	Parabacteroides(100)	0	0	0	0	0	0	0	0	0	0	0	0	0	0	0	0	0	0	0	0	0	0	0	0	0	0	0	0	0	0	0	0	0	0	0	0	0	0	0	0	0	0
Otu0828	378	Bacteria(100)	Proteobacteria(100)	Gammaproteobacteria(100)	Enterobacterales(100)	Yersiniaceae(94)	Yersinia(90)	0	1	0	0	0	0	12	0	0	0	0	0	0	0	0	0	0	0	0	0	0	0	1	0	0	0	0	0	0	0	0	0	0	0	0	0	0	0	0	1	0	0
Otu0829	376	Bacteria(100)	Firmicutes(100)	Clostridia(100)	Clostridiales(100)	Caloramatoraceae(100)	Fonticella(100)	0	0	0	0	0	0	52	0	0	0	0	0	0	0	0	0	0	0	0	0	0	0	0	0	0	0	0	0	0	0	0	0	0	0	0	0	0	0	0	0	0	0
Otu0830	375	Bacteria(100)	Myxococcota(100)	Polyangia(100)	Polyangia_unclassified(89)	Polyangia_unclassified(89)	Polyangia_unclassified(89)	0	0	0	0	0	0	0	0	0	0	0	0	0	0	0	0	0	0	0	0	0	0	0	0	0	0	0	0	0	0	0	0	0	0	0	0	0	0	0	0	0	0
Otu0831	375	Bacteria(100)	Verrucomicrobiota(100)	Verrucomicrobiae(100)	Verrucomicrobiales(100)	Verrucomicrobiaceae(100)	Verrucomicrobiaceae_unclassified(66)	0	0	0	0	0	0	0	0	0	0	0	0	0	0	0	0	0	0	0	0	0	0	0	0	0	0	0	0	0	0	0	0	44	0	0	0	0	0	0	0	0	0
Otu0832	373	Bacteria(100)	Bdellovibrionota(100)	Bdellovibrionia(100)	Bacteriovoracales(100)	Bacteriovoracaceae(100)	Bacteriovorax(100)	0	0	0	0	0	0	359	0	0	0	0	0	0	0	0	0	0	0	0	0	0	0	0	0	0	0	0	0	0	0	0	0	0	0	0	0	0	0	0	0	0	0
Otu0833	373	Bacteria(100)	Bacteroidota(100)	Bacteroidia(100)	Sphingobacteriales(100)	env.OPS_17(100)	env.OPS_17_ge(100)	0	0	0	0	0	0	0	0	0	0	0	0	0	0	0	0	0	0	0	0	0	0	0	0	0	0	0	0	0	0	0	0	0	0	0	0	0	0	0	0	0	0
Otu0834	373	Bacteria(100)	Planctomycetota(100)	Planctomycetes(100)	Gemmatales(100)	Gemmataceae(100)	uncultured(100)	0	0	0	0	0	0	0	0	0	0	0	0	0	0	0	0	0	0	0	0	0	0	0	0	0	0	0	0	0	0	0	0	0	0	0	0	0	0	0	0	0	0
Otu0835	372	Bacteria(100)	Firmicutes(100)	Clostridia(100)	Lachnospirales(100)	Lachnospiraceae(100)	Lachnospiraceae_unclassified(100)	0	0	0	0	0	0	0	0	0	0	0	0	0	0	0	0	0	0	0	0	0	0	0	0	0	0	0	0	0	0	0	0	0	0	0	0	0	0	0	0	0	0
Otu0836	370	Bacteria(100)	Nitrospirota(100)	Nitrospiria(100)	Nitrospirales(100)	Nitrospiraceae(100)	Nitrospira(100)	0	0	0	0	0	0	0	0	0	0	0	0	0	0	0	9	0	0	0	0	0	0	13	0	0	0	0	0	0	0	0	0	0	0	0	0	0	0	0	0	0	0
Otu0837	367	Bacteria(100)	Firmicutes(100)	Bacilli(100)	Bacillales(100)	Planococcaceae(100)	Planococcaceae_unclassified(100)	0	0	0	0	0	0	0	0	0	0	0	0	0	0	0	0	0	0	0	0	0	0	0	0	0	0	0	0	0	0	0	0	0	0	0	0	0	0	0	0	0	0
Otu0838	366	Bacteria(100)	Myxococcota(100)	Myxococcia(100)	Myxococcales(100)	Anaeromyxobacteraceae(100)	Anaeromyxobacter(100)	0	0	0	0	0	0	0	0	0	0	0	0	0	0	0	0	0	0	0	0	0	0	0	0	0	0	0	0	0	0	0	0	0	0	0	0	0	0	0	0	0	0
Otu0839	364	Bacteria(100)	Proteobacteria(100)	Gammaproteobacteria(100)	Burkholderiales(100)	Rhodocyclaceae(100)	Candidatus_Accumulibacter(100)	0	0	0	0	0	0	2	0	0	0	0	0	0	0	0	0	0	0	0	0	0	0	0	0	0	0	0	0	0	0	0	0	0	0	0	0	0	0	0	0	0	0
Otu0840	363	Bacteria(100)	Myxococcota(100)	Polyangia(100)	Polyangiales(100)	Polyangiaceae(100)	Pajaroellobacter(100)	0	0	0	0	0	0	0	0	0	0	0	0	0	0	0	0	0	0	0	0	0	0	0	0	0	0	0	0	0	0	0	0	0	0	0	0	0	0	0	0	0	0
Otu0841	363	Bacteria(100)	Chloroflexi(100)	KD4-96(100)	KD4-96_or(100)	KD4-96_fa(100)	KD4-96_ge(100)	0	0	0	0	0	8	0	0	0	0	0	0	0	0	0	0	0	0	0	0	0	0	3	0	0	0	0	0	0	0	0	0	0	0	0	0	0	0	0	0	0	0
Otu0842	362	Bacteria(100)	Proteobacteria(100)	Alphaproteobacteria(100)	Reyranellales(100)	Reyranellaceae(100)	uncultured(100)	0	0	0	0	0	0	0	0	0	0	0	0	0	0	0	0	0	0	0	0	0	0	0	0	0	0	0	0	0	0	0	0	0	0	0	0	0	0	0	0	0	0
Otu0843	362	Bacteria(100)	Planctomycetota(100)	Planctomycetes(100)	Gemmatales(100)	Gemmataceae(100)	uncultured(100)	0	0	0	0	0	0	0	0	0	0	0	185	0	0	0	0	0	0	0	0	0	0	0	0	0	0	0	0	0	0	0	0	0	0	0	0	0	0	0	0	0	0
Otu0844	360	Bacteria(100)	Acidobacteriota(100)	Thermoanaerobaculia(100)	Thermoanaerobaculales(100)	Thermoanaerobaculaceae(100)	Subgroup_10(100)	0	0	0	0	0	0	0	0	0	0	0	0	0	0	0	0	0	0	0	0	0	0	0	0	0	0	0	0	0	0	0	0	0	0	0	0	0	0	0	0	0	0
Otu0845	359	Bacteria(100)	Actinobacteriota(100)	Thermoleophilia(100)	Gaiellales(100)	uncultured(100)	uncultured_ge(100)	0	0	0	0	0	0	0	0	0	0	0	0	0	0	0	0	0	0	13	0	0	0	0	0	0	0	0	0	0	0	0	0	0	0	41	0	0	0	0	0	0	0
Otu0846	358	Bacteria(100)	Patescibacteria(100)	Gracilibacteria(100)	Absconditabacteriales_(SR1)(100)	Absconditabacteriales_(SR1)_fa(100)	Absconditabacteriales_(SR1)_ge(100)	0	0	0	0	0	0	314	0	0	0	0	0	0	0	0	0	0	0	0	0	0	0	0	0	0	0	0	0	0	0	0	0	0	0	0	0	0	0	0	0	0	0
Otu0847	358	Bacteria(100)	Bdellovibrionota(100)	Bdellovibrionia(100)	Bdellovibrionales(100)	Bdellovibrionaceae(100)	Bdellovibrio(100)	0	0	0	0	0	0	0	0	0	0	0	0	0	0	0	0	0	0	0	0	0	0	0	0	0	0	0	0	0	0	0	0	0	0	0	0	0	0	0	0	0	0
Otu0848	358	Bacteria(100)	Proteobacteria(100)	Gammaproteobacteria(100)	Orbales(100)	Orbaceae(100)	Orbaceae_unclassified(100)	0	0	0	0	0	0	0	0	0	0	0	0	0	0	0	0	0	0	0	0	0	0	17	92	0	0	0	0	0	0	0	0	0	0	0	0	0	0	0	0	0	0
Otu0849	357	Bacteria(100)	Firmicutes(100)	Clostridia(100)	Lachnospirales(100)	Lachnospiraceae(100)	Lachnospiraceae_NK4A136_group(100)	0	0	0	0	0	0	0	0	0	0	0	0	0	0	0	0	0	0	0	0	0	0	0	0	0	0	0	0	0	0	0	0	0	0	0	0	0	0	0	0	0	0
Otu0850	357	Bacteria(100)	Firmicutes(100)	Bacilli(100)	Bacillales(100)	Planococcaceae(100)	Sporosarcina(100)	0	0	0	0	0	10	0	0	0	0	0	0	0	0	0	0	0	0	0	0	0	0	0	0	0	0	0	0	0	0	0	0	0	0	0	0	0	0	0	0	0	0
Otu0851	356	Bacteria(100)	Aquificota(100)	Aquificae(100)	Aquificales(100)	Aquificaceae(100)	Hydrogenobacter(100)	0	0	0	0	0	0	0	0	0	0	0	0	0	0	0	0	0	0	0	0	0	0	0	0	0	0	0	0	0	0	0	0	0	0	0	0	0	0	0	0	0	0
Otu0852	356	Bacteria(100)	Bacteroidota(100)	Bacteroidia(100)	Bacteroidales(100)	Rikenellaceae(100)	Rikenellaceae_unclassified(100)	0	0	0	0	0	0	0	0	0	0	0	0	0	0	0	0	0	0	0	0	0	0	0	0	0	0	0	0	0	0	0	0	0	0	0	0	0	0	0	0	0	0
Otu0853	355	Bacteria(100)	Actinobacteriota(100)	Actinobacteria(100)	Propionibacteriales(100)	Nocardioidaceae(100)	Nocardioides(100)	0	0	0	0	0	0	0	0	0	0	0	0	0	0	0	0	2	0	2	0	0	0	0	0	0	0	0	0	0	0	0	0	0	0	0	0	0	0	0	0	0	0
Otu0854	354	Bacteria(100)	Bacteroidota(100)	Bacteroidia(100)	Bacteroidales(100)	Bacteroidaceae(100)	Bacteroides(100)	0	0	0	0	0	0	0	0	0	0	0	0	0	0	0	0	0	0	0	0	0	0	0	0	0	0	0	0	0	0	0	0	0	0	0	0	0	0	0	0	0	0
Otu0855	354	Bacteria(100)	Actinobacteriota(100)	Thermoleophilia(100)	Gaiellales(100)	Gaiellales_unclassified(99)	Gaiellales_unclassified(99)	0	0	0	0	0	0	0	0	0	0	0	16	0	0	0	0	0	0	3	0	0	0	0	0	0	0	0	0	0	0	0	0	0	0	0	0	0	0	0	0	0	0
Otu0856	352	Bacteria(100)	Actinobacteriota(100)	Thermoleophilia(100)	Solirubrobacterales(100)	Solirubrobacteraceae(99)	Solirubrobacteraceae_unclassified(70)	0	0	0	0	0	0	0	0	0	0	0	17	0	0	0	0	0	0	2	0	0	0	4	0	0	0	0	0	0	0	0	0	0	0	0	0	0	0	0	0	0	0
Otu0857	352	Bacteria(100)	Gemmatimonadota(100)	Gemmatimonadetes(100)	Gemmatimonadales(100)	Gemmatimonadaceae(100)	uncultured(100)	0	0	0	0	0	0	0	0	0	0	0	0	0	0	0	0	0	0	0	0	0	0	0	0	0	0	0	0	0	0	0	0	0	0	0	0	0	0	0	0	0	0
Otu0858	351	Bacteria(100)	Proteobacteria(100)	Alphaproteobacteria(100)	Caulobacterales(100)	Hyphomonadaceae(100)	SWB02(100)	0	0	0	0	0	0	0	0	0	0	0	0	0	0	0	0	0	0	0	0	0	0	3	0	0	0	0	0	0	0	0	0	0	0	0	0	0	0	0	0	0	0
Otu0859	351	Bacteria(100)	Acidobacteriota(100)	Acidobacteriae(100)	Solibacterales(100)	Solibacteraceae(100)	Candidatus_Solibacter(100)	0	0	0	0	0	0	160	0	0	0	0	10	0	0	0	0	0	0	0	0	0	0	0	0	0	0	0	0	0	0	0	0	0	0	0	0	0	0	0	0	0	0
Otu0860	350	Bacteria(100)	Proteobacteria(100)	Alphaproteobacteria(100)	Acetobacterales(100)	Acetobacteraceae(100)	Rhodovastum(100)	0	0	0	0	0	0	0	0	0	0	0	0	0	0	0	0	0	0	0	0	0	0	0	0	0	0	0	0	0	0	0	0	0	0	0	0	0	0	0	0	0	0
Otu0861	350	Bacteria(100)	Bacteroidota(100)	Bacteroidia(100)	Bacteroidales(100)	Prevotellaceae(100)	Prevotella(100)	0	0	0	0	0	0	0	0	0	0	0	0	0	0	0	0	0	0	0	0	0	0	0	0	0	0	0	0	0	0	0	0	0	0	0	0	0	0	0	0	0	0
Otu0862	349	Bacteria(100)	Proteobacteria(100)	Alphaproteobacteria(100)	Rhizobiales(100)	Rhizobiaceae(100)	Aureimonas(56)	0	0	0	0	0	0	0	0	0	0	0	1	0	0	0	0	0	0	19	0	0	0	0	0	0	0	0	0	0	0	0	0	0	0	0	0	0	0	0	0	0	0
Otu0863	349	Bacteria(100)	Bdellovibrionota(100)	Oligoflexia(100)	0319-6G20(100)	0319-6G20_fa(100)	0319-6G20_ge(100)	0	0	0	0	0	0	0	0	0	0	0	0	0	0	0	0	0	0	0	0	0	0	0	0	0	0	0	0	0	0	0	0	0	0	0	1	0	0	0	0	0	0
Otu0864	348	Bacteria(100)	Planctomycetota(100)	Phycisphaerae(100)	Tepidisphaerales(100)	WD2101_soil_group(100)	WD2101_soil_group_ge(100)	0	0	0	0	0	0	0	0	0	0	0	0	0	0	0	0	0	0	0	0	0	0	0	0	0	0	0	0	0	0	0	0	0	0	0	0	0	0	0	0	0	0
Otu0865	347	Bacteria(100)	Firmicutes(100)	Bacilli(100)	Lactobacillales(100)	Lactobacillales_unclassified(89)	Lactobacillales_unclassified(89)	0	0	0	0	0	0	0	0	0	0	0	0	0	2	0	0	0	0	0	0	0	0	0	0	0	0	0	0	0	0	0	0	0	0	0	0	0	0	0	0	0	0
Otu0866	346	Bacteria(100)	Actinobacteriota(100)	Thermoleophilia(100)	Gaiellales(100)	Gaiellales_unclassified(96)	Gaiellales_unclassified(96)	0	0	0	2	0	0	0	0	0	0	0	4	0	0	0	0	0	0	13	0	0	0	4	0	0	0	0	0	0	0	0	0	0	0	0	0	0	0	0	0	0	0
Otu0867	346	Bacteria(100)	Firmicutes(100)	Clostridia(100)	Lachnospirales(100)	Lachnospiraceae(100)	Lachnospiraceae_FCS020_group(100)	0	0	0	0	0	0	0	0	0	0	0	0	0	0	0	0	0	0	0	0	0	0	0	0	0	0	0	0	0	0	0	0	0	0	0	0	0	0	0	0	0	0
Otu0868	345	Bacteria(100)	Firmicutes(100)	Clostridia(100)	Clostridiales(100)	Clostridiaceae(100)	Proteiniclasticum(100)	0	0	0	0	0	0	0	0	0	0	0	0	0	0	0	0	0	0	0	0	0	0	0	0	0	0	0	0	0	0	0	0	0	0	0	0	0	0	0	0	0	0
Otu0869	345	Bacteria(100)	Proteobacteria(100)	Gammaproteobacteria(100)	Pasteurellales(100)	Pasteurellaceae(100)	Pasteurellaceae_unclassified(100)	0	0	0	0	0	0	0	0	0	0	0	0	0	0	0	0	0	0	0	0	0	0	0	0	0	0	0	0	0	0	0	0	0	0	0	0	0	0	0	0	0	0
Otu0870	343	Bacteria(100)	Firmicutes(100)	Negativicutes(100)	Acidaminococcales(100)	Acidaminococcaceae(100)	Phascolarctobacterium(100)	0	0	0	0	0	0	0	0	41	0	0	0	0	0	0	0	0	0	0	0	0	17	0	0	0	0	0	0	0	0	0	0	0	0	0	0	0	0	0	0	0	0
Otu0871	342	Bacteria(100)	Bacteroidota(100)	Bacteroidia(100)	Bacteroidia_unclassified(100)	Bacteroidia_unclassified(100)	Bacteroidia_unclassified(100)	0	0	0	0	0	0	7	0	0	0	0	0	0	0	0	0	0	0	0	0	0	0	0	0	0	0	0	0	0	0	0	0	0	0	0	0	0	0	0	0	0	0
Otu0872	342	Bacteria(100)	Nitrospirota(100)	Nitrospiria(100)	Nitrospirales(100)	Nitrospiraceae(100)	Nitrospira(100)	0	0	0	0	0	0	0	0	0	0	0	0	0	0	0	0	0	0	0	0	0	0	0	0	0	0	0	0	0	0	0	0	0	0	0	0	0	0	0	0	0	0
Otu0873	342	Bacteria(100)	Bacteria_unclassified(100)	Bacteria_unclassified(100)	Bacteria_unclassified(100)	Bacteria_unclassified(100)	Bacteria_unclassified(100)	0	0	0	0	0	0	0	0	0	0	0	0	0	0	0	0	0	0	0	0	0	0	0	0	0	0	0	0	0	0	0	0	0	0	0	0	0	0	0	0	0	0
Otu0874	341	Bacteria(100)	Acidobacteriota(100)	Vicinamibacteria(100)	Vicinamibacterales(100)	uncultured(100)	uncultured_ge(100)	0	0	0	0	0	0	0	0	0	0	0	3	0	0	0	0	0	0	0	0	0	0	0	0	0	0	0	0	0	0	0	0	0	0	0	0	0	0	0	0	0	0
Otu0875	340	Bacteria(100)	Firmicutes(100)	Negativicutes(100)	Acidaminococcales(100)	Acidaminococcaceae(100)	uncultured(100)	0	0	0	0	0	0	0	0	0	0	0	0	0	0	0	0	0	0	0	0	0	0	0	0	0	0	0	0	0	0	0	0	0	0	0	1	0	0	0	0	0	0
Otu0876	339	Bacteria(100)	Proteobacteria(100)	Alphaproteobacteria(100)	Rhodobacterales(100)	Rhodobacteraceae(100)	Rubellimicrobium(100)	0	0	0	0	0	0	0	0	0	0	0	0	0	0	0	0	0	20	0	0	0	0	0	0	0	0	0	0	0	0	0	0	0	0	0	0	0	3	0	13	0	0
Otu0877	339	Bacteria(100)	Chloroflexi(100)	Anaerolineae(100)	RBG-13-54-9(100)	RBG-13-54-9_fa(100)	RBG-13-54-9_ge(100)	0	0	0	0	0	0	0	0	0	0	0	0	0	0	0	0	0	0	0	0	0	0	0	0	0	0	0	0	0	0	0	0	0	0	0	0	0	0	0	0	0	0
Otu0878	339	Bacteria(100)	Actinobacteriota(100)	Actinobacteria(100)	Pseudonocardiales(100)	Pseudonocardiaceae(100)	Pseudonocardiaceae_unclassified(100)	0	0	0	0	0	0	0	0	0	0	0	0	0	5	0	0	0	0	0	0	0	0	0	0	0	0	0	0	0	0	0	0	0	0	4	0	0	229	0	0	0	0
Otu0879	339	Bacteria(100)	Proteobacteria(100)	Gammaproteobacteria(100)	Burkholderiales(100)	Methylophilaceae(100)	Methylophilus(100)	0	0	0	0	0	0	0	0	0	0	0	0	0	0	0	0	0	0	0	0	0	0	0	0	0	0	0	0	0	0	0	0	0	0	0	0	0	0	0	0	0	0
Otu0880	338	Bacteria(100)	Firmicutes(100)	Clostridia(100)	Clostridiales(100)	Clostridiaceae(100)	Clostridium_sensu_stricto_5(76)	0	0	0	0	0	0	0	0	0	0	0	0	0	0	0	0	0	0	0	0	0	0	0	0	0	0	0	0	0	0	0	0	0	0	0	0	0	0	0	0	0	0
Otu0881	338	Bacteria(100)	Bacteroidota(100)	Bacteroidia(100)	Flavobacteriales(100)	Weeksellaceae(100)	Chryseobacterium(100)	0	0	0	0	0	0	0	0	0	0	0	0	0	0	0	0	0	0	0	0	0	0	0	0	0	0	0	0	0	0	0	0	0	0	0	0	0	0	0	0	0	0
Otu0882	337	Bacteria(100)	Bacteroidota(100)	Bacteroidia(100)	Bacteroidales(100)	Rikenellaceae(100)	Alistipes(100)	0	0	0	0	0	0	0	0	0	0	0	0	0	0	0	0	0	0	0	0	0	0	0	0	0	0	0	0	0	0	0	0	0	0	0	0	0	0	0	0	0	0
Otu0883	336	Bacteria(100)	Proteobacteria(100)	Alphaproteobacteria(100)	Rhizobiales(100)	Beijerinckiaceae(100)	Methylobacterium-Methylorubrum(100)	0	0	0	0	0	0	0	0	0	0	0	0	0	0	0	0	0	0	0	0	0	0	0	0	0	0	0	0	0	0	0	0	0	0	0	0	0	0	0	0	0	0
Otu0884	335	Bacteria(100)	Chloroflexi(100)	Dehalococcoidia(100)	S085(100)	S085_fa(100)	S085_ge(100)	0	0	0	0	0	0	0	0	0	0	0	0	0	0	0	0	0	0	0	0	0	0	24	0	0	0	0	0	0	0	0	0	0	0	0	0	0	0	0	0	0	0
Otu0885	335	Bacteria(100)	Desulfobacterota(76)	uncultured(75)	uncultured_or(75)	uncultured_fa(75)	uncultured_ge(75)	0	0	0	0	0	0	0	0	0	0	0	0	0	0	0	0	0	0	0	0	0	0	2	0	0	0	0	0	0	0	0	0	0	0	0	0	0	0	0	0	0	0
Otu0886	334	Bacteria(100)	Chloroflexi(100)	Ktedonobacteria(100)	Ktedonobacterales(100)	Ktedonobacteraceae(100)	Thermosporothrix(100)	0	0	0	0	0	0	0	0	0	0	0	0	0	0	0	0	0	0	0	0	0	0	0	0	0	0	0	0	0	0	0	0	0	0	0	0	0	0	0	0	0	0
Otu0887	334	Bacteria(100)	Acidobacteriota(100)	Vicinamibacteria(100)	Subgroup_17(100)	Subgroup_17_fa(100)	Subgroup_17_ge(100)	0	0	0	0	0	0	0	0	0	0	0	0	0	0	0	0	0	0	0	0	0	0	0	0	0	0	0	0	0	0	0	0	0	0	0	0	0	0	0	0	0	0
Otu0888	333	Bacteria(100)	Bacteroidota(100)	Bacteroidia(100)	Bacteroidales(100)	Rikenellaceae(100)	Alistipes(99)	0	0	0	0	0	0	0	0	0	0	0	0	0	0	0	0	0	0	0	0	0	0	0	0	0	0	0	0	0	0	0	0	0	0	0	0	0	0	0	0	0	0
Otu0889	333	Bacteria(100)	Proteobacteria(100)	Alphaproteobacteria(100)	Rhizobiales(100)	Devosiaceae(100)	Devosia(100)	0	0	0	0	0	0	0	0	0	0	0	6	0	26	0	0	0	0	30	0	0	0	0	0	0	0	0	0	0	0	0	0	23	0	0	0	0	0	0	0	0	0
Otu0890	332	Bacteria(100)	Bacteroidota(100)	Bacteroidia(100)	Cytophagales(100)	Amoebophilaceae(100)	Candidatus_Cardinium(100)	0	0	0	0	0	0	0	0	0	0	0	0	0	0	0	0	0	0	0	0	0	0	0	0	0	0	0	0	0	0	0	0	0	0	0	0	0	0	0	0	0	0
Otu0891	331	Bacteria(100)	Bacteria_unclassified(100)	Bacteria_unclassified(100)	Bacteria_unclassified(100)	Bacteria_unclassified(100)	Bacteria_unclassified(100)	0	0	0	0	0	0	0	0	0	0	0	0	0	0	0	0	0	0	0	0	0	0	0	0	0	0	0	0	0	0	0	0	0	0	0	0	0	0	0	0	0	0
Otu0892	330	Bacteria(100)	Chloroflexi(100)	AD3(100)	AD3_or(100)	AD3_fa(100)	AD3_ge(100)	0	0	0	0	0	0	0	0	0	0	0	196	0	0	0	0	0	0	0	0	0	0	0	0	0	0	0	0	0	0	0	0	0	0	0	0	0	0	0	0	0	0
Otu0893	328	Bacteria(100)	Verrucomicrobiota(100)	Verrucomicrobiae(100)	Chthoniobacterales(100)	Xiphinematobacteraceae(99)	Candidatus_Xiphinematobacter(99)	0	0	0	0	0	0	0	0	0	0	0	0	0	0	0	0	0	0	5	0	0	0	4	0	0	0	0	0	0	0	0	0	0	0	0	0	0	0	0	0	0	0
Otu0894	328	Bacteria(100)	Verrucomicrobiota(100)	Verrucomicrobiae(100)	Pedosphaerales(100)	Pedosphaeraceae(100)	Pedosphaeraceae_ge(100)	0	0	0	0	0	0	0	0	0	0	0	0	0	0	0	0	0	0	0	0	0	0	17	0	0	0	0	0	0	0	0	0	0	0	0	0	0	0	0	0	0	0
Otu0895	328	Bacteria(100)	Actinobacteriota(100)	Actinobacteria(100)	Actinobacteria_unclassified(81)	Actinobacteria_unclassified(81)	Actinobacteria_unclassified(81)	0	0	0	0	0	0	0	0	0	0	0	0	0	0	0	0	0	0	0	0	0	0	264	0	0	0	0	0	0	0	0	0	0	0	0	0	0	0	0	0	0	0
Otu0896	327	Bacteria(100)	Actinobacteriota(100)	Thermoleophilia(100)	Gaiellales(100)	Gaiellaceae(100)	Gaiella(100)	0	0	0	0	0	0	0	0	0	0	0	22	0	0	0	0	0	0	0	0	0	0	2	0	0	0	0	0	0	0	0	0	0	0	0	0	0	0	0	0	0	0
Otu0897	327	Bacteria(100)	Actinobacteriota(100)	Actinobacteria(100)	Micrococcales(100)	Brevibacteriaceae(100)	Brevibacterium(100)	0	0	0	0	0	0	0	4	0	0	0	0	0	1	0	0	0	0	0	0	0	0	0	0	0	0	0	0	0	0	0	0	0	0	0	0	0	0	3	4	0	0
Otu0898	327	Bacteria(100)	Acidobacteriota(100)	Holophagae(100)	Subgroup_7(100)	Subgroup_7_fa(100)	Subgroup_7_ge(100)	0	0	0	0	0	0	0	0	0	0	0	6	0	0	0	0	0	0	61	0	0	0	28	0	0	0	0	0	0	0	0	0	0	0	0	0	0	0	0	0	0	0
Otu0899	326	Bacteria(100)	Firmicutes(100)	Clostridia(100)	Oscillospirales(100)	Ruminococcaceae(100)	Ruminococcaceae_unclassified(100)	0	0	0	0	0	0	0	0	0	0	0	0	0	0	0	0	0	0	0	0	0	0	0	0	0	0	0	0	0	0	0	0	0	0	0	0	0	0	0	0	0	0
Otu0900	326	Bacteria(100)	Proteobacteria(100)	Alphaproteobacteria(100)	uncultured(96)	uncultured_fa(96)	uncultured_ge(96)	0	0	0	0	0	0	0	0	0	0	0	0	0	0	0	0	0	0	0	0	0	0	0	0	0	0	0	0	0	0	0	0	0	0	0	0	0	0	0	0	0	0
Otu0901	326	Bacteria(100)	Firmicutes(100)	Clostridia(100)	Clostridiales(100)	Clostridiaceae(100)	Clostridium_sensu_stricto_1(100)	0	1	0	0	0	0	2	0	1	27	0	0	0	0	0	0	0	0	0	0	0	0	0	0	0	0	0	0	0	0	0	0	0	0	0	0	13	0	0	0	0	0
Otu0902	325	Bacteria(100)	Proteobacteria(100)	Alphaproteobacteria(100)	Reyranellales(100)	Reyranellaceae(100)	Reyranella(100)	0	0	0	0	0	0	0	0	0	0	0	0	0	0	0	0	0	0	300	0	0	0	0	0	0	0	0	0	0	0	0	0	0	0	0	0	0	0	0	0	0	0
Otu0903	325	Bacteria(100)	Planctomycetota(100)	Planctomycetes(100)	Gemmatales(100)	Gemmataceae(100)	uncultured(100)	0	0	0	0	0	0	0	0	0	0	0	0	0	0	0	0	0	0	0	0	0	0	0	0	0	0	0	0	0	0	0	0	0	0	0	0	0	0	0	74	0	0
Otu0904	325	Bacteria(100)	Acidobacteriota(100)	Vicinamibacteria(100)	Vicinamibacterales(100)	Vicinamibacteraceae(100)	Vicinamibacteraceae_ge(100)	0	0	0	0	0	0	325	0	0	0	0	0	0	0	0	0	0	0	0	0	0	0	0	0	0	0	0	0	0	0	0	0	0	0	0	0	0	0	0	0	0	0
Otu0905	325	Bacteria(100)	Actinobacteriota(100)	Actinobacteria(100)	Actinomycetales(100)	Actinomycetaceae(100)	Varibaculum(100)	0	0	0	0	0	0	0	0	0	0	0	0	0	0	0	0	0	0	0	0	0	0	0	0	0	0	0	0	0	0	0	0	0	0	0	0	0	0	0	25	0	0
Otu0906	324	Bacteria(100)	Bacteroidota(100)	Bacteroidia(100)	Bacteroidales(100)	Porphyromonadaceae(100)	Porphyromonas(100)	0	0	0	0	0	0	0	0	0	0	0	0	0	0	0	0	0	0	0	0	0	0	0	0	0	0	0	0	0	0	0	0	0	0	0	0	0	0	0	0	0	0
Otu0907	324	Bacteria(100)	GAL15(100)	GAL15_cl(100)	GAL15_or(100)	GAL15_fa(100)	GAL15_ge(100)	0	0	0	0	0	0	0	0	0	0	0	0	0	0	0	0	0	0	0	0	0	0	324	0	0	0	0	0	0	0	0	0	0	0	0	0	0	0	0	0	0	0
Otu0908	323	Bacteria(100)	Verrucomicrobiota(100)	Verrucomicrobiae(100)	Pedosphaerales(100)	Pedosphaeraceae(100)	Pedosphaeraceae_unclassified(100)	0	0	0	0	0	0	322	0	0	0	0	0	0	0	0	0	0	0	0	0	0	0	0	0	0	0	0	0	0	0	0	0	0	0	0	0	0	0	0	0	0	0
Otu0909	322	Bacteria(100)	Bacteroidota(100)	Bacteroidia(100)	Chitinophagales(100)	Chitinophagaceae(100)	Segetibacter(100)	0	0	0	0	0	0	0	0	0	0	0	0	0	0	0	0	0	0	0	0	0	0	0	0	0	0	0	0	0	0	0	0	0	0	0	0	0	0	0	0	0	0
Otu0910	321	Bacteria(100)	Actinobacteriota(100)	Actinobacteria(100)	Corynebacteriales(100)	Mycobacteriaceae(97)	Mycobacterium(97)	0	0	0	0	0	0	0	0	0	0	0	54	0	0	0	0	0	0	0	0	0	0	0	0	0	0	0	0	0	0	0	0	0	0	0	0	0	0	0	0	0	0
Otu0911	321	Bacteria(100)	Proteobacteria(100)	Gammaproteobacteria(100)	Coxiellales(100)	Coxiellaceae(100)	Coxiella(100)	0	0	0	0	0	0	0	0	0	0	0	0	0	0	0	0	0	0	0	0	0	0	0	0	0	0	0	0	0	0	0	0	0	0	0	0	0	0	0	0	0	0
Otu0912	321	Bacteria(100)	Proteobacteria(100)	Gammaproteobacteria(100)	Burkholderiales(100)	Burkholderiaceae(100)	Limnobacter(100)	0	0	0	0	0	0	0	0	0	0	0	0	0	0	0	0	0	0	0	0	0	0	0	0	0	0	0	0	0	0	0	0	0	0	0	0	0	0	0	0	0	0
Otu0913	319	Bacteria(100)	Firmicutes(100)	Bacilli(100)	Staphylococcales(100)	Staphylococcaceae(100)	Auricoccus-Abyssicoccus(52)	0	0	0	0	0	0	0	0	0	0	0	12	0	0	0	0	0	0	0	0	0	0	0	0	0	0	0	0	0	0	0	0	0	0	0	0	0	0	0	0	0	0
Otu0914	318	Bacteria(100)	Actinobacteriota(100)	Actinobacteria(100)	Corynebacteriales(100)	Nocardiaceae(100)	Nocardia(96)	0	0	0	0	0	0	0	0	0	0	0	0	0	1	0	0	0	0	0	0	0	0	0	0	0	0	0	0	0	0	0	0	0	0	0	0	0	0	0	0	0	0
Otu0915	318	Bacteria(100)	Acidobacteriota(100)	Acidobacteriae(100)	Acidobacteriales(100)	Acidobacteriaceae_(Subgroup_1)(100)	Acidipila(98)	0	0	0	0	0	0	0	0	0	0	0	0	0	0	0	0	0	0	1	0	0	0	0	0	0	0	0	0	0	0	0	0	0	0	0	311	0	0	0	0	0	0
Otu0916	317	Bacteria(100)	Proteobacteria(100)	Gammaproteobacteria(100)	Burkholderiales(100)	SC-I-84(100)	SC-I-84_ge(100)	0	0	0	0	0	0	0	0	0	0	0	0	0	0	0	0	0	0	21	0	0	0	0	0	0	0	0	0	0	0	0	0	0	0	0	0	0	0	0	0	0	0
Otu0917	317	Bacteria(100)	Firmicutes(100)	Clostridia(100)	Oscillospirales(100)	Oscillospirales_unclassified(100)	Oscillospirales_unclassified(100)	0	0	0	0	0	0	0	0	0	0	0	0	0	0	0	0	0	0	0	0	0	0	0	0	0	0	0	0	0	0	0	0	0	0	0	0	0	0	0	0	0	0
Otu0918	316	Bacteria(100)	Proteobacteria(100)	Gammaproteobacteria(100)	Pseudomonadales(100)	Moraxellaceae(100)	Psychrobacter(100)	0	0	0	0	0	1	0	0	0	0	0	0	0	0	0	0	0	0	0	0	0	0	0	0	0	0	0	0	0	0	0	0	0	0	0	0	0	0	0	0	0	0
Otu0919	315	Bacteria(100)	Actinobacteriota(100)	Thermoleophilia(100)	Solirubrobacterales(100)	Solirubrobacteraceae(100)	Solirubrobacter(100)	0	0	0	0	0	0	0	0	0	0	0	0	0	0	0	56	0	0	0	0	0	0	0	0	0	0	0	0	0	0	2	0	0	2	0	0	0	0	0	0	0	0
Otu0920	313	Bacteria(100)	Proteobacteria(100)	Gammaproteobacteria(100)	Alteromonadales(100)	Alteromonadaceae(100)	Rheinheimera(100)	0	0	0	0	0	0	61	0	0	0	0	0	0	0	0	0	0	0	0	0	0	0	0	0	0	0	0	0	0	0	0	0	0	0	0	0	0	8	0	0	0	0
Otu0921	313	Bacteria(100)	Bacteroidota(100)	Bacteroidia(100)	Flavobacteriales(100)	Flavobacteriaceae(100)	Flavobacteriaceae_unclassified(96)	0	0	0	0	0	0	0	0	0	0	0	0	0	0	0	0	0	0	0	0	0	0	0	0	0	0	0	0	0	0	0	0	0	0	0	0	0	0	0	0	0	0
Otu0922	310	Bacteria(100)	Verrucomicrobiota(100)	Verrucomicrobiae(100)	Opitutales(100)	Opitutaceae(100)	Opitutus(100)	0	0	0	0	0	0	0	0	0	0	0	264	0	0	0	0	0	0	0	0	0	0	7	0	0	0	0	0	0	0	0	0	0	0	0	0	0	0	0	0	0	0
Otu0923	310	Bacteria(100)	Actinobacteriota(100)	Actinobacteria(100)	Micrococcales(100)	Micrococcaceae(100)	Glutamicibacter(99)	0	0	0	0	0	0	0	0	0	0	0	145	0	0	0	0	4	0	0	0	0	0	0	0	0	0	0	0	0	0	0	0	11	0	0	0	0	0	0	0	0	0
Otu0924	309	Bacteria(100)	Proteobacteria(100)	Alphaproteobacteria(100)	Micavibrionales(100)	uncultured(100)	uncultured_ge(100)	0	0	0	0	0	0	4	0	0	0	0	0	0	0	0	0	0	0	0	0	0	0	0	0	0	0	0	0	0	0	0	0	0	0	0	0	0	0	0	0	0	0
Otu0925	309	Bacteria(100)	Proteobacteria(100)	Alphaproteobacteria(100)	Reyranellales(100)	Reyranellaceae(100)	Reyranella(100)	0	0	0	0	0	0	0	0	0	0	0	0	0	0	0	0	0	0	0	0	0	0	4	0	0	0	0	0	0	0	0	0	0	0	0	0	0	0	0	0	0	0
Otu0926	308	Bacteria(100)	Firmicutes(100)	Bacilli(100)	Paenibacillales(100)	Paenibacillaceae(100)	Paenibacillus(100)	0	0	0	0	0	0	0	0	0	0	0	296	0	0	0	0	0	0	0	0	0	0	0	0	0	0	0	0	0	0	0	0	0	0	0	0	0	0	0	0	0	0
Otu0927	305	Bacteria(100)	Proteobacteria(100)	Gammaproteobacteria(100)	Salinisphaerales(100)	Solimonadaceae(100)	Polycyclovorans(100)	0	0	0	0	0	0	0	0	0	0	0	0	0	0	0	0	0	0	0	0	0	0	0	3	0	0	0	0	0	0	0	0	0	0	0	0	0	0	0	0	0	0
Otu0928	305	Bacteria(100)	Firmicutes(100)	Clostridia(100)	Lachnospirales(100)	Lachnospiraceae(100)	Lachnospiraceae_unclassified(100)	0	0	0	0	0	0	0	0	0	0	0	0	0	0	0	0	0	0	0	0	0	0	0	0	0	0	0	0	0	0	0	0	0	0	0	0	0	0	0	0	0	0
Otu0929	305	Bacteria(100)	Firmicutes(100)	Bacilli(100)	Paenibacillales(100)	Paenibacillaceae(100)	Cohnella(100)	0	0	0	0	0	0	0	0	0	0	0	0	0	0	0	0	0	0	0	0	0	0	0	0	0	0	0	0	0	0	0	0	0	0	0	0	0	0	0	0	0	0
Otu0930	304	Bacteria(100)	Proteobacteria(100)	Gammaproteobacteria(100)	Burkholderiales(100)	Burkholderiaceae(100)	Lautropia(100)	0	0	0	0	0	0	0	0	0	0	0	0	0	0	0	0	0	0	0	0	0	0	0	0	0	0	0	0	0	0	0	0	0	0	0	0	0	0	0	0	0	0
Otu0931	304	Bacteria(100)	Proteobacteria(100)	Alphaproteobacteria(100)	Sphingomonadales(100)	Sphingomonadaceae(100)	Novosphingobium(100)	0	0	0	0	0	0	0	0	0	0	0	88	0	0	0	0	1	0	2	0	0	0	2	0	0	0	0	0	0	0	0	0	0	0	0	0	0	0	0	0	0	0
Otu0932	304	Bacteria(100)	Proteobacteria(100)	Gammaproteobacteria(100)	Burkholderiales(100)	Neisseriaceae(100)	uncultured(100)	0	0	0	0	0	0	0	0	0	0	0	0	0	0	0	0	0	0	0	0	0	0	0	0	0	0	0	0	0	0	0	0	0	0	0	0	0	0	0	0	0	0
Otu0933	303	Bacteria(100)	Proteobacteria(100)	Alphaproteobacteria(100)	Sphingomonadales(100)	Sphingomonadaceae(100)	Sphingobium(100)	0	0	0	0	0	0	0	0	0	0	0	0	0	0	0	0	3	0	0	0	0	0	0	0	0	0	0	0	0	0	0	0	0	0	0	0	0	0	0	0	0	0
Otu0934	303	Bacteria(100)	Verrucomicrobiota(100)	Verrucomicrobiae(100)	Chthoniobacterales(100)	Chthoniobacteraceae(100)	Chthoniobacter(100)	0	0	0	0	0	0	0	0	0	0	0	0	0	0	0	0	0	0	303	0	0	0	0	0	0	0	0	0	0	0	0	0	0	0	0	0	0	0	0	0	0	0
Otu0935	302	Bacteria(100)	Proteobacteria(100)	Alphaproteobacteria(100)	Sphingomonadales(100)	Sphingomonadaceae(100)	Sphingomonadaceae_unclassified(88)	0	0	0	0	0	0	7	0	0	0	0	0	0	0	0	0	0	0	0	0	0	0	0	0	0	0	0	0	0	0	0	0	0	0	0	0	0	0	0	0	0	0
Otu0936	302	Bacteria(100)	Firmicutes(100)	Clostridia(100)	Oscillospirales(100)	Oscillospiraceae(100)	Oscillospiraceae_unclassified(100)	0	0	0	0	0	0	0	0	0	0	0	0	0	0	0	0	0	0	0	0	0	0	0	0	0	0	0	0	0	0	0	0	0	0	0	0	0	0	0	0	0	0
Otu0937	302	Bacteria(100)	Proteobacteria(100)	Gammaproteobacteria(100)	Steroidobacterales(100)	Steroidobacteraceae(100)	uncultured(100)	0	0	0	0	0	0	263	0	0	0	0	0	0	0	0	0	0	0	0	0	0	0	0	0	0	0	0	0	0	0	0	0	0	0	0	0	0	0	0	0	0	0
Otu0938	302	Bacteria(100)	Bacteroidota(100)	Bacteroidia(100)	Bacteroidales(100)	Dysgonomonadaceae(100)	Dysgonomonas(100)	0	0	0	0	0	0	0	0	0	0	0	0	0	0	0	0	0	0	0	0	0	0	0	0	0	0	0	0	0	0	0	0	0	0	0	0	0	0	0	0	0	0
Otu0939	302	Bacteria(100)	Proteobacteria(100)	Alphaproteobacteria(100)	Rhizobiales(100)	Beijerinckiaceae(100)	Methylovirgula(100)	0	0	0	0	0	0	0	0	0	0	0	299	0	0	0	0	0	0	0	0	0	0	0	0	0	0	0	0	0	0	0	0	0	0	0	0	0	0	0	0	0	0
Otu0940	301	Bacteria(100)	Planctomycetota(100)	Planctomycetes(100)	Gemmatales(100)	Gemmataceae(100)	Gemmata(100)	0	0	0	0	0	0	0	0	0	0	0	198	0	0	0	0	0	0	0	0	0	0	0	0	0	0	0	0	0	0	0	0	0	0	0	0	0	0	0	0	0	0
Otu0941	301	Bacteria(100)	Firmicutes(100)	Clostridia(100)	Lachnospirales(100)	Lachnospiraceae(100)	Lachnospiraceae_unclassified(100)	0	0	0	0	0	0	0	0	0	0	0	0	0	0	0	0	0	0	0	0	0	0	0	0	0	0	0	0	0	0	0	0	0	0	0	0	0	0	0	0	0	0
Otu0942	301	Bacteria(100)	Chloroflexi(100)	Chloroflexi_unclassified(100)	Chloroflexi_unclassified(100)	Chloroflexi_unclassified(100)	Chloroflexi_unclassified(100)	0	0	0	0	0	0	0	0	0	0	0	0	0	0	0	0	0	0	0	0	0	0	0	0	0	0	0	0	0	0	0	0	0	0	0	0	0	0	0	0	0	0
Otu0943	300	Bacteria(100)	Acidobacteriota(100)	Blastocatellia(100)	Blastocatellales(100)	Blastocatellaceae(100)	Blastocatellaceae_unclassified(69)	0	0	0	0	0	0	0	0	0	0	93	0	0	0	0	0	0	0	0	0	0	0	0	0	0	0	0	0	0	0	0	0	0	0	0	0	0	0	0	0	0	0
Otu0944	300	Bacteria(100)	Patescibacteria(100)	Gracilibacteria(100)	Gracilibacteria_or(100)	Gracilibacteria_fa(100)	Gracilibacteria_ge(100)	0	0	0	0	0	0	0	0	0	0	0	0	0	0	0	0	0	0	0	0	0	0	0	0	0	0	0	0	0	0	0	0	0	0	0	0	0	0	0	0	0	0
Otu0945	300	Bacteria(100)	Planctomycetota(100)	Planctomycetes(100)	Gemmatales(100)	Gemmataceae(100)	uncultured(100)	0	0	0	0	0	0	0	0	0	0	0	0	0	0	0	0	0	0	0	0	0	0	0	0	0	0	0	0	0	0	0	0	0	0	0	0	0	0	0	0	0	0
Otu0946	300	Bacteria(100)	Verrucomicrobiota(100)	Verrucomicrobiae(100)	Chthoniobacterales(100)	Chthoniobacteraceae(100)	Chthoniobacter(100)	0	0	0	0	0	0	0	0	0	0	0	299	0	0	0	0	0	0	0	0	0	0	0	0	0	0	0	0	0	0	0	0	0	0	0	0	0	0	0	0	0	0
Otu0947	299	Bacteria(100)	Acidobacteriota(100)	Blastocatellia(100)	Pyrinomonadales(100)	Pyrinomonadaceae(100)	RB41(100)	0	0	0	0	0	0	0	0	0	0	0	0	0	0	0	0	0	0	0	0	0	0	4	0	0	0	0	0	0	0	0	0	0	0	0	0	0	0	0	0	0	0
Otu0948	298	Bacteria(100)	Acidobacteriota(100)	Acidobacteriae(100)	Subgroup_2(100)	Subgroup_2_fa(100)	Subgroup_2_ge(100)	0	0	0	0	281	17	0	0	0	0	0	0	0	0	0	0	0	0	0	0	0	0	0	0	0	0	0	0	0	0	0	0	0	0	0	0	0	0	0	0	0	0
Otu0949	297	Bacteria(100)	Proteobacteria(100)	Alphaproteobacteria(100)	Caulobacterales(100)	Caulobacteraceae(100)	Brevundimonas(100)	0	0	0	0	0	0	0	0	0	0	0	0	0	0	0	0	0	0	5	0	0	0	0	0	0	0	0	0	0	0	0	0	0	0	0	0	0	2	5	0	0	0
Otu0950	297	Bacteria(100)	Patescibacteria(100)	Gracilibacteria(100)	Candidatus_Peribacteria(100)	Candidatus_Peribacteria_fa(100)	Candidatus_Peribacteria_ge(100)	0	0	0	0	0	0	297	0	0	0	0	0	0	0	0	0	0	0	0	0	0	0	0	0	0	0	0	0	0	0	0	0	0	0	0	0	0	0	0	0	0	0
Otu0951	297	Bacteria(100)	MBNT15(100)	MBNT15_cl(100)	MBNT15_or(100)	MBNT15_fa(100)	MBNT15_ge(100)	0	0	0	0	0	0	0	0	0	0	0	0	0	0	0	0	0	0	0	0	0	0	0	0	0	0	0	0	0	0	0	0	0	0	0	0	0	0	0	0	0	0
Otu0952	296	Bacteria(100)	Myxococcota(100)	bacteriap25(100)	bacteriap25_or(100)	bacteriap25_fa(100)	bacteriap25_ge(100)	0	0	0	0	0	0	0	0	0	0	0	0	0	0	0	0	0	0	0	0	0	0	0	0	0	0	0	0	0	0	0	0	0	0	0	0	0	0	0	0	0	0
Otu0953	296	Bacteria(100)	Planctomycetota(100)	Planctomycetes(100)	Isosphaerales(100)	Isosphaeraceae(100)	Isosphaeraceae_unclassified(100)	0	0	0	0	0	0	0	0	0	0	0	15	0	0	0	0	0	0	0	0	0	0	0	0	0	0	0	0	0	0	0	0	0	0	0	0	0	0	0	0	0	0
Otu0954	296	Bacteria(100)	Proteobacteria(100)	Gammaproteobacteria(100)	Gammaproteobacteria_unclassified(100)	Gammaproteobacteria_unclassified(100)	Gammaproteobacteria_unclassified(100)	0	0	0	0	0	0	0	0	0	0	0	0	0	0	0	0	0	0	0	0	0	0	0	0	0	0	0	0	0	0	0	0	0	0	0	0	0	0	0	0	0	0
Otu0955	295	Bacteria(100)	Myxococcota(100)	Myxococcia(100)	Myxococcales(100)	Myxococcaceae(100)	Myxococcaceae_unclassified(100)	0	0	0	0	0	0	0	0	0	0	0	0	0	0	0	0	0	0	0	0	0	0	0	0	0	0	0	0	0	0	0	0	0	0	0	0	0	0	0	0	0	0
Otu0956	294	Bacteria(100)	Actinobacteriota(100)	Actinobacteria(100)	Corynebacteriales(100)	Corynebacteriales_unclassified(76)	Corynebacteriales_unclassified(76)	0	0	0	0	0	0	0	0	0	0	0	0	0	0	0	0	0	0	0	0	0	0	0	0	0	0	0	0	0	0	0	0	0	0	0	0	0	0	0	0	0	0
Otu0957	294	Bacteria(100)	Bacteria_unclassified(100)	Bacteria_unclassified(100)	Bacteria_unclassified(100)	Bacteria_unclassified(100)	Bacteria_unclassified(100)	0	0	0	0	0	0	41	0	0	0	0	0	0	0	0	0	0	0	0	0	0	0	0	0	0	0	0	0	0	0	0	0	0	0	0	0	0	0	0	0	0	0
Otu0958	294	Bacteria(100)	Planctomycetota(100)	Planctomycetes(100)	Gemmatales(100)	Gemmataceae(100)	Fimbriiglobus(100)	0	0	0	0	0	0	283	0	0	0	0	0	0	0	0	0	0	0	0	0	0	0	0	0	0	0	0	0	0	0	0	0	0	0	0	0	0	0	0	0	0	0
Otu0959	294	Bacteria(100)	Actinobacteriota(100)	Acidimicrobiia(100)	IMCC26256(100)	IMCC26256_fa(100)	IMCC26256_ge(100)	0	0	0	0	0	0	0	0	132	0	0	0	0	0	0	0	0	0	17	0	0	0	19	0	0	0	0	0	0	0	0	0	0	0	0	0	0	1	0	0	0	40
Otu0960	293	Bacteria(100)	Acidobacteriota(100)	Blastocatellia(100)	Blastocatellales(100)	Blastocatellaceae(100)	JGI_0001001-H03(60)	0	0	0	0	0	0	0	0	0	0	0	0	0	0	0	0	0	0	0	0	0	0	92	0	0	0	0	0	0	0	0	0	0	0	0	0	0	0	0	0	0	0
Otu0961	293	Bacteria(100)	Bacteroidota(100)	Bacteroidia(100)	Bacteroidales(100)	Tannerellaceae(100)	Tannerellaceae_unclassified(100)	0	0	0	0	0	0	0	0	0	0	0	0	0	0	0	0	0	0	0	0	0	0	0	0	0	0	0	0	0	0	0	0	0	0	0	0	0	0	0	0	0	0
Otu0962	292	Bacteria(100)	Actinobacteriota(100)	Actinobacteria(100)	Frankiales(100)	Frankiaceae(100)	Jatrophihabitans(100)	0	0	0	0	0	0	0	0	0	0	0	0	0	0	0	0	0	0	0	0	0	0	0	0	0	0	0	0	0	0	0	0	0	0	0	0	0	0	0	0	0	0
Otu0963	292	Bacteria(100)	Myxococcota(100)	Polyangia(100)	Haliangiales(100)	Haliangiaceae(100)	Haliangium(100)	0	0	0	0	0	0	162	0	0	0	0	0	0	0	0	0	0	0	16	0	0	0	0	0	0	0	0	0	0	0	0	0	0	0	0	0	0	0	0	0	0	0
Otu0964	291	Bacteria(100)	Bacteroidota(100)	Bacteroidia(100)	Cytophagales(100)	Spirosomaceae(100)	Emticicia(100)	0	0	0	0	0	0	0	0	0	0	0	0	0	1	0	0	0	0	0	0	0	0	0	0	0	0	0	0	0	0	0	0	0	0	0	0	0	0	0	0	0	0
Otu0965	290	Bacteria(100)	Bacteria_unclassified(100)	Bacteria_unclassified(100)	Bacteria_unclassified(100)	Bacteria_unclassified(100)	Bacteria_unclassified(100)	0	0	0	0	0	0	0	0	0	0	0	0	0	0	0	0	0	0	0	0	0	0	0	0	0	0	0	0	0	0	0	0	0	0	0	0	0	0	0	0	0	0
Otu0966	290	Bacteria(100)	Proteobacteria(100)	Alphaproteobacteria(100)	Rhizobiales(100)	Rhizobiales_Incertae_Sedis(100)	Bauldia(100)	0	0	0	0	0	0	290	0	0	0	0	0	0	0	0	0	0	0	0	0	0	0	0	0	0	0	0	0	0	0	0	0	0	0	0	0	0	0	0	0	0	0
Otu0967	290	Bacteria(100)	Proteobacteria(100)	Alphaproteobacteria(100)	Sphingomonadales(100)	Sphingomonadaceae(100)	Sphingomonas(69)	0	0	0	0	0	0	46	0	0	0	0	0	0	0	0	0	0	0	32	0	0	0	0	0	2	0	0	0	0	0	0	0	0	0	0	0	0	0	0	0	0	0
Otu0968	289	Bacteria(100)	Actinobacteriota(100)	Actinobacteria(100)	Kineosporiales(100)	Kineosporiaceae(100)	Kineosporiaceae_unclassified(99)	0	0	0	0	0	0	0	0	0	0	0	16	0	0	0	0	0	0	0	0	0	0	0	0	0	0	0	0	0	0	0	0	0	0	0	0	106	0	0	0	0	0
Otu0969	287	Bacteria(100)	Verrucomicrobiota(100)	Verrucomicrobiae(100)	Verrucomicrobiales(100)	Rubritaleaceae(100)	Luteolibacter(100)	0	0	0	0	0	0	0	0	0	0	0	0	0	0	0	0	0	0	0	0	0	0	0	0	0	0	0	0	0	0	0	0	0	0	0	0	0	0	0	0	0	0
Otu0970	287	Bacteria(100)	Actinobacteriota(100)	Thermoleophilia(100)	Gaiellales(100)	uncultured(100)	uncultured_ge(100)	0	0	0	0	0	0	0	0	0	0	1	7	0	0	0	0	0	0	2	0	0	0	0	0	0	0	0	0	0	0	0	0	0	0	0	0	0	0	0	0	0	0
Otu0971	287	Bacteria(100)	Acidobacteriota(100)	Vicinamibacteria(100)	Subgroup_17(100)	Subgroup_17_fa(100)	Subgroup_17_ge(100)	0	0	0	0	0	0	0	0	0	0	0	0	0	0	0	0	0	0	0	0	0	0	1	0	0	0	0	0	0	0	0	0	0	0	0	0	0	0	0	0	0	0
Otu0972	287	Bacteria(100)	Proteobacteria(100)	Alphaproteobacteria(100)	Rhizobiales(100)	Methyloligellaceae(100)	Methyloligellaceae_unclassified(55)	0	0	0	0	0	0	0	0	0	0	0	15	0	0	0	1	0	0	0	0	0	0	0	0	0	0	0	0	0	0	0	0	0	0	0	0	0	0	0	0	0	0
Otu0973	286	Bacteria(100)	Acidobacteriota(100)	Vicinamibacteria(100)	Vicinamibacterales(100)	uncultured(100)	uncultured_ge(100)	0	0	0	0	0	0	0	0	0	0	0	0	0	0	0	0	0	0	0	0	0	0	0	0	0	0	0	0	0	0	0	0	0	0	0	0	0	0	0	0	0	0
Otu0974	286	Bacteria(100)	Planctomycetota(100)	Planctomycetes(100)	Gemmatales(100)	Gemmataceae(100)	uncultured(100)	0	0	0	0	0	0	0	0	0	0	0	0	0	0	0	0	0	0	0	0	0	0	29	0	0	0	0	0	0	0	0	0	0	0	0	0	0	0	0	0	0	0
Otu0975	286	Bacteria(100)	Patescibacteria(100)	Parcubacteria(100)	Parcubacteria_unclassified(100)	Parcubacteria_unclassified(100)	Parcubacteria_unclassified(100)	0	0	0	0	0	0	0	0	0	0	0	0	0	0	0	0	0	0	0	0	0	0	0	0	0	0	0	0	0	0	0	0	0	0	0	0	0	0	0	0	0	0
Otu0976	286	Bacteria(100)	Actinobacteriota(100)	Actinobacteria(100)	Corynebacteriales(100)	Corynebacteriaceae(100)	Corynebacterium(100)	0	0	0	0	0	0	0	0	0	0	0	0	0	0	0	0	0	0	0	0	0	0	0	0	0	0	0	0	0	0	0	0	0	0	0	0	0	23	40	0	0	0
Otu0977	286	Bacteria(100)	Proteobacteria(100)	Alphaproteobacteria(100)	Sphingomonadales(100)	Sphingomonadaceae(100)	Altererythrobacter(100)	0	0	0	0	0	0	0	0	0	0	0	8	0	0	0	0	0	0	0	0	0	0	0	0	0	0	0	0	0	0	0	0	0	0	0	0	0	0	0	0	0	0
Otu0978	285	Bacteria(100)	Proteobacteria(100)	Alphaproteobacteria(100)	Alphaproteobacteria_unclassified(99)	Alphaproteobacteria_unclassified(99)	Alphaproteobacteria_unclassified(99)	0	0	0	0	0	0	0	0	0	0	0	0	0	0	0	1	0	0	0	0	0	0	0	0	0	0	0	0	0	0	0	0	0	1	0	0	0	0	0	0	0	0
Otu0979	284	Bacteria(100)	Bacteroidota(100)	Bacteroidia(100)	Chitinophagales(88)	Chitinophagales_unclassified(88)	Chitinophagales_unclassified(88)	0	0	0	0	0	0	40	0	0	0	0	0	0	0	0	0	0	0	0	0	0	0	0	0	0	0	0	0	0	0	0	0	0	0	0	0	0	0	0	0	0	0
Otu0980	284	Bacteria(100)	Cyanobacteria(100)	Vampirivibrionia(100)	Obscuribacterales(100)	Obscuribacteraceae(100)	Candidatus_Obscuribacter(100)	0	0	0	0	0	0	0	0	0	0	0	0	0	0	0	0	0	0	0	0	0	0	0	0	0	0	0	0	0	0	0	0	0	0	0	0	0	0	0	0	0	0
Otu0981	283	Bacteria(100)	Bacteroidota(100)	Bacteroidia(100)	Chitinophagales(100)	Chitinophagaceae(100)	Chitinophagaceae_unclassified(68)	0	0	0	0	0	0	82	0	0	0	0	0	0	0	0	0	0	0	0	0	0	0	0	0	0	0	0	0	0	0	0	0	0	0	0	0	0	0	0	0	0	0
Otu0982	281	Bacteria(100)	Planctomycetota(100)	Planctomycetes(100)	Planctomycetales(100)	Rubinisphaeraceae(100)	Planctomicrobium(100)	0	0	0	0	0	0	0	0	0	0	0	0	0	0	0	0	0	0	0	0	0	2	0	0	0	0	0	0	0	0	0	0	0	0	0	0	0	0	0	0	0	0
Otu0983	280	Bacteria(100)	Myxococcota(100)	Polyangia(100)	Haliangiales(100)	Haliangiaceae(100)	Haliangium(100)	0	0	0	0	0	0	0	0	0	0	0	0	0	0	0	0	0	0	0	0	0	0	0	0	0	0	0	0	0	0	0	0	0	0	0	0	0	0	0	0	0	0
Otu0984	280	Bacteria(100)	Bacteroidota(100)	Bacteroidia(100)	Chitinophagales(100)	Chitinophagaceae(100)	Chitinophaga(100)	0	0	0	0	0	0	0	0	0	0	0	0	0	0	0	0	0	0	5	0	0	0	0	0	0	0	0	0	0	0	0	0	0	0	0	0	0	0	0	0	0	0
Otu0985	279	Bacteria(100)	Spirochaetota(100)	Leptospirae(100)	Leptospirales(100)	Leptospiraceae(100)	Turneriella(100)	0	0	0	0	0	0	0	0	0	0	0	0	0	0	0	0	0	0	0	0	0	0	0	0	0	0	0	0	0	0	0	0	0	0	0	0	0	0	0	0	0	0
Otu0986	278	Bacteria(100)	Firmicutes(100)	Clostridia(100)	Lachnospirales(100)	Lachnospiraceae(100)	Lachnospiraceae_unclassified(100)	0	0	0	0	0	0	0	0	0	0	0	0	0	0	0	0	0	0	0	0	0	0	0	0	0	0	0	0	0	0	0	0	0	0	0	0	0	0	0	0	0	0
Otu0987	278	Bacteria(100)	Bacteria_unclassified(100)	Bacteria_unclassified(100)	Bacteria_unclassified(100)	Bacteria_unclassified(100)	Bacteria_unclassified(100)	0	0	0	0	0	0	0	0	0	0	0	0	0	0	0	0	0	0	0	0	0	0	0	0	0	0	0	0	0	0	0	0	0	0	0	0	0	0	0	0	0	0
Otu0988	277	Bacteria(100)	Planctomycetota(100)	Planctomycetes(100)	Gemmatales(100)	Gemmataceae(100)	uncultured(100)	0	0	0	0	0	0	0	0	0	0	0	0	0	0	0	0	0	0	0	0	0	0	0	0	0	0	0	0	0	0	0	0	0	0	0	0	0	0	0	0	0	0
Otu0989	276	Bacteria(100)	Acidobacteriota(100)	Subgroup_25(100)	Subgroup_25_or(100)	Subgroup_25_fa(100)	Subgroup_25_ge(100)	0	0	0	0	0	0	0	0	0	0	0	0	0	0	0	0	0	0	0	0	0	0	0	0	0	0	0	0	0	0	0	0	0	0	0	0	0	0	0	0	0	0
Otu0990	276	Bacteria(100)	Proteobacteria(100)	Alphaproteobacteria(100)	Rhodobacterales(100)	Rhodobacteraceae(100)	Paracoccus(97)	0	0	0	0	0	0	0	0	0	0	0	0	0	0	0	0	0	0	0	0	0	0	0	0	0	0	0	0	0	0	0	0	0	0	0	0	0	3	263	0	0	0
Otu0991	275	Bacteria(100)	Gemmatimonadota(100)	Gemmatimonadetes(100)	Gemmatimonadales(100)	Gemmatimonadaceae(100)	Roseisolibacter(100)	0	0	0	0	0	0	0	0	0	0	0	0	0	0	0	0	0	0	0	0	0	0	0	0	0	0	0	0	0	0	0	0	0	0	0	0	0	0	0	0	0	0
Otu0992	275	Bacteria(100)	Planctomycetota(100)	Planctomycetes(100)	Gemmatales(100)	Gemmataceae(100)	Gemmataceae_unclassified(100)	0	0	0	0	0	0	0	0	0	0	0	0	0	0	0	0	0	0	0	0	0	0	0	0	0	0	0	0	0	0	0	0	0	0	0	0	0	0	0	0	0	0
Otu0993	275	Bacteria(100)	Actinobacteriota(100)	Acidimicrobiia(100)	IMCC26256(100)	IMCC26256_fa(100)	IMCC26256_ge(100)	0	0	0	0	0	0	0	0	0	0	0	3	0	0	0	0	0	0	0	0	0	0	0	0	0	0	0	0	0	0	0	0	0	0	0	0	0	0	0	0	0	0
Otu0994	275	Bacteria(100)	Firmicutes(100)	Clostridia(100)	Lachnospirales(100)	Lachnospiraceae(100)	Lachnospiraceae_unclassified(100)	0	0	0	0	0	0	0	0	0	0	0	0	0	0	0	0	0	0	0	0	0	0	0	0	0	0	0	0	0	0	0	0	0	0	0	0	0	0	0	0	0	0
Otu0995	274	Bacteria(100)	Firmicutes(100)	Clostridia(100)	Lachnospirales(100)	Lachnospiraceae(100)	Lachnoclostridium(100)	0	0	0	0	0	0	0	0	0	0	0	0	0	0	0	0	0	0	0	0	0	0	0	0	0	0	0	0	0	0	0	0	0	0	0	0	0	0	0	0	0	0
Otu0996	274	Bacteria(100)	Planctomycetota(100)	Planctomycetes(100)	Gemmatales(100)	Gemmataceae(100)	uncultured(100)	0	0	0	0	0	0	0	0	0	0	0	0	0	0	0	0	0	0	0	0	0	0	0	0	0	0	0	0	0	0	0	0	0	0	0	0	0	0	0	0	0	0
Otu0997	273	Bacteria(100)	Firmicutes(100)	Clostridia(100)	Clostridiales(100)	Clostridiaceae(100)	Clostridium_sensu_stricto_12(100)	0	0	0	0	0	0	0	0	0	0	0	258	0	0	0	0	0	0	0	0	0	0	4	0	0	0	0	0	0	0	0	0	0	0	0	0	0	0	0	0	0	0
Otu0998	273	Bacteria(100)	Bacteroidota(100)	Bacteroidia(100)	Flavobacteriales(100)	Flavobacteriaceae(100)	Flavobacterium(100)	0	0	0	0	0	0	0	0	0	0	0	0	0	0	0	0	22	0	0	0	0	0	0	0	0	0	0	0	0	0	0	0	0	0	0	0	0	0	0	0	0	0
Otu0999	273	Bacteria(100)	Firmicutes(100)	Clostridia(100)	Lachnospirales(100)	Lachnospiraceae(100)	Lachnospiraceae_NK4A136_group(100)	0	0	0	0	0	0	0	0	0	0	0	0	0	0	0	0	0	0	0	0	0	0	0	0	0	0	0	0	0	0	0	0	0	0	0	0	0	0	0	0	0	0
Otu1000	272	Bacteria(100)	Firmicutes(100)	Bacilli(100)	Bacillales(100)	Bacillaceae(97)	Bacillaceae_unclassified(75)	121	8	0	0	0	0	0	0	0	0	0	0	0	0	0	0	0	0	0	0	0	0	0	0	0	0	0	0	0	0	0	0	0	0	0	0	0	0	0	0	0	0
Otu1001	272	Bacteria(100)	Bacteroidota(100)	Kryptonia(100)	Kryptoniales(100)	BSV26(100)	BSV26_ge(100)	0	0	0	0	0	0	0	0	0	0	0	0	0	0	0	0	0	0	0	0	0	0	0	0	0	0	0	0	0	0	0	0	0	0	0	0	0	0	0	0	0	0
Otu1002	272	Bacteria(100)	Proteobacteria(100)	Alphaproteobacteria(100)	Rhizobiales(100)	Hyphomicrobiaceae(100)	Pedomicrobium(100)	0	0	0	0	0	0	0	1	4	0	0	0	0	0	0	0	0	0	0	0	0	0	0	0	0	0	0	0	0	0	0	0	0	0	0	95	0	17	0	0	0	0
Otu1003	272	Bacteria(100)	Actinobacteriota(100)	Actinobacteria(100)	Frankiales(100)	Acidothermaceae(100)	Acidothermus(100)	0	0	0	0	0	0	0	0	0	0	0	14	0	0	0	0	0	0	0	0	0	0	5	0	0	0	0	0	0	0	0	0	0	0	0	0	0	0	0	0	0	0
Otu1004	272	Bacteria(100)	Actinobacteriota(100)	Thermoleophilia(100)	Solirubrobacterales(100)	Solirubrobacteraceae(100)	Solirubrobacteraceae_unclassified(100)	0	0	0	0	0	0	0	0	0	0	0	3	0	0	0	0	0	0	2	0	0	0	0	0	0	0	0	0	0	0	0	0	0	0	0	0	0	0	0	1	0	0
Otu1005	271	Bacteria(100)	Cyanobacteria(100)	Vampirivibrionia(100)	Obscuribacterales(100)	Obscuribacteraceae(100)	Obscuribacteraceae_ge(100)	0	0	0	0	262	6	0	0	0	0	0	0	0	0	0	0	0	0	0	0	0	0	0	0	0	0	0	0	0	0	0	0	0	0	0	0	0	0	0	0	0	0
Otu1006	270	Bacteria(100)	Planctomycetota(100)	Planctomycetes(100)	Gemmatales(100)	Gemmataceae(100)	uncultured(100)	0	0	0	0	0	0	0	0	0	0	0	0	0	0	0	0	0	0	0	0	0	0	0	0	0	0	0	0	0	0	0	0	0	0	0	0	0	0	0	0	0	0
Otu1007	270	Bacteria(100)	Acidobacteriota(100)	Vicinamibacteria(100)	Vicinamibacterales(100)	uncultured(100)	uncultured_ge(100)	0	0	0	0	0	0	0	0	0	0	0	0	0	0	0	0	0	0	0	0	0	0	0	0	0	0	0	0	0	0	0	0	0	0	0	0	0	0	0	0	0	0
Otu1008	270	Bacteria(100)	Chloroflexi(100)	Chloroflexia(100)	Thermomicrobiales(100)	JG30-KF-CM45(100)	JG30-KF-CM45_ge(100)	0	0	0	0	0	0	0	0	0	0	0	0	0	3	0	0	0	0	0	0	0	0	0	0	0	1	0	0	0	0	0	0	0	0	0	0	0	0	0	0	0	0
Otu1009	270	Bacteria(100)	Firmicutes(100)	Clostridia(100)	Lachnospirales(100)	Lachnospiraceae(100)	GCA-900066575(100)	0	0	0	0	0	0	0	0	0	0	0	0	0	0	0	0	0	0	0	0	0	0	0	0	0	0	0	0	0	0	0	0	0	0	0	0	0	0	0	0	0	0
Otu1010	270	Bacteria(100)	Proteobacteria(100)	Gammaproteobacteria(100)	Gammaproteobacteria_Incertae_Sedis(100)	Unknown_Family(100)	Acidibacter(100)	0	0	0	0	0	0	0	0	0	0	0	0	0	0	0	0	0	0	0	0	0	0	0	0	0	0	0	0	0	0	0	0	0	0	0	0	0	0	0	0	0	0
Otu1011	269	Bacteria(100)	Actinobacteriota(100)	Actinobacteria(100)	Frankiales(100)	Frankiaceae(97)	Jatrophihabitans(97)	0	0	0	0	0	0	0	0	0	0	0	0	0	0	0	0	0	0	0	0	0	0	0	0	0	0	0	0	0	0	0	0	0	0	0	0	0	0	0	0	0	0
Otu1012	269	Bacteria(100)	Planctomycetota(100)	Planctomycetes(100)	Gemmatales(100)	Gemmataceae(100)	uncultured(100)	0	0	0	0	0	0	0	0	0	0	0	0	0	0	0	0	0	0	0	0	0	0	0	0	0	0	0	0	0	0	0	0	0	0	0	0	0	0	0	0	0	0
Otu1013	268	Bacteria(100)	Acidobacteriota(100)	Vicinamibacteria(100)	Vicinamibacterales(100)	uncultured(100)	uncultured_ge(100)	0	0	0	0	0	0	0	0	0	0	0	0	0	0	0	0	0	0	0	0	0	0	0	0	0	0	0	0	0	0	0	0	0	0	0	0	0	0	0	0	0	0
Otu1014	268	Bacteria(100)	Bacteroidota(100)	Bacteroidia(100)	Bacteroidales(100)	Muribaculaceae(100)	Muribaculaceae_ge(100)	0	0	0	0	0	0	0	0	0	0	0	0	0	0	0	0	0	0	0	0	0	0	0	0	0	0	0	0	0	0	0	0	0	0	0	0	0	0	0	0	0	0
Otu1015	268	Bacteria(100)	Actinobacteriota(100)	Actinobacteria(100)	Micrococcales(100)	Microbacteriaceae(100)	Microbacteriaceae_unclassified(100)	0	0	0	0	0	0	0	0	1	0	0	11	0	0	0	2	0	0	90	0	0	0	20	0	0	0	0	0	0	11	0	6	0	0	0	0	0	0	0	0	0	0
Otu1016	267	Bacteria(100)	Acidobacteriota(100)	Holophagae(100)	Subgroup_7(100)	Subgroup_7_fa(100)	Subgroup_7_ge(100)	0	0	0	3	0	0	0	0	0	0	0	0	0	0	0	0	0	0	0	0	0	0	0	0	0	0	0	0	0	0	0	0	0	0	0	0	0	0	0	0	0	0
Otu1017	267	Bacteria(100)	Latescibacterota(100)	Latescibacterota_cl(100)	Latescibacterota_or(100)	Latescibacterota_fa(100)	Latescibacterota_ge(100)	0	0	0	0	0	0	0	0	0	0	0	0	0	0	0	1	0	0	0	0	0	0	3	0	0	0	0	0	0	0	0	0	0	0	0	0	0	0	0	0	0	0
Otu1018	267	Bacteria(100)	Planctomycetota(100)	Planctomycetes(100)	Gemmatales(100)	Gemmataceae(100)	uncultured(100)	0	0	0	0	0	0	0	0	0	0	0	0	0	0	0	0	0	0	0	0	0	0	0	0	0	0	0	0	0	0	0	0	0	0	0	0	0	0	0	0	0	0
Otu1019	265	Bacteria(100)	Bacteroidota(100)	Bacteroidia(100)	Cytophagales(100)	Spirosomaceae(100)	Lacihabitans(100)	0	0	0	0	0	0	260	0	0	0	0	0	0	0	0	0	0	0	0	0	0	0	0	0	0	0	0	0	0	0	0	0	0	0	0	0	0	0	0	0	0	0
Otu1020	265	Bacteria(100)	Verrucomicrobiota(100)	Omnitrophia(100)	Omnitrophales(100)	Omnitrophales_fa(100)	Omnitrophales_ge(100)	0	0	0	0	0	0	0	0	0	0	0	0	0	0	0	0	0	0	0	0	0	0	0	0	0	0	0	0	0	0	0	0	0	0	0	0	0	0	0	0	0	0
Otu1021	264	Bacteria(100)	Firmicutes(100)	Bacilli(100)	Bacillales(100)	Bacillales_unclassified(100)	Bacillales_unclassified(100)	0	0	0	0	0	0	0	0	0	0	0	0	0	0	0	0	0	0	0	0	0	0	0	0	0	0	0	0	0	0	0	0	0	0	0	0	0	0	0	0	0	0
Otu1022	263	Bacteria(100)	Acidobacteriota(100)	Vicinamibacteria(100)	Vicinamibacterales(100)	Vicinamibacteraceae(100)	Vicinamibacteraceae_ge(100)	0	0	0	0	0	0	3	0	0	0	0	0	0	0	0	0	0	0	0	0	0	0	0	0	0	0	0	0	0	0	0	0	0	0	0	0	0	0	0	0	0	0
Otu1023	263	Bacteria(100)	Verrucomicrobiota(100)	Omnitrophia(100)	Omnitrophales(100)	Omnitrophaceae(100)	Candidatus_Omnitrophus(100)	0	0	0	0	0	0	0	0	0	0	0	0	0	0	0	0	0	0	0	0	0	0	0	0	0	0	0	0	0	0	0	0	0	0	0	0	0	0	0	0	0	0
Otu1024	263	Bacteria(100)	Bdellovibrionota(100)	Bdellovibrionia(100)	Bacteriovoracales(100)	Bacteriovoracaceae(100)	Peredibacter(100)	0	0	0	0	0	0	0	0	0	0	0	1	0	0	0	0	0	0	255	0	0	0	0	0	0	0	0	0	0	0	0	0	0	0	0	0	0	0	0	0	0	0
Otu1025	263	Bacteria(100)	Latescibacterota(100)	Latescibacterota_cl(100)	Latescibacterota_or(100)	Latescibacterota_fa(100)	Latescibacterota_ge(100)	0	0	0	0	0	0	0	0	0	0	0	0	0	0	0	0	0	0	0	0	0	0	0	0	0	0	0	0	0	0	0	0	0	0	0	0	0	0	0	0	0	0
Otu1026	262	Bacteria(100)	Chloroflexi(100)	JG30-KF-CM66(100)	JG30-KF-CM66_or(100)	JG30-KF-CM66_fa(100)	JG30-KF-CM66_ge(100)	0	0	0	0	0	0	0	0	0	0	0	0	0	0	0	0	0	0	0	0	0	0	0	0	0	0	0	0	0	0	0	0	0	0	0	0	0	0	0	0	0	0
Otu1027	261	Bacteria(100)	Planctomycetota(100)	Planctomycetes(100)	Planctomycetales(100)	uncultured(100)	uncultured_ge(100)	0	0	0	0	0	0	0	0	0	0	0	0	0	0	0	0	0	0	0	0	0	0	27	0	0	0	0	0	0	0	0	0	0	0	0	0	0	0	0	0	0	0
Otu1028	261	Bacteria(100)	Firmicutes(100)	Bacilli(100)	Lactobacillales(100)	Lactobacillaceae(100)	Lactobacillus(100)	0	0	0	0	0	0	0	0	0	0	0	0	0	0	0	0	0	0	0	0	0	0	0	0	0	0	0	0	0	0	0	0	0	0	0	0	0	0	0	0	0	0
Otu1029	261	Bacteria(100)	Chloroflexi(100)	KD4-96(100)	KD4-96_or(100)	KD4-96_fa(100)	KD4-96_ge(100)	0	0	0	0	0	0	0	0	0	0	0	19	0	0	0	0	0	0	0	0	0	0	0	0	0	0	0	0	0	0	0	0	0	0	0	0	0	0	0	1	0	0
Otu1030	261	Bacteria(100)	Firmicutes(100)	Clostridia(100)	Lachnospirales(100)	Lachnospiraceae(100)	Blautia(100)	0	0	0	0	0	0	0	0	0	0	0	0	0	0	0	0	0	0	0	0	0	0	0	0	0	0	0	0	0	0	0	0	0	0	0	0	0	0	0	0	0	0
Otu1031	260	Bacteria(100)	Proteobacteria(100)	Alphaproteobacteria(100)	Rhizobiales(100)	Rhizobiales_Incertae_Sedis(100)	Nordella(100)	0	0	0	0	0	0	0	0	0	0	0	0	0	0	0	0	0	0	82	0	0	0	0	0	0	0	0	0	0	0	0	0	0	0	0	0	0	0	0	0	0	0
Otu1032	259	Bacteria(100)	Proteobacteria(100)	Gammaproteobacteria(100)	Diplorickettsiales(100)	Diplorickettsiaceae(100)	Aquicella(100)	0	0	0	0	0	0	0	0	0	0	0	0	0	0	0	0	0	0	259	0	0	0	0	0	0	0	0	0	0	0	0	0	0	0	0	0	0	0	0	0	0	0
Otu1033	259	Bacteria(100)	Acidobacteriota(100)	Vicinamibacteria(100)	Vicinamibacterales(100)	uncultured(100)	uncultured_ge(100)	0	0	0	0	0	0	5	0	0	0	0	0	0	0	0	0	0	0	0	0	0	0	0	0	0	0	0	0	0	0	0	0	0	0	0	0	0	0	0	0	0	0
Otu1034	258	Bacteria(100)	Bacteroidota(100)	Bacteroidia(100)	Cytophagales(100)	Microscillaceae(100)	uncultured(100)	0	0	0	0	0	0	258	0	0	0	0	0	0	0	0	0	0	0	0	0	0	0	0	0	0	0	0	0	0	0	0	0	0	0	0	0	0	0	0	0	0	0
Otu1035	258	Bacteria(100)	Acidobacteriota(100)	Vicinamibacteria(100)	Vicinamibacterales(100)	uncultured(97)	uncultured_ge(97)	0	0	0	0	0	0	0	0	0	0	0	4	0	0	0	1	0	0	0	0	0	0	54	0	0	0	0	0	0	0	0	0	0	0	0	0	0	0	0	0	0	0
Otu1036	258	Bacteria(100)	Actinobacteriota(100)	Actinobacteria(100)	Pseudonocardiales(100)	Pseudonocardiaceae(100)	Actinophytocola(100)	0	0	0	0	0	0	0	0	0	0	0	0	0	0	0	0	0	0	0	0	0	0	4	0	0	0	0	0	0	0	0	0	0	0	0	0	0	0	0	0	0	0
Otu1037	258	Bacteria(100)	Myxococcota(100)	Polyangia(100)	Haliangiales(100)	Haliangiaceae(100)	Haliangium(100)	0	0	0	0	0	0	0	0	0	0	0	0	0	0	0	0	0	0	0	0	0	0	1	0	0	0	0	0	0	0	0	0	0	0	0	0	0	0	0	0	0	0
Otu1038	258	Bacteria(100)	Bdellovibrionota(100)	Bdellovibrionia(100)	Bdellovibrionales(100)	Bdellovibrionaceae(100)	Bdellovibrio(100)	0	0	0	0	0	0	258	0	0	0	0	0	0	0	0	0	0	0	0	0	0	0	0	0	0	0	0	0	0	0	0	0	0	0	0	0	0	0	0	0	0	0
Otu1039	257	Bacteria(100)	Myxococcota(100)	Polyangia(100)	Polyangia_unclassified(100)	Polyangia_unclassified(100)	Polyangia_unclassified(100)	0	0	0	0	0	0	0	0	0	0	0	0	0	0	0	0	0	0	0	0	0	0	0	0	0	0	0	0	0	0	0	0	0	0	0	0	0	0	0	0	0	0
Otu1040	256	Bacteria(100)	Actinobacteriota(100)	Thermoleophilia(100)	Gaiellales(100)	Gaiellaceae(100)	Gaiella(100)	0	0	0	0	0	0	0	0	0	0	0	0	0	0	0	0	0	0	6	0	0	0	0	0	0	0	0	0	0	0	0	0	0	0	0	0	0	0	0	0	0	0
Otu1041	256	Bacteria(100)	Proteobacteria(100)	Gammaproteobacteria(100)	Burkholderiales(100)	Rhodocyclaceae(100)	Propionivibrio(99)	0	0	0	0	0	0	125	0	0	0	0	0	0	0	0	0	0	0	0	0	0	0	0	0	0	0	0	0	0	0	0	0	0	0	0	0	0	0	0	0	0	0
Otu1042	256	Bacteria(100)	Planctomycetota(100)	Planctomycetes(100)	Gemmatales(100)	Gemmataceae(100)	Fimbriiglobus(100)	0	0	0	0	0	0	256	0	0	0	0	0	0	0	0	0	0	0	0	0	0	0	0	0	0	0	0	0	0	0	0	0	0	0	0	0	0	0	0	0	0	0
Otu1043	256	Bacteria(100)	Planctomycetota(100)	Planctomycetes(100)	Planctomycetales(100)	Rubinisphaeraceae(100)	SH-PL14(100)	0	0	0	0	0	0	0	0	0	0	0	0	0	0	0	0	0	0	225	0	0	0	0	0	0	0	0	0	0	0	0	0	0	0	0	0	0	0	0	0	0	0
Otu1044	255	Bacteria(100)	Proteobacteria(100)	Alphaproteobacteria(100)	Rickettsiales(100)	SM2D12(100)	SM2D12_ge(100)	0	0	0	0	0	0	0	0	0	0	0	0	0	0	0	0	0	0	0	0	0	0	0	0	0	0	0	0	0	0	0	0	0	0	0	0	0	0	0	0	0	0
Otu1045	254	Bacteria(100)	Actinobacteriota(100)	Acidimicrobiia(100)	Acidimicrobiia_unclassified(100)	Acidimicrobiia_unclassified(100)	Acidimicrobiia_unclassified(100)	0	0	0	0	0	0	0	0	0	0	0	0	0	0	0	0	0	0	0	0	0	0	0	0	0	0	0	0	0	0	0	0	0	0	0	0	0	0	0	0	0	0
Otu1046	254	Bacteria(100)	Proteobacteria(100)	Alphaproteobacteria(100)	Acetobacterales(100)	Acetobacteraceae(100)	Acetobacteraceae_unclassified(100)	0	0	0	0	0	0	0	0	0	0	0	0	0	0	0	0	0	0	0	0	0	0	0	0	0	0	0	0	0	0	0	0	0	0	119	18	0	31	36	6	0	13
Otu1047	254	Bacteria(100)	Firmicutes(100)	Clostridia(100)	Clostridia_UCG-014(100)	Clostridia_UCG-014_fa(100)	Clostridia_UCG-014_ge(100)	0	0	0	0	0	0	0	0	0	0	0	0	0	0	0	0	0	0	0	0	0	0	0	0	0	0	0	0	0	0	0	0	0	0	0	0	0	0	0	0	0	0
Otu1048	253	Bacteria(100)	Gemmatimonadota(100)	Gemmatimonadetes(100)	Gemmatimonadales(100)	Gemmatimonadaceae(100)	uncultured(100)	0	0	0	0	0	0	0	0	0	0	0	0	0	0	0	0	0	0	0	0	0	0	176	0	0	0	0	0	0	0	0	0	0	0	0	0	0	0	0	0	0	0
Otu1049	253	Bacteria(100)	Bacteroidota(100)	Bacteroidia(100)	Flavobacteriales(100)	Flavobacteriaceae(100)	Flavobacterium(100)	0	0	0	0	0	0	0	0	0	0	0	0	0	0	0	0	0	0	0	0	0	0	0	0	0	0	0	0	0	0	0	0	0	0	0	0	0	0	0	0	0	0
Otu1050	253	Bacteria(100)	Firmicutes(100)	Clostridia(100)	Lachnospirales(100)	Lachnospiraceae(100)	Lachnospiraceae_unclassified(100)	0	0	0	0	0	0	0	0	0	0	0	0	0	0	0	0	0	0	0	0	0	0	0	0	0	0	0	0	0	0	0	0	0	0	0	0	0	0	0	0	0	0
Otu1051	253	Bacteria(100)	Actinobacteriota(100)	Actinobacteria(100)	Propionibacteriales(100)	Nocardioidaceae(100)	Nocardioides(100)	0	0	0	0	0	0	0	0	0	0	0	12	0	0	0	0	0	1	0	0	0	0	0	0	0	0	0	0	0	0	0	0	0	0	0	0	0	0	0	0	0	0
Otu1052	252	Bacteria(100)	Actinobacteriota(100)	Actinobacteria(100)	Corynebacteriales(100)	Nocardiaceae(100)	Gordonia(100)	0	0	0	0	0	0	0	0	1	0	0	0	0	10	0	0	0	0	0	0	0	7	0	0	0	0	0	0	0	0	0	0	0	0	0	0	0	68	1	0	0	0
Otu1053	252	Bacteria(100)	Acidobacteriota(100)	Vicinamibacteria(100)	Vicinamibacterales(100)	Vicinamibacteraceae(100)	Vicinamibacteraceae_ge(100)	0	0	0	0	0	0	3	0	0	0	0	0	0	0	0	0	0	0	0	0	0	0	1	0	0	0	0	0	0	0	0	0	0	0	0	0	0	0	0	0	0	0
Otu1054	252	Bacteria(100)	Bacteroidota(100)	Bacteroidia(100)	Sphingobacteriales(100)	env.OPS_17(100)	env.OPS_17_ge(100)	0	0	0	0	0	0	0	0	0	0	0	0	0	0	0	0	0	0	0	0	0	0	0	0	0	0	0	0	0	0	0	0	0	0	0	0	0	0	0	0	0	0
Otu1055	251	Bacteria(100)	Proteobacteria(100)	Alphaproteobacteria(100)	Acetobacterales(100)	Acetobacteraceae(100)	Roseomonas(99)	0	0	0	0	0	0	0	0	0	0	0	0	0	0	0	0	0	0	0	0	0	0	0	0	0	0	0	0	0	0	0	0	0	0	0	0	0	0	0	0	0	0
Otu1056	250	Bacteria(100)	Bacteria_unclassified(100)	Bacteria_unclassified(100)	Bacteria_unclassified(100)	Bacteria_unclassified(100)	Bacteria_unclassified(100)	0	0	0	0	0	0	0	0	0	0	0	0	0	0	0	0	0	0	0	0	0	0	0	0	0	0	0	0	0	0	0	0	0	0	0	0	0	248	2	0	0	0
Otu1057	250	Bacteria(100)	Actinobacteriota(100)	Thermoleophilia(100)	Gaiellales(100)	uncultured(100)	uncultured_ge(100)	0	0	0	1	0	0	0	0	0	0	0	0	0	0	0	0	0	0	0	0	0	0	0	0	0	0	0	0	0	0	0	0	0	0	0	0	0	0	0	0	0	0
Otu1058	250	Bacteria(100)	Chloroflexi(100)	Chloroflexia(100)	Thermomicrobiales(100)	JG30-KF-CM45(100)	JG30-KF-CM45_ge(100)	0	0	0	0	0	0	0	0	0	0	0	0	0	0	0	0	0	0	0	0	0	0	0	0	0	0	0	0	0	0	0	0	0	0	0	0	0	0	0	0	0	0
Otu1059	248	Bacteria(100)	Bdellovibrionota(100)	Bdellovibrionia(100)	Bdellovibrionales(100)	Bdellovibrionaceae(100)	Bdellovibrio(100)	0	0	0	0	0	0	0	0	0	0	0	0	0	0	0	0	0	0	0	0	0	0	0	0	0	0	0	0	0	0	0	0	0	0	0	0	0	0	0	0	0	0
Otu1060	248	Bacteria(100)	Proteobacteria(100)	Alphaproteobacteria(100)	Acetobacterales(100)	Acetobacteraceae(100)	Acetobacteraceae_unclassified(100)	0	0	0	0	0	0	0	0	0	0	0	0	0	0	0	0	0	0	0	0	0	0	0	0	0	0	0	0	0	0	0	0	0	0	0	0	0	0	0	0	0	0
Otu1061	248	Bacteria(100)	Proteobacteria(100)	Gammaproteobacteria(100)	Xanthomonadales(100)	Rhodanobacteraceae(100)	Frateuria(71)	0	0	0	0	0	0	0	0	0	0	0	6	0	0	0	0	0	0	0	0	0	31	0	0	0	0	0	0	0	0	0	0	0	0	0	0	0	0	0	0	0	0
Otu1062	247	Bacteria(100)	Planctomycetota(100)	Planctomycetes(100)	Isosphaerales(100)	Isosphaeraceae(100)	Isosphaeraceae_unclassified(100)	0	0	0	0	1	246	0	0	0	0	0	0	0	0	0	0	0	0	0	0	0	0	0	0	0	0	0	0	0	0	0	0	0	0	0	0	0	0	0	0	0	0
Otu1063	247	Bacteria(100)	Bacteroidota(100)	Bacteroidia(100)	Flavobacteriales(100)	Flavobacteriaceae(100)	Flavobacterium(100)	0	0	0	0	0	0	0	0	0	0	0	0	0	0	0	0	0	0	0	0	0	0	0	0	0	0	0	0	0	0	0	0	0	0	0	0	0	0	0	0	0	0
Otu1064	246	Bacteria(100)	Verrucomicrobiota(100)	Verrucomicrobiae(100)	Pedosphaerales(100)	Pedosphaeraceae(100)	SH3-11(100)	0	0	0	0	0	0	246	0	0	0	0	0	0	0	0	0	0	0	0	0	0	0	0	0	0	0	0	0	0	0	0	0	0	0	0	0	0	0	0	0	0	0
Otu1065	246	Bacteria(100)	Actinobacteriota(100)	Actinobacteria(100)	Micrococcales(100)	Microbacteriaceae(100)	Candidatus_Planktoluna(100)	0	0	0	0	0	0	0	0	0	0	0	0	0	0	0	0	0	0	0	0	0	0	0	0	0	0	0	0	0	0	0	0	0	0	0	0	0	0	0	0	0	0
Otu1066	246	Bacteria(100)	Firmicutes(100)	Clostridia(100)	Lachnospirales(100)	Lachnospiraceae(100)	Roseburia(99)	0	0	0	0	0	0	0	0	0	0	0	0	0	0	0	0	0	0	0	0	0	0	0	0	0	0	0	0	0	0	0	0	0	0	0	0	0	0	0	0	0	0
Otu1067	245	Bacteria(100)	Armatimonadota(100)	uncultured(100)	uncultured_or(100)	uncultured_fa(100)	uncultured_ge(100)	0	0	0	0	0	0	0	0	0	0	0	0	0	0	0	0	0	0	0	0	0	0	0	0	0	0	0	0	0	0	0	0	0	0	0	0	0	0	0	0	0	0
Otu1068	245	Bacteria(100)	Proteobacteria(100)	Alphaproteobacteria(100)	Caulobacterales(100)	Hyphomonadaceae(100)	Hirschia(100)	0	0	0	0	0	0	0	0	0	0	0	0	0	0	0	0	0	0	37	0	0	0	0	0	0	0	0	0	0	0	0	0	0	0	0	0	0	0	0	0	0	0
Otu1069	244	Bacteria(100)	Proteobacteria(100)	Alphaproteobacteria(100)	Sphingomonadales(100)	Sphingomonadaceae(100)	Sphingomonas(57)	0	0	0	0	0	0	0	0	1	0	0	0	0	0	0	0	0	0	0	0	0	0	1	2	0	0	1	0	0	0	0	0	0	2	1	0	1	3	1	74	0	0
Otu1070	244	Bacteria(100)	Firmicutes(100)	Desulfitobacteriia(100)	Desulfitobacteriales(100)	Desulfitobacteriaceae(100)	Desulfosporosinus(100)	0	0	0	0	0	0	0	0	244	0	0	0	0	0	0	0	0	0	0	0	0	0	0	0	0	0	0	0	0	0	0	0	0	0	0	0	0	0	0	0	0	0
Otu1071	244	Bacteria(100)	Proteobacteria(100)	Gammaproteobacteria(100)	Burkholderiales(100)	A21b(100)	A21b_ge(100)	0	0	0	0	0	0	0	0	0	0	0	0	0	0	0	0	0	0	0	0	0	0	0	0	0	0	0	0	0	0	0	0	0	0	0	0	0	0	0	0	0	0
Otu1072	243	Bacteria(100)	Planctomycetota(100)	Planctomycetes(100)	Gemmatales(100)	Gemmataceae(100)	Gemmataceae_unclassified(99)	0	0	0	0	0	0	0	0	0	0	0	0	0	0	0	0	0	0	0	0	0	0	0	0	0	0	0	0	0	0	0	0	0	0	0	0	0	0	0	0	0	0
Otu1073	243	Bacteria(100)	Proteobacteria(100)	Alphaproteobacteria(100)	Alphaproteobacteria_unclassified(100)	Alphaproteobacteria_unclassified(100)	Alphaproteobacteria_unclassified(100)	0	0	0	0	0	0	0	0	0	0	0	0	0	0	0	0	0	0	0	0	0	0	0	0	0	0	0	0	0	0	0	0	0	0	0	0	0	243	0	0	0	0
Otu1074	243	Bacteria(100)	Planctomycetota(100)	Planctomycetes(100)	Gemmatales(100)	Gemmataceae(100)	uncultured(99)	0	0	0	0	0	0	0	0	0	0	0	0	0	0	0	0	0	0	0	0	0	0	0	0	0	0	0	0	0	0	0	0	0	0	0	0	0	0	0	0	0	0
Otu1075	242	Bacteria(100)	Bacteroidota(100)	Bacteroidia(100)	Flavobacteriales(100)	Flavobacteriaceae(100)	Flavobacterium(100)	0	0	0	0	0	0	0	0	0	0	0	0	0	0	0	0	0	0	0	0	0	0	0	0	0	0	0	0	0	0	0	0	0	0	0	0	0	0	0	0	0	0
Otu1076	242	Bacteria(100)	Firmicutes(100)	Negativicutes(100)	Veillonellales-Selenomonadales(100)	Selenomonadaceae(100)	Centipeda(100)	0	0	0	0	0	0	0	0	6	0	0	0	0	0	0	0	0	0	0	0	0	0	0	0	0	0	0	0	0	0	0	0	0	0	0	0	0	0	0	0	0	0
Otu1077	241	Bacteria(100)	Planctomycetota(100)	Planctomycetes(100)	Gemmatales(100)	Gemmataceae(100)	Gemmataceae_unclassified(100)	0	0	0	0	221	20	0	0	0	0	0	0	0	0	0	0	0	0	0	0	0	0	0	0	0	0	0	0	0	0	0	0	0	0	0	0	0	0	0	0	0	0
Otu1078	241	Bacteria(100)	Proteobacteria(100)	Gammaproteobacteria(100)	Burkholderiales(100)	Burkholderiaceae(100)	Burkholderia-Caballeronia-Paraburkholderia(99)	0	0	0	0	0	0	0	0	0	0	0	99	0	6	0	0	0	0	0	0	0	0	0	0	0	0	0	0	0	0	0	0	0	0	0	0	0	0	0	0	0	0
Otu1079	241	Bacteria(100)	Bacteria_unclassified(100)	Bacteria_unclassified(100)	Bacteria_unclassified(100)	Bacteria_unclassified(100)	Bacteria_unclassified(100)	0	0	0	0	0	0	0	0	0	0	0	0	0	0	0	0	0	29	113	0	0	0	0	0	0	0	0	0	0	0	0	0	0	0	0	0	0	0	0	0	0	0
Otu1080	240	Bacteria(100)	Verrucomicrobiota(100)	Verrucomicrobiae(100)	Chthoniobacterales(100)	Chthoniobacteraceae(100)	Chthoniobacter(100)	0	0	0	0	0	0	0	0	0	0	0	0	0	0	0	0	0	0	110	0	0	0	0	0	0	0	0	0	0	0	0	0	0	0	0	0	0	0	0	0	0	0
Otu1081	240	Bacteria(100)	Bacteroidota(100)	Bacteroidia(100)	Sphingobacteriales(100)	Sphingobacteriaceae(100)	Mucilaginibacter(100)	0	0	0	0	0	0	4	0	0	0	0	0	0	0	0	0	0	0	96	0	0	0	0	0	0	0	0	0	0	0	0	0	0	0	0	0	0	0	0	0	0	0
Otu1082	240	Bacteria(100)	Proteobacteria(100)	Alphaproteobacteria(100)	Rhizobiales(100)	Rhizobiales_Incertae_Sedis(100)	Nordella(100)	0	0	0	0	0	0	0	0	0	0	0	22	0	0	0	0	0	0	3	0	0	0	18	0	0	0	0	0	0	0	0	0	0	0	0	0	0	0	0	0	0	0
Otu1083	239	Bacteria(100)	Proteobacteria(100)	Gammaproteobacteria(100)	Acidithiobacillales(100)	Acidithiobacillaceae(100)	KCM-B-112(100)	0	0	0	0	0	0	0	0	0	0	0	0	0	0	0	0	0	0	0	0	0	0	0	0	0	0	0	0	0	0	0	0	0	0	0	0	0	0	0	0	0	0
Otu1084	239	Bacteria(100)	Desulfobacterota(100)	uncultured(100)	uncultured_or(100)	uncultured_fa(100)	uncultured_ge(100)	0	0	0	0	0	0	0	0	0	0	0	0	0	0	0	0	0	0	0	0	0	0	0	0	0	0	0	0	0	0	0	0	0	0	0	0	0	0	0	0	0	0
Otu1085	239	Bacteria(100)	Verrucomicrobiota(100)	Verrucomicrobiae(100)	Pedosphaerales(100)	Pedosphaeraceae(100)	Pedosphaeraceae_unclassified(100)	0	0	0	0	0	0	0	0	0	0	0	0	0	0	0	0	0	0	0	0	0	0	0	0	0	0	0	0	0	0	0	0	0	0	0	0	0	0	0	0	0	0
Otu1086	239	Bacteria(100)	Patescibacteria(100)	Parcubacteria(100)	Parcubacteria_unclassified(100)	Parcubacteria_unclassified(100)	Parcubacteria_unclassified(100)	0	0	0	0	0	0	0	0	0	0	0	0	0	0	0	0	0	0	0	0	0	0	0	0	0	0	0	0	0	0	0	0	0	0	0	0	0	0	0	0	0	0
Otu1087	238	Bacteria(100)	Proteobacteria(100)	Alphaproteobacteria(100)	Rhodobacterales(100)	Rhodobacteraceae(100)	Rubellimicrobium(100)	0	0	0	0	0	0	0	0	0	0	0	0	0	0	0	0	0	0	0	0	0	0	0	0	0	0	0	0	0	0	0	0	0	0	0	0	0	0	0	0	0	0
Otu1088	238	Bacteria(100)	Proteobacteria(100)	Gammaproteobacteria(100)	Oceanospirillales(100)	Halomonadaceae(100)	Carnimonas(100)	0	0	0	0	0	0	0	0	0	0	0	0	0	0	0	0	0	0	0	0	0	0	0	0	0	0	0	0	0	0	0	0	0	0	0	0	0	0	0	0	0	0
Otu1089	238	Bacteria(100)	Bacteroidota(100)	Bacteroidia(100)	Chitinophagales(100)	Chitinophagaceae(100)	Sediminibacterium(100)	0	0	0	0	0	0	190	0	0	0	0	0	0	0	0	0	0	0	0	0	0	0	0	0	0	0	0	0	0	0	0	0	0	0	0	0	0	0	0	0	0	0
Otu1090	238	Bacteria(100)	Planctomycetota(100)	Planctomycetes(100)	Gemmatales(100)	Gemmataceae(100)	uncultured(100)	0	0	0	0	0	0	0	0	0	0	0	0	0	0	0	0	0	0	0	0	0	0	0	0	0	0	0	0	0	0	0	0	0	0	0	0	0	0	0	0	0	0
Otu1091	237	Bacteria(100)	Planctomycetota(100)	Planctomycetes(100)	Gemmatales(100)	Gemmataceae(100)	uncultured(100)	0	0	0	0	0	0	0	0	0	0	0	236	0	0	0	0	0	0	0	0	0	0	0	0	0	0	0	0	0	0	0	0	0	0	0	0	0	0	0	0	0	0
Otu1092	237	Bacteria(100)	Proteobacteria(100)	Gammaproteobacteria(100)	Burkholderiales(100)	Comamonadaceae(100)	Schlegelella(99)	0	0	0	0	0	0	0	0	0	0	0	0	0	0	0	0	0	0	0	0	0	0	0	0	0	0	0	0	0	0	0	0	0	0	0	0	16	0	0	0	0	15
Otu1093	237	Bacteria(100)	Planctomycetota(100)	Planctomycetes(100)	Gemmatales(100)	Gemmataceae(100)	uncultured(100)	0	0	0	0	0	0	0	0	0	0	0	7	0	0	0	0	0	0	0	0	0	0	0	0	0	0	0	0	0	0	0	0	0	0	0	0	0	0	0	0	0	0
Otu1094	237	Bacteria(100)	Bacteria_unclassified(100)	Bacteria_unclassified(100)	Bacteria_unclassified(100)	Bacteria_unclassified(100)	Bacteria_unclassified(100)	0	0	0	0	0	0	0	0	0	0	0	0	0	0	0	0	0	0	0	0	0	0	0	0	0	0	0	0	0	0	0	0	0	0	0	0	0	0	0	0	0	0
Otu1095	237	Bacteria(100)	Bacteroidota(100)	Bacteroidia(100)	Chitinophagales(100)	Chitinophagaceae(100)	uncultured(97)	0	0	0	0	0	0	0	0	0	0	0	0	0	0	0	0	0	0	0	0	0	0	0	0	0	0	0	0	0	0	0	0	0	0	0	0	0	0	0	0	0	0
Otu1096	235	Bacteria(100)	Proteobacteria(100)	Alphaproteobacteria(100)	Rhizobiales(100)	Xanthobacteraceae(100)	Xanthobacter(83)	0	0	0	0	0	0	0	0	0	0	0	0	0	2	0	0	0	0	63	0	0	0	0	0	0	0	0	0	0	0	0	0	0	0	0	0	0	0	0	0	0	0
Otu1097	234	Bacteria(100)	Bacteroidota(100)	Bacteroidia(100)	Chitinophagales(100)	Chitinophagaceae(100)	Chitinophaga(100)	0	0	0	0	0	0	0	0	0	0	0	0	0	0	0	0	0	0	0	0	0	0	0	0	0	0	0	0	0	0	0	0	0	0	0	0	0	0	0	0	0	0
Otu1098	234	Bacteria(100)	Bacteroidota(100)	Bacteroidia(100)	Bacteroidales(100)	Tannerellaceae(100)	Tannerellaceae_unclassified(100)	0	0	0	0	0	0	0	0	0	0	0	0	0	0	0	0	0	0	0	0	0	0	0	0	0	0	0	0	0	0	0	0	0	0	0	0	0	0	0	0	0	0
Otu1099	234	Bacteria(100)	Proteobacteria(100)	Alphaproteobacteria(100)	Sphingomonadales(100)	Sphingomonadaceae(100)	Sphingomonas(99)	0	0	0	0	0	0	0	0	0	0	0	9	0	0	0	0	0	0	0	0	0	0	0	0	0	0	0	0	0	0	0	0	0	0	0	0	0	0	0	0	0	0
Otu1100	233	Bacteria(100)	Actinobacteriota(100)	Acidimicrobiia(100)	Microtrichales(100)	Iamiaceae(58)	Iamia(58)	0	0	0	0	0	0	0	0	0	0	0	106	0	0	0	0	0	0	0	0	0	0	0	0	0	0	0	0	0	0	0	0	0	0	0	0	0	0	0	0	0	0
Otu1101	233	Bacteria(100)	Proteobacteria(100)	Gammaproteobacteria(100)	Xanthomonadales(100)	Xanthomonadaceae(100)	Stenotrophomonas(100)	0	0	0	0	0	0	0	0	0	0	0	0	0	2	0	0	0	0	0	0	0	0	0	0	0	0	0	0	0	0	0	0	0	0	0	0	0	0	0	0	0	0
Otu1102	233	Bacteria(100)	Proteobacteria(100)	Gammaproteobacteria(100)	Burkholderiales(100)	Comamonadaceae(100)	Hydrogenophaga(100)	0	0	0	0	0	0	0	0	0	0	0	0	0	0	0	0	0	0	0	0	0	0	0	0	0	0	0	0	0	0	0	0	0	0	0	0	0	0	0	0	0	0
Otu1103	231	Bacteria(100)	Acidobacteriota(100)	Acidobacteriae(100)	Acidobacteriales(100)	Acidobacteriaceae_(Subgroup_1)(100)	Acidobacteriaceae_(Subgroup_1)_unclassified(100)	0	0	0	0	0	0	0	0	0	0	0	132	0	0	0	0	0	0	0	0	0	0	0	0	0	0	0	0	0	0	0	0	0	0	0	0	0	0	0	0	0	0
Otu1104	231	Bacteria(100)	Bacteroidota(100)	Bacteroidia(100)	Bacteroidales(100)	Muribaculaceae(100)	Muribaculaceae_ge(100)	0	0	0	0	0	0	0	0	0	0	0	0	0	0	0	0	0	0	0	0	0	0	0	0	0	0	0	0	0	0	0	0	0	0	0	0	0	0	0	0	0	0
Otu1105	230	Bacteria(100)	Planctomycetota(100)	Pla4_lineage(100)	Pla4_lineage_or(100)	Pla4_lineage_fa(100)	Pla4_lineage_ge(100)	0	0	0	0	0	0	0	0	0	0	0	0	0	0	0	0	0	0	0	0	0	0	0	0	0	0	0	0	0	0	0	0	0	0	0	0	0	0	0	0	0	0
Otu1106	230	Bacteria(100)	Myxococcota(100)	Polyangia(100)	Haliangiales(100)	Haliangiaceae(100)	Haliangium(100)	0	0	0	0	0	0	0	0	0	0	0	0	0	0	0	0	0	0	0	0	0	0	0	0	0	0	0	0	0	0	0	0	0	0	0	0	0	0	0	0	0	0
Otu1107	229	Bacteria(100)	Planctomycetota(100)	Planctomycetes(100)	Gemmatales(100)	Gemmataceae(100)	uncultured(100)	0	0	0	0	0	0	0	0	0	0	0	0	0	0	0	0	0	0	0	0	0	0	0	0	0	0	0	0	0	0	0	0	0	0	0	0	0	0	0	0	0	0
Otu1108	229	Bacteria(100)	Actinobacteriota(100)	Actinobacteria(100)	Streptomycetales(100)	Streptomycetaceae(100)	Streptomycetaceae_unclassified(100)	0	0	0	0	0	0	0	0	0	0	0	0	0	0	0	0	0	0	0	0	0	0	0	0	0	0	0	0	0	0	0	0	0	0	0	0	0	0	0	0	0	0
Otu1109	229	Bacteria(100)	Dependentiae(100)	Babeliae(100)	Babeliales(100)	Babeliales_unclassified(100)	Babeliales_unclassified(100)	0	0	0	0	0	0	0	0	0	0	0	0	0	0	0	0	0	0	0	0	0	0	0	0	0	0	0	0	0	0	0	0	0	0	0	0	0	0	0	0	0	0
Otu1110	229	Bacteria(100)	Planctomycetota(100)	Planctomycetes(100)	Planctomycetales(100)	Schlesneriaceae(100)	Schlesneria(99)	0	0	0	0	0	0	0	0	0	0	0	0	0	0	0	0	0	0	0	0	0	0	0	0	0	0	0	0	0	0	0	0	0	0	0	0	0	0	0	0	0	0
Otu1111	228	Bacteria(100)	Planctomycetota(100)	Planctomycetes(100)	Pirellulales(100)	Pirellulaceae(100)	Rhodopirellula(100)	0	0	0	0	0	0	0	0	0	0	0	0	0	0	0	0	0	0	1	0	0	0	0	0	0	0	0	0	0	0	0	0	0	0	0	0	0	0	0	0	0	0
Otu1112	226	Bacteria(100)	Gemmatimonadota(100)	Gemmatimonadetes(100)	Gemmatimonadales(100)	Gemmatimonadaceae(100)	Gemmatimonas(100)	0	0	0	0	0	0	0	0	0	0	0	203	0	0	0	0	0	0	0	0	0	0	0	0	0	0	0	0	0	0	0	0	0	0	0	0	0	0	0	0	0	0
Otu1113	226	Bacteria(100)	Gemmatimonadota(100)	Gemmatimonadetes(100)	Gemmatimonadales(100)	Gemmatimonadaceae(100)	uncultured(100)	0	0	0	0	0	0	0	0	0	0	0	1	0	6	0	0	0	0	0	0	0	0	2	0	0	0	0	0	0	0	0	0	0	0	0	0	0	0	0	0	0	0
Otu1114	225	Bacteria(100)	Patescibacteria(100)	Parcubacteria(100)	Parcubacteria_unclassified(100)	Parcubacteria_unclassified(100)	Parcubacteria_unclassified(100)	0	0	0	0	0	0	2	0	0	0	0	0	0	0	0	0	0	0	0	0	0	0	0	0	0	0	0	0	0	0	0	0	0	0	0	0	0	0	0	0	0	0
Otu1115	224	Bacteria(100)	Planctomycetota(100)	Planctomycetes(100)	Gemmatales(100)	Gemmataceae(100)	Gemmataceae_unclassified(100)	0	0	0	0	0	0	0	0	0	0	0	0	0	0	0	0	0	0	131	0	0	0	13	0	0	0	0	0	0	0	0	0	0	0	0	0	0	0	0	0	0	0
Otu1116	224	Bacteria(100)	Actinobacteriota(100)	Actinobacteria(100)	uncultured(100)	uncultured_fa(100)	uncultured_ge(100)	0	0	0	0	0	0	57	0	0	0	0	0	0	0	0	0	0	0	0	0	0	0	0	0	0	0	0	0	0	0	0	0	0	0	0	0	0	0	0	0	0	0
Otu1117	224	Bacteria(100)	Planctomycetota(100)	Planctomycetes(100)	Gemmatales(100)	Gemmataceae(100)	Gemmataceae_unclassified(100)	0	0	0	0	0	0	0	0	0	0	0	0	0	0	0	0	0	0	0	0	0	0	0	0	0	0	0	0	0	0	0	0	0	0	0	0	0	0	0	0	0	0
Otu1118	224	Bacteria(100)	Bacteroidota(100)	Bacteroidia(100)	Cytophagales(100)	Hymenobacteraceae(100)	Hymenobacter(100)	0	0	0	0	0	0	13	0	0	0	0	0	0	0	0	0	0	0	0	0	0	0	0	0	0	0	0	0	0	0	0	0	0	0	0	0	0	0	0	0	0	0
Otu1119	224	Bacteria(100)	Actinobacteriota(100)	Thermoleophilia(100)	Solirubrobacterales(100)	67-14(100)	67-14_ge(100)	0	0	0	0	0	0	0	0	0	0	0	2	0	0	0	0	0	0	0	0	0	0	0	0	0	0	0	0	0	0	0	0	0	0	0	0	0	0	0	0	0	0
Otu1120	224	Bacteria(100)	Proteobacteria(100)	Alphaproteobacteria(100)	Rhizobiales(100)	Rhizobiaceae(100)	Ochrobactrum(100)	0	0	0	0	35	0	0	0	0	0	0	0	0	9	0	0	0	0	0	0	0	0	0	0	0	0	0	0	0	0	0	0	0	0	0	0	0	0	0	0	0	0
Otu1121	224	Bacteria(100)	Campilobacterota(100)	Campylobacteria(100)	Campylobacterales(100)	Sulfurimonadaceae(100)	Sulfuricurvum(100)	0	0	0	0	0	0	0	0	0	0	0	0	0	0	0	0	0	0	0	0	0	0	0	0	0	0	0	0	0	0	0	0	0	0	0	0	0	0	0	0	0	0
Otu1122	224	Bacteria(100)	Proteobacteria(100)	Gammaproteobacteria(100)	Pseudomonadales(100)	Moraxellaceae(100)	Moraxellaceae_unclassified(54)	0	0	0	0	0	0	0	0	0	0	0	0	0	34	0	0	0	0	0	0	0	0	0	0	0	0	0	0	0	0	0	0	0	0	0	0	0	0	0	0	0	0
Otu1123	223	Bacteria(100)	Proteobacteria(100)	Alphaproteobacteria(100)	Rhodobacterales(100)	Rhodobacteraceae(100)	Rubellimicrobium(100)	0	0	0	0	0	0	0	0	0	0	0	0	0	0	0	0	0	0	0	0	0	0	0	0	0	0	0	0	0	0	0	0	0	0	0	0	0	0	0	2	0	0
Otu1124	223	Bacteria(100)	Sva0485(100)	Sva0485_cl(100)	Sva0485_or(100)	Sva0485_fa(100)	Sva0485_ge(100)	0	0	0	0	0	0	0	0	0	0	0	0	0	0	0	0	0	0	0	0	0	0	0	0	0	0	0	0	0	0	0	0	0	0	0	0	0	0	0	0	0	0
Otu1125	222	Bacteria(100)	Firmicutes(100)	Clostridia(100)	Lachnospirales(100)	Lachnospiraceae(100)	Roseburia(100)	0	0	0	0	0	0	0	0	0	0	0	0	0	0	0	0	0	0	0	0	0	0	0	0	0	0	0	0	0	0	0	0	0	0	0	0	0	0	0	0	0	0
Otu1126	222	Bacteria(100)	Planctomycetota(100)	Planctomycetes(100)	Isosphaerales(100)	Isosphaeraceae(100)	Singulisphaera(100)	0	0	0	0	0	221	0	0	0	0	0	0	0	0	0	0	0	0	0	0	0	0	0	0	0	0	0	0	0	0	0	0	0	0	0	0	0	0	0	0	0	0
Otu1127	221	Bacteria(100)	Actinobacteriota(100)	Actinobacteria(100)	Corynebacteriales(100)	Corynebacteriales_unclassified(100)	Corynebacteriales_unclassified(100)	0	0	0	0	0	0	0	0	0	0	0	0	0	0	0	0	0	0	0	0	0	0	0	0	0	0	0	0	0	0	0	0	0	0	0	0	0	0	0	0	0	0
Otu1128	221	Bacteria(100)	Proteobacteria(100)	Alphaproteobacteria(100)	Alphaproteobacteria_unclassified(98)	Alphaproteobacteria_unclassified(98)	Alphaproteobacteria_unclassified(98)	0	0	0	0	0	0	0	0	0	0	0	0	0	0	0	0	0	0	0	0	0	0	28	0	0	0	0	0	0	0	0	0	0	0	0	0	0	0	0	0	0	0
Otu1129	221	Bacteria(100)	Bacteroidota(100)	Bacteroidia(100)	Bacteroidia_unclassified(100)	Bacteroidia_unclassified(100)	Bacteroidia_unclassified(100)	0	0	0	0	0	0	0	0	0	0	0	0	0	0	0	0	0	0	0	0	0	0	0	0	0	0	0	0	0	0	0	0	0	0	0	0	0	0	0	0	0	0
Otu1130	221	Bacteria(100)	Bacteroidota(100)	Bacteroidia(100)	Cytophagales(100)	Microscillaceae(100)	uncultured(100)	0	0	0	0	0	0	0	0	0	0	0	0	0	0	0	0	0	0	0	0	0	0	0	0	0	0	0	0	0	0	0	0	0	0	0	0	0	0	0	0	0	0
Otu1131	220	Bacteria(100)	Proteobacteria(100)	Alphaproteobacteria(100)	Rhizobiales(100)	Rhizobiales_Incertae_Sedis(100)	uncultured(100)	0	0	0	1	0	0	0	0	0	0	0	0	0	0	0	0	0	0	0	0	0	0	28	0	0	0	0	0	0	0	0	0	0	0	0	0	0	0	0	0	0	0
Otu1132	220	Bacteria(100)	Bdellovibrionota(100)	Bdellovibrionia(100)	Bdellovibrionales(100)	Bdellovibrionaceae(100)	Bdellovibrio(100)	0	0	0	0	0	0	0	0	0	0	0	0	0	0	0	0	0	0	0	0	0	0	0	0	0	0	0	0	0	0	0	0	0	0	0	0	0	0	0	0	0	0
Otu1133	219	Bacteria(100)	Proteobacteria(100)	Alphaproteobacteria(100)	Rhizobiales(100)	Devosiaceae(100)	Devosia(85)	0	0	0	0	0	0	21	0	0	0	0	0	0	11	0	0	0	0	0	0	0	0	0	0	0	0	0	0	0	0	0	0	0	0	0	0	0	0	0	0	0	0
Otu1134	219	Bacteria(100)	Acidobacteriota(100)	Blastocatellia(100)	11-24(100)	11-24_fa(100)	11-24_ge(100)	0	0	0	0	0	0	0	0	0	0	0	0	0	0	0	0	0	0	0	0	0	0	15	0	0	0	0	0	0	0	0	0	0	0	0	0	0	0	0	0	0	0
Otu1135	219	Bacteria(100)	Bacteroidota(100)	Bacteroidia(100)	Chitinophagales(100)	Saprospiraceae(100)	Saprospiraceae_unclassified(100)	0	0	0	0	0	0	0	0	0	0	0	0	0	0	0	0	0	0	0	0	0	0	0	0	0	0	0	0	0	0	0	0	0	0	0	0	0	0	0	0	0	0
Otu1136	218	Bacteria(100)	Latescibacterota(100)	Latescibacterota_cl(100)	Latescibacterota_or(100)	Latescibacterota_fa(100)	Latescibacterota_ge(100)	0	0	0	0	0	0	0	0	0	0	0	0	0	0	0	0	0	0	0	0	0	0	0	0	0	0	0	0	0	0	0	0	0	0	0	0	0	0	0	0	0	0
Otu1137	218	Bacteria(100)	Acidobacteriota(100)	Vicinamibacteria(100)	Vicinamibacterales(100)	uncultured(100)	uncultured_ge(100)	0	0	0	0	0	0	0	0	0	0	0	0	0	0	0	0	0	0	0	0	0	0	0	0	0	0	0	0	0	0	0	0	0	0	0	0	0	0	0	0	0	0
Otu1138	218	Bacteria(100)	Planctomycetota(100)	vadinHA49(100)	vadinHA49_or(100)	vadinHA49_fa(100)	vadinHA49_ge(100)	0	0	0	0	0	0	0	0	0	0	0	0	0	0	0	0	0	0	0	0	0	0	0	0	0	0	0	0	0	0	0	0	0	0	0	0	0	0	0	0	0	0
Otu1139	218	Bacteria(100)	Actinobacteriota(100)	Actinobacteria(100)	Corynebacteriales(100)	Nocardiaceae(100)	Rhodococcus(100)	0	0	0	0	0	0	0	0	0	0	0	0	0	0	0	0	0	0	0	0	0	0	0	0	0	0	0	0	0	0	0	0	0	0	126	0	0	38	0	0	0	0
Otu1140	218	Bacteria(100)	Bacteroidota(100)	Bacteroidia(100)	Flavobacteriales(100)	Weeksellaceae(100)	Chryseobacterium(100)	0	0	0	0	0	0	0	0	0	0	0	0	0	0	0	0	0	0	0	0	0	0	0	0	4	0	0	0	0	0	0	0	0	0	0	0	0	0	0	0	0	0
Otu1141	218	Bacteria(100)	Chloroflexi(100)	Ktedonobacteria(100)	Ktedonobacterales(100)	Ktedonobacterales_unclassified(100)	Ktedonobacterales_unclassified(100)	0	0	0	0	0	0	0	0	0	0	0	0	0	0	0	0	0	0	0	0	0	0	0	0	0	0	0	0	0	0	0	0	0	0	0	0	0	0	0	0	0	0
Otu1142	218	Bacteria(100)	Proteobacteria(100)	Gammaproteobacteria(100)	Pseudomonadales(99)	Pseudomonadaceae(99)	Pseudomonas(99)	0	0	0	0	1	0	0	0	0	0	0	0	0	5	0	2	0	0	0	0	11	5	0	0	0	0	0	0	0	0	0	2	0	0	0	0	0	21	0	0	0	0
Otu1143	217	Bacteria(100)	Bacteroidota(100)	Bacteroidia(100)	Chitinophagales(100)	Chitinophagaceae(100)	Taibaiella(100)	0	0	0	0	0	0	0	0	0	0	0	194	0	0	0	0	0	0	0	0	0	0	0	0	0	0	0	0	0	0	0	0	0	0	0	0	0	0	0	0	0	0
Otu1144	217	Bacteria(100)	Actinobacteriota(100)	Actinobacteria(100)	Propionibacteriales(100)	Nocardioidaceae(100)	Nocardioides(100)	0	0	0	0	0	0	0	0	0	0	0	0	0	0	0	0	0	0	0	0	0	0	0	0	0	0	0	0	0	0	0	0	0	0	0	11	0	0	0	0	0	0
Otu1145	217	Bacteria(100)	Verrucomicrobiota(100)	Verrucomicrobiae(100)	Pedosphaerales(100)	Pedosphaeraceae(100)	Pedosphaeraceae_unclassified(100)	0	0	0	0	0	0	0	0	0	0	0	0	0	0	0	0	0	0	0	0	0	0	0	0	0	0	0	0	0	0	0	0	0	0	0	0	0	0	0	0	0	0
Otu1146	217	Bacteria(100)	Actinobacteriota(100)	Actinobacteria(100)	Corynebacteriales(100)	Dietziaceae(100)	Dietzia(100)	0	0	0	0	0	0	0	0	0	0	0	0	0	0	0	0	0	0	0	0	0	0	0	0	0	0	0	0	0	0	0	0	0	0	0	196	0	0	0	0	0	0
Otu1147	216	Bacteria(100)	Actinobacteriota(100)	Thermoleophilia(100)	Gaiellales(100)	uncultured(100)	uncultured_ge(100)	0	0	0	0	0	0	0	0	0	0	0	10	0	0	0	0	0	0	0	0	0	0	26	0	0	0	0	0	0	0	0	0	0	0	3	0	0	0	0	0	0	0
Otu1148	216	Bacteria(100)	Acidobacteriota(100)	Blastocatellia(100)	DS-100(100)	DS-100_fa(100)	DS-100_ge(100)	0	0	0	0	0	0	0	0	0	0	0	0	0	0	0	0	0	0	0	0	0	0	0	0	0	0	0	0	0	0	0	0	0	0	0	0	0	0	0	0	0	0
Otu1149	215	Bacteria(100)	Chloroflexi(100)	Ktedonobacteria(100)	Ktedonobacterales(100)	Ktedonobacteraceae(100)	HSB_OF53-F07(100)	0	0	0	0	0	0	0	0	0	0	0	0	0	0	0	0	0	0	0	0	0	0	0	0	0	0	0	0	0	0	0	0	0	0	0	0	0	0	0	0	0	0
Otu1150	215	Bacteria(100)	Bacteroidota(100)	Bacteroidia(100)	Sphingobacteriales(100)	Sphingobacteriaceae(100)	Sphingobacteriaceae_unclassified(81)	0	0	0	0	0	0	0	0	0	0	0	0	0	0	0	0	0	0	0	0	0	0	0	0	0	0	0	0	0	0	0	0	0	0	14	171	1	28	1	0	0	0
Otu1151	214	Bacteria(100)	Patescibacteria(100)	Parcubacteria(100)	Parcubacteria_or(100)	Parcubacteria_fa(100)	Parcubacteria_ge(100)	0	0	0	0	0	0	0	0	0	0	0	0	0	0	0	0	0	0	0	0	0	0	0	0	0	0	0	0	0	0	0	0	0	0	0	0	0	0	0	0	0	0
Otu1152	214	Bacteria(100)	Proteobacteria(100)	Alphaproteobacteria(100)	Rhizobiales(100)	Rhizobiales_unclassified(56)	Rhizobiales_unclassified(56)	0	0	0	0	0	0	0	0	0	0	0	0	0	27	0	0	0	0	1	0	0	0	22	0	0	0	0	0	0	0	0	0	0	0	0	0	3	0	0	0	0	0
Otu1153	214	Bacteria(100)	Actinobacteriota(100)	Actinobacteria(100)	Corynebacteriales(100)	Mycobacteriaceae(100)	Mycobacterium(100)	0	0	0	0	0	0	0	0	0	0	0	125	0	0	0	0	0	0	7	0	0	0	0	0	0	0	0	0	0	0	0	0	0	0	0	0	0	0	0	0	0	0
Otu1154	214	Bacteria(100)	Bacteroidota(100)	Bacteroidia(100)	Chitinophagales(100)	Chitinophagaceae(100)	Flavitalea(100)	0	0	0	0	0	0	0	0	0	0	0	0	0	0	0	0	0	0	0	0	0	0	0	0	0	0	0	0	0	0	0	0	0	0	0	0	0	0	0	0	0	0
Otu1155	214	Bacteria(100)	Actinobacteriota(100)	Actinobacteria(100)	Micrococcales(100)	Dermacoccaceae(100)	Dermacoccaceae_unclassified(100)	0	0	0	0	0	0	0	0	0	0	0	0	0	0	0	0	0	0	0	0	0	0	0	0	0	0	0	0	0	0	0	0	0	0	0	0	0	0	0	0	0	0
Otu1156	213	Bacteria(100)	Planctomycetota(100)	Planctomycetes(100)	Gemmatales(100)	Gemmataceae(100)	Gemmataceae_unclassified(100)	0	0	0	0	0	0	0	0	0	0	0	0	0	0	0	0	0	0	0	0	0	0	0	0	0	0	0	0	0	0	0	0	0	0	0	0	0	0	0	0	0	0
Otu1157	213	Bacteria(100)	Planctomycetota(100)	Planctomycetes(100)	Gemmatales(100)	Gemmataceae(100)	uncultured(100)	0	0	0	0	0	0	0	0	0	0	0	0	0	0	0	0	0	0	0	0	0	0	0	0	0	0	0	0	0	0	0	0	0	0	0	0	0	0	0	0	0	0
Otu1158	213	Bacteria(100)	Verrucomicrobiota(100)	Verrucomicrobiae(100)	Chthoniobacterales(100)	Chthoniobacteraceae(100)	Chthoniobacter(100)	0	0	0	0	0	0	0	0	0	0	0	0	0	0	0	0	0	0	0	0	0	0	0	0	0	0	0	0	0	0	0	0	0	0	0	0	0	0	0	0	0	0
Otu1159	213	Bacteria(100)	Bacteroidota(100)	Bacteroidia(100)	Cytophagales(100)	Spirosomaceae(100)	Flectobacillus(100)	0	0	0	0	0	0	0	0	0	0	0	0	0	0	0	0	0	0	0	0	0	0	0	0	0	0	0	0	0	0	0	0	0	0	0	0	0	0	0	0	0	0
Otu1160	213	Bacteria(100)	Bacteroidota(100)	Bacteroidia(100)	Bacteroidales(100)	Bacteroidaceae(100)	Bacteroides(100)	0	0	0	0	0	0	0	0	0	0	0	0	0	0	0	0	0	0	0	0	0	0	0	0	0	0	0	0	0	0	0	0	0	0	0	0	0	0	0	0	0	0
Otu1161	212	Bacteria(100)	Firmicutes(100)	Bacilli(100)	Erysipelotrichales(100)	Erysipelotrichaceae(100)	Turicibacter(100)	0	0	0	178	0	0	0	0	0	0	0	0	0	0	0	0	0	0	0	0	0	0	0	0	0	0	0	0	0	0	0	0	0	0	0	0	0	0	0	0	0	0
Otu1162	212	Bacteria(100)	Firmicutes(100)	Clostridia(100)	Clostridia_or(100)	Hungateiclostridiaceae(100)	Ruminiclostridium(100)	0	0	0	0	0	0	212	0	0	0	0	0	0	0	0	0	0	0	0	0	0	0	0	0	0	0	0	0	0	0	0	0	0	0	0	0	0	0	0	0	0	0
Otu1163	212	Bacteria(100)	Planctomycetota(100)	Planctomycetes(100)	Gemmatales(100)	Gemmataceae(100)	uncultured(100)	0	0	0	0	0	0	0	0	0	0	0	210	0	0	0	0	0	0	0	0	0	0	0	0	0	0	0	0	0	0	0	0	0	0	0	0	0	0	0	0	0	0
Otu1164	212	Bacteria(100)	Proteobacteria(100)	Gammaproteobacteria(100)	CCM19a(100)	CCM19a_fa(100)	CCM19a_ge(100)	0	0	0	0	0	0	0	0	0	0	0	0	0	0	0	0	0	0	0	0	0	0	0	0	0	0	0	0	0	0	0	0	0	0	0	0	0	0	0	0	0	0
Otu1165	212	Bacteria(100)	Proteobacteria(100)	Gammaproteobacteria(100)	Xanthomonadales(100)	Xanthomonadaceae(100)	Pseudoxanthomonas(100)	0	0	0	0	0	0	0	0	0	0	0	0	0	0	0	0	0	0	65	0	0	0	0	0	0	0	0	0	0	0	0	0	0	0	0	0	0	0	0	0	0	0
Otu1166	212	Bacteria(100)	Chloroflexi(100)	Anaerolineae(100)	SBR1031(100)	A4b(100)	A4b_ge(100)	0	0	0	0	0	0	0	0	0	0	0	0	0	0	0	0	0	0	0	0	0	0	0	0	0	0	0	0	0	0	0	0	0	0	0	0	0	0	0	0	0	0
Otu1167	212	Bacteria(100)	Patescibacteria(100)	Parcubacteria(100)	Candidatus_Zambryskibacteria(100)	Candidatus_Zambryskibacteria_fa(100)	Candidatus_Zambryskibacteria_ge(100)	0	0	0	0	0	0	5	0	0	0	0	0	0	0	0	0	0	0	0	0	0	0	0	0	0	0	0	0	0	0	0	0	0	0	0	0	0	0	0	0	0	0
Otu1168	211	Bacteria(100)	Nitrospirota(100)	Nitrospiria(100)	Nitrospirales(100)	Nitrospiraceae(100)	Nitrospira(100)	0	0	0	0	0	0	0	0	0	0	0	1	0	0	0	0	0	0	0	0	0	0	0	0	0	0	0	0	0	0	0	0	0	0	0	0	0	0	0	0	0	0
Otu1169	211	Bacteria(100)	Proteobacteria(100)	Gammaproteobacteria(100)	Burkholderiales(100)	Chromobacteriaceae(100)	Chromobacteriaceae_unclassified(100)	0	0	0	0	0	0	0	0	0	0	0	0	0	0	0	0	0	0	0	0	0	0	0	0	0	0	0	0	0	0	0	0	0	0	0	0	0	0	0	0	0	0
Otu1170	211	Bacteria(100)	Verrucomicrobiota(100)	Verrucomicrobiae(100)	Chthoniobacterales(100)	Chthoniobacteraceae(100)	Candidatus_Udaeobacter(100)	0	0	0	0	0	0	0	0	0	0	0	0	0	0	0	0	0	0	0	0	0	0	0	0	0	0	0	0	1	0	0	0	0	0	0	0	0	0	0	0	0	0
Otu1171	211	Bacteria(100)	Planctomycetota(100)	Planctomycetes(100)	Gemmatales(100)	Gemmataceae(100)	uncultured(92)	0	0	0	0	0	0	0	0	0	0	0	129	0	0	0	0	0	0	0	0	0	0	0	0	0	0	0	0	0	0	0	0	0	0	0	0	0	0	0	0	0	0
Otu1172	211	Bacteria(100)	Planctomycetota(100)	Planctomycetes(100)	Gemmatales(100)	Gemmataceae(100)	uncultured(100)	0	0	0	0	0	0	0	0	0	0	0	0	0	0	0	0	0	0	0	0	0	0	0	0	0	0	0	0	0	0	0	0	0	0	0	0	0	0	0	0	0	0
Otu1173	210	Bacteria(100)	Bacteria_unclassified(100)	Bacteria_unclassified(100)	Bacteria_unclassified(100)	Bacteria_unclassified(100)	Bacteria_unclassified(100)	0	0	0	0	0	0	0	0	0	0	0	0	0	0	0	0	0	0	0	0	0	0	0	0	0	0	0	0	0	0	0	0	0	0	0	0	0	0	0	0	0	0
Otu1174	210	Bacteria(100)	Actinobacteriota(100)	Actinobacteria(100)	Micrococcales(100)	Microbacteriaceae(100)	Microbacterium(95)	0	0	0	0	0	0	0	0	0	0	4	4	0	0	0	4	4	0	0	0	0	0	0	0	0	0	0	0	0	0	0	0	0	1	0	0	0	0	0	0	0	3
Otu1175	208	Bacteria(100)	Firmicutes(100)	Clostridia(100)	Oscillospirales(100)	Ruminococcaceae(100)	Anaerotruncus(100)	0	0	0	0	0	0	0	0	0	0	0	0	0	0	0	0	0	0	0	0	0	0	0	0	0	0	0	0	0	0	0	0	0	0	0	0	0	0	0	0	0	0
Otu1176	208	Bacteria(100)	Bacteria_unclassified(100)	Bacteria_unclassified(100)	Bacteria_unclassified(100)	Bacteria_unclassified(100)	Bacteria_unclassified(100)	0	0	0	0	0	0	0	0	0	0	0	0	0	0	0	0	0	0	0	0	0	0	0	0	0	0	0	0	0	0	0	0	0	0	0	0	0	0	0	0	0	0
Otu1177	207	Bacteria(100)	Bacteroidota(100)	Bacteroidia(100)	Cytophagales(100)	Microscillaceae(100)	Chryseolinea(100)	0	0	0	0	0	0	0	0	0	0	0	0	0	0	0	0	0	0	0	0	0	0	13	0	0	0	0	0	0	0	0	0	0	0	0	0	0	0	0	0	0	0
Otu1178	206	Bacteria(100)	Patescibacteria(100)	Patescibacteria_unclassified(100)	Patescibacteria_unclassified(100)	Patescibacteria_unclassified(100)	Patescibacteria_unclassified(100)	0	0	0	0	0	0	0	0	0	0	0	0	0	0	0	0	0	0	0	0	0	0	0	0	0	0	0	0	0	0	0	0	0	0	0	0	0	0	0	0	0	0
Otu1179	206	Bacteria(100)	Cyanobacteria(100)	Cyanobacteriia(100)	Cyanobacteriales(100)	Chroococcidiopsaceae(100)	Dapisostemonum_CCIBt_3536(100)	0	0	0	0	0	0	0	0	0	0	0	0	0	0	0	0	0	0	0	0	0	0	0	0	0	0	0	0	0	0	0	0	0	0	0	0	0	0	0	0	0	0
Otu1180	206	Bacteria(100)	Chloroflexi(100)	Anaerolineae(100)	Anaerolineales(100)	Anaerolineaceae(100)	uncultured(100)	0	0	0	0	0	0	0	0	0	0	0	0	0	0	0	0	0	0	0	0	0	0	0	0	0	0	0	0	0	0	0	0	0	0	0	0	0	0	0	0	0	0
Otu1181	205	Bacteria(100)	Acidobacteriota(100)	Vicinamibacteria(100)	Vicinamibacterales(100)	uncultured(100)	uncultured_ge(100)	0	0	0	0	0	0	0	0	0	0	0	0	0	0	0	3	0	0	0	0	0	0	0	0	0	0	0	0	0	0	0	0	0	0	0	0	0	0	0	0	0	0
Otu1182	205	Bacteria(100)	Gemmatimonadota(100)	Gemmatimonadetes(100)	Gemmatimonadales(100)	Gemmatimonadaceae(100)	Gemmatimonas(100)	0	0	0	0	0	0	0	0	0	0	0	0	0	0	0	0	0	0	0	0	0	0	0	0	0	0	0	0	0	0	0	0	0	0	0	0	0	0	0	0	0	0
Otu1183	205	Bacteria(100)	Proteobacteria(100)	Alphaproteobacteria(100)	Micropepsales(100)	Micropepsaceae(100)	uncultured(100)	0	0	0	0	0	0	0	0	0	0	0	0	0	0	0	0	0	0	0	0	0	0	110	0	0	0	0	0	0	0	0	0	0	0	0	0	0	0	0	0	0	0
Otu1184	204	Bacteria(100)	Actinobacteriota(100)	Actinobacteria(100)	Pseudonocardiales(100)	Pseudonocardiaceae(100)	Lechevalieria(59)	0	0	0	0	0	0	0	0	0	0	0	0	0	0	0	0	0	0	16	0	0	0	0	0	0	0	0	0	0	0	0	0	0	0	0	0	0	0	0	0	0	0
Otu1185	203	Bacteria(100)	Proteobacteria(100)	Alphaproteobacteria(100)	Rhizobiales(100)	Rhizobiales_unclassified(100)	Rhizobiales_unclassified(100)	0	0	0	0	0	0	0	0	0	0	0	0	0	0	0	0	0	0	0	0	0	0	0	0	0	0	0	0	0	0	0	0	0	0	0	0	0	0	0	0	0	0
Otu1186	203	Bacteria(100)	Proteobacteria(100)	Gammaproteobacteria(100)	Pseudomonadales(100)	Pseudomonadaceae(100)	Pseudomonas(94)	0	0	0	0	0	0	0	0	0	0	0	0	0	0	0	0	0	0	0	0	0	0	0	0	2	95	0	0	0	0	0	0	0	0	0	0	0	1	10	0	0	0
Otu1187	203	Bacteria(100)	Firmicutes(100)	Clostridia(100)	Oscillospirales(100)	Ruminococcaceae(100)	UBA1819(100)	0	0	0	0	0	0	0	0	0	0	0	0	0	0	0	0	0	0	0	0	0	0	0	0	0	0	0	0	0	0	0	0	0	0	0	0	0	0	0	0	0	0
Otu1188	203	Bacteria(100)	Proteobacteria(100)	Alphaproteobacteria(100)	Rhodospirillales(100)	Rhodospirillales_unclassified(100)	Rhodospirillales_unclassified(100)	0	0	0	0	0	0	0	0	0	0	0	0	0	0	0	0	0	0	0	0	0	0	0	0	0	0	0	0	0	0	0	0	0	0	0	0	0	0	0	0	0	0
Otu1189	203	Bacteria(100)	Actinobacteriota(100)	Thermoleophilia(100)	Solirubrobacterales(100)	Solirubrobacteraceae(100)	Conexibacter(100)	0	0	0	0	0	0	0	0	0	3	0	33	0	0	0	0	0	0	0	0	0	0	0	0	0	0	0	0	0	0	0	0	0	0	0	0	0	0	0	0	0	0
Otu1190	203	Bacteria(100)	Bacteria_unclassified(100)	Bacteria_unclassified(100)	Bacteria_unclassified(100)	Bacteria_unclassified(100)	Bacteria_unclassified(100)	0	0	0	0	0	0	0	0	0	0	0	0	0	0	0	0	0	0	0	0	0	0	0	0	0	0	0	0	0	0	0	0	0	0	0	0	0	0	0	0	0	0
Otu1191	202	Bacteria(100)	Planctomycetota(100)	Planctomycetes(100)	Isosphaerales(100)	Isosphaeraceae(100)	Isosphaeraceae_unclassified(99)	0	0	0	0	0	0	0	0	0	0	0	0	0	0	0	0	0	0	0	0	0	0	0	0	0	0	0	0	0	0	0	0	0	0	0	0	0	0	0	0	0	0
Otu1192	202	Bacteria(100)	Bacteroidota(100)	Bacteroidia(100)	Sphingobacteriales(100)	Sphingobacteriaceae(100)	Sphingobacterium(100)	0	0	0	0	0	0	0	0	0	0	0	0	0	0	0	0	0	0	0	0	0	0	0	0	0	0	0	0	0	0	0	0	0	0	0	0	0	0	0	0	0	0
Otu1193	202	Bacteria(100)	Patescibacteria(100)	Parcubacteria(100)	Parcubacteria_unclassified(100)	Parcubacteria_unclassified(100)	Parcubacteria_unclassified(100)	0	0	0	0	0	0	0	0	0	0	0	0	0	0	0	0	0	0	0	0	0	0	0	0	0	0	0	0	0	0	0	0	0	0	0	0	0	0	0	0	0	0
Otu1194	202	Bacteria(100)	Planctomycetota(100)	Planctomycetes(100)	Pirellulales(100)	Pirellulaceae(100)	uncultured(100)	0	0	0	0	0	0	0	0	0	0	0	0	0	0	0	0	0	0	0	0	0	0	0	0	0	0	0	0	0	0	0	0	0	0	0	0	0	0	0	0	0	0
Otu1195	202	Bacteria(100)	Actinobacteriota(100)	Actinobacteria(100)	Propionibacteriales(100)	Nocardioidaceae(100)	Nocardioides(100)	0	0	0	0	0	0	0	0	0	0	0	4	0	0	0	0	0	0	13	0	0	0	0	0	0	0	0	0	0	0	0	0	0	0	0	0	0	0	0	0	0	0
Otu1196	202	Bacteria(100)	Actinobacteriota(100)	Thermoleophilia(100)	Gaiellales(100)	uncultured(100)	uncultured_ge(100)	0	0	0	0	0	0	0	0	0	0	0	10	0	0	0	0	0	0	0	0	0	0	2	0	0	0	0	0	0	0	0	0	0	0	0	0	0	0	0	0	0	0
Otu1197	201	Bacteria(100)	Bacteroidota(100)	Bacteroidia(100)	Sphingobacteriales(100)	env.OPS_17(100)	env.OPS_17_ge(100)	0	0	0	0	0	0	0	0	0	0	0	0	0	0	0	0	0	0	0	0	0	0	0	0	0	0	0	0	0	0	0	0	0	0	0	0	0	0	0	0	0	0
Otu1198	201	Bacteria(100)	Bdellovibrionota(100)	Bdellovibrionia(100)	Bdellovibrionales(100)	Bdellovibrionaceae(100)	Bdellovibrio(100)	0	0	0	0	0	0	0	0	0	0	0	0	0	0	0	0	0	0	0	0	0	0	0	0	0	0	0	0	0	0	0	0	0	0	0	0	0	0	0	0	0	0
Otu1199	200	Bacteria(100)	Proteobacteria(100)	Gammaproteobacteria(100)	Xanthomonadales(100)	Rhodanobacteraceae(100)	Dokdonella(100)	0	0	0	0	0	0	0	0	0	0	0	0	0	0	0	0	0	0	200	0	0	0	0	0	0	0	0	0	0	0	0	0	0	0	0	0	0	0	0	0	0	0
Otu1200	200	Bacteria(100)	Chloroflexi(100)	Chloroflexia(100)	Chloroflexales(100)	Roseiflexaceae(100)	uncultured(100)	0	0	0	0	0	0	0	0	0	0	0	0	0	0	0	0	0	0	0	0	0	0	0	0	0	0	0	0	0	0	0	0	0	0	0	0	0	0	0	0	0	0
Otu1201	199	Bacteria(100)	Firmicutes(100)	Negativicutes(100)	Veillonellales-Selenomonadales(100)	Sporomusaceae(100)	Sporomusa(100)	0	0	0	0	0	0	0	0	0	0	0	0	0	0	0	0	0	0	0	0	0	0	0	0	0	0	0	0	0	0	0	0	0	0	0	0	0	0	0	0	0	0
Otu1202	198	Bacteria(100)	Bacteroidota(100)	Bacteroidia(100)	Bacteroidales(100)	Dysgonomonadaceae(100)	Dysgonomonas(100)	0	0	0	0	0	0	0	0	0	0	0	0	0	0	0	0	0	0	0	0	0	0	0	0	0	0	0	0	0	0	0	0	0	0	0	0	0	0	0	0	0	0
Otu1203	198	Bacteria(100)	Armatimonadota(100)	Armatimonadia(100)	Armatimonadales(100)	Armatimonadales_unclassified(99)	Armatimonadales_unclassified(99)	0	0	0	0	0	0	0	0	0	0	0	195	0	0	0	0	0	0	0	0	0	0	0	0	0	0	0	0	0	0	0	0	0	0	0	0	0	0	0	0	0	0
Otu1204	198	Bacteria(100)	Proteobacteria(100)	Gammaproteobacteria(100)	Burkholderiales(100)	Comamonadaceae(100)	Comamonadaceae_unclassified(97)	0	0	0	0	0	0	0	0	0	0	0	0	0	0	0	0	0	0	0	0	0	0	0	0	0	0	0	0	0	0	0	0	0	0	0	51	0	0	0	0	0	0
Otu1205	198	Bacteria(100)	Bacteroidota(100)	Bacteroidia(100)	Sphingobacteriales(100)	env.OPS_17(100)	env.OPS_17_ge(100)	0	0	0	0	0	0	0	0	0	0	0	0	0	0	0	0	0	0	0	0	0	0	0	0	0	0	0	0	0	0	0	0	0	0	0	0	0	0	0	0	0	0
Otu1206	198	Bacteria(100)	Verrucomicrobiota(100)	Verrucomicrobiae(100)	Chthoniobacterales(100)	Chthoniobacteraceae(100)	Chthoniobacter(100)	0	0	0	0	0	0	0	0	0	0	0	0	0	0	0	0	0	0	0	0	0	0	0	0	0	0	0	0	0	0	0	0	0	0	0	0	0	0	0	0	0	0
Otu1207	197	Bacteria(100)	Verrucomicrobiota(100)	Verrucomicrobiae(100)	Chthoniobacterales(100)	Terrimicrobiaceae(100)	Terrimicrobium(100)	0	0	0	0	0	0	0	0	0	0	0	42	0	7	0	0	0	0	45	0	0	0	0	0	0	0	0	0	0	0	0	0	0	0	0	0	0	0	0	0	0	0
Otu1208	197	Bacteria(100)	Planctomycetota(100)	Planctomycetes(100)	Gemmatales(100)	Gemmataceae(100)	Gemmataceae_unclassified(100)	0	0	0	0	0	0	0	0	0	0	0	0	0	0	0	0	0	0	197	0	0	0	0	0	0	0	0	0	0	0	0	0	0	0	0	0	0	0	0	0	0	0
Otu1209	197	Bacteria(100)	Latescibacterota(100)	Latescibacterota_cl(100)	Latescibacterota_or(100)	Latescibacterota_fa(100)	Latescibacterota_ge(100)	0	0	0	0	0	0	0	0	0	0	0	0	0	0	0	0	0	0	0	0	0	0	0	0	0	0	0	0	0	0	0	0	0	0	0	0	0	0	0	0	0	0
Otu1210	197	Bacteria(100)	Verrucomicrobiota(100)	Verrucomicrobiae(100)	Verrucomicrobiales(100)	Akkermansiaceae(100)	Akkermansia(100)	0	0	0	0	0	0	0	0	0	0	0	0	0	0	0	0	0	0	0	0	0	0	0	0	0	0	0	0	0	0	0	0	0	0	0	0	0	0	0	0	0	0
Otu1211	197	Bacteria(100)	Bacteroidota(100)	Bacteroidia(100)	Bacteroidales(100)	Prevotellaceae(100)	Prevotella(100)	0	0	0	0	0	0	0	0	0	0	0	0	0	0	0	0	0	0	0	0	0	0	0	0	0	0	0	0	0	0	0	0	0	0	0	0	0	0	0	0	0	0
Otu1212	196	Bacteria(100)	Bacteroidota(100)	Bacteroidia(100)	Chitinophagales(100)	Chitinophagaceae(100)	Edaphobaculum(100)	0	0	0	0	0	0	0	0	0	0	0	2	0	0	0	0	0	0	0	0	0	0	0	0	0	0	0	0	0	0	0	0	0	0	0	0	0	0	0	0	0	0
Otu1213	196	Bacteria(100)	Spirochaetota(100)	Spirochaetia(100)	Spirochaetales(100)	Spirochaetaceae(100)	Treponema(100)	0	0	0	0	0	0	0	0	0	0	0	0	0	0	0	0	0	0	0	0	0	0	0	0	0	0	0	0	0	0	0	0	0	0	0	0	0	0	0	0	0	0
Otu1214	196	Bacteria(100)	Bacteroidota(100)	Bacteroidia(100)	Bacteroidales(100)	Muribaculaceae(100)	Muribaculaceae_ge(99)	0	0	0	0	0	0	0	0	0	0	0	0	0	0	0	0	0	0	0	0	0	0	0	0	0	0	0	0	0	0	0	0	0	0	0	0	0	0	0	0	0	0
Otu1215	196	Bacteria(100)	Chloroflexi(100)	Chloroflexia(100)	Kallotenuales(100)	AKIW781(100)	AKIW781_ge(100)	0	0	0	0	0	0	0	0	0	0	0	0	0	0	0	0	0	0	0	0	0	0	0	0	0	0	0	0	0	0	0	0	0	0	0	0	0	0	0	0	0	0
Otu1216	195	Bacteria(100)	Bacteroidota(100)	Bacteroidia(100)	Chitinophagales(100)	Saprospiraceae(100)	uncultured(100)	0	0	0	0	0	0	97	0	0	0	0	0	0	0	0	0	0	0	0	0	0	0	0	0	0	0	0	0	0	0	0	0	0	0	0	0	0	0	0	0	0	0
Otu1217	195	Bacteria(100)	Actinobacteriota(100)	Coriobacteriia(100)	Coriobacteriales(100)	Eggerthellaceae(100)	Enteroscipio(100)	0	0	0	0	0	0	0	0	0	0	0	0	0	0	0	0	0	0	0	0	0	0	0	0	0	0	0	0	0	0	0	0	0	0	0	0	0	0	0	0	0	0
Otu1218	195	Bacteria(100)	Bacteria_unclassified(99)	Bacteria_unclassified(99)	Bacteria_unclassified(99)	Bacteria_unclassified(99)	Bacteria_unclassified(99)	0	0	0	0	0	0	2	0	0	0	0	0	0	0	0	0	0	0	0	0	0	0	0	0	0	0	0	0	0	0	0	0	0	0	0	0	0	0	0	0	0	0
Otu1219	194	Bacteria(100)	Bacteroidota(100)	Bacteroidia(100)	Sphingobacteriales(100)	env.OPS_17(100)	env.OPS_17_ge(100)	0	0	0	0	0	0	0	0	0	0	0	0	0	0	0	0	0	0	0	0	0	0	0	0	0	0	0	0	0	0	0	0	0	0	0	0	0	0	0	0	0	0
Otu1220	194	Bacteria(100)	Bacteroidota(100)	Bacteroidia(100)	Flavobacteriales(100)	Flavobacteriaceae(100)	Subsaxibacter(100)	0	0	0	0	0	0	0	0	0	0	0	0	0	0	0	0	0	0	0	0	0	0	0	0	0	0	0	0	0	0	0	0	0	0	0	0	0	0	0	0	0	0
Otu1221	193	Bacteria(100)	Bdellovibrionota(100)	Bdellovibrionia(100)	Bdellovibrionales(100)	Bdellovibrionaceae(100)	Bdellovibrio(100)	0	0	0	0	0	0	0	0	0	0	0	0	0	0	0	0	0	0	0	0	0	0	0	0	0	0	0	0	0	0	0	0	0	0	0	0	0	0	0	0	0	0
Otu1222	193	Bacteria(100)	Bacteria_unclassified(100)	Bacteria_unclassified(100)	Bacteria_unclassified(100)	Bacteria_unclassified(100)	Bacteria_unclassified(100)	0	0	0	0	0	0	1	0	0	0	0	0	0	0	0	0	0	0	0	0	0	0	0	0	0	0	0	0	0	0	0	0	0	0	0	0	0	0	0	0	0	0
Otu1223	193	Bacteria(100)	Proteobacteria(100)	Gammaproteobacteria(100)	Xanthomonadales(100)	Xanthomonadales_unclassified(94)	Xanthomonadales_unclassified(94)	0	0	0	0	0	0	0	0	0	0	0	40	0	0	0	0	0	0	0	0	0	0	0	0	0	0	0	0	0	0	0	0	0	0	0	0	0	0	0	0	0	0
Otu1224	192	Bacteria(100)	Proteobacteria(100)	Gammaproteobacteria(100)	Burkholderiales(100)	Neisseriaceae(100)	Neisseriaceae_unclassified(96)	0	0	0	0	0	0	0	0	0	0	0	0	0	0	0	0	0	0	0	0	0	0	0	0	0	0	0	0	0	0	0	0	0	0	0	0	0	0	2	0	0	0
Otu1225	192	Bacteria(100)	Proteobacteria(100)	Gammaproteobacteria(100)	Burkholderiales(100)	Rhodocyclaceae(100)	Ferribacterium(100)	0	0	0	0	0	0	0	0	0	0	0	0	0	0	0	0	0	0	0	0	0	0	0	0	0	0	0	0	0	0	0	0	0	0	0	0	0	0	0	0	0	0
Otu1226	191	Bacteria(100)	Actinobacteriota(100)	Actinobacteria(100)	Corynebacteriales(100)	Nocardiaceae(100)	Nocardia(100)	0	0	0	0	0	0	0	0	0	0	0	0	0	0	0	0	0	0	1	0	0	0	0	0	0	0	0	0	0	0	0	0	0	0	0	0	0	0	0	0	0	0
Otu1227	191	Bacteria(100)	Actinobacteriota(100)	Actinobacteria(100)	PeM15(100)	PeM15_fa(100)	PeM15_ge(100)	0	0	0	0	0	0	0	0	0	0	0	0	0	0	0	0	0	0	0	0	0	0	0	0	0	0	0	0	0	0	0	0	0	0	0	0	0	0	0	0	0	0
Otu1228	190	Bacteria(100)	Planctomycetota(100)	Planctomycetes(100)	Gemmatales(100)	Gemmataceae(100)	Fimbriiglobus(100)	0	0	0	0	32	157	0	0	0	0	0	0	0	0	0	0	0	0	0	0	0	0	0	0	0	0	0	0	0	0	0	0	0	0	0	0	0	0	0	0	0	0
Otu1229	190	Bacteria(100)	Bdellovibrionota(100)	Bdellovibrionia(100)	Bacteriovoracales(100)	Bacteriovoracaceae(100)	Peredibacter(100)	0	0	0	0	0	0	0	0	0	0	0	0	0	0	0	0	0	0	0	0	0	0	0	0	0	0	0	0	0	0	0	0	0	0	0	0	0	0	0	0	0	0
Otu1230	190	Bacteria(100)	Firmicutes(100)	Bacilli(100)	Paenibacillales(100)	Paenibacillaceae(100)	Paenibacillus(100)	0	0	0	0	0	0	0	0	0	0	0	0	0	0	0	0	0	0	0	0	0	0	0	0	0	0	0	0	0	0	0	0	0	0	0	0	0	0	0	0	0	0
Otu1231	190	Bacteria(100)	Myxococcota(100)	Polyangia(100)	Haliangiales(100)	Haliangiaceae(100)	Haliangium(100)	0	0	0	0	0	0	0	0	0	0	0	0	0	0	0	0	0	0	0	0	0	0	0	0	0	0	0	0	0	0	0	0	0	0	0	0	0	0	0	0	0	0
Otu1232	190	Bacteria(100)	Bacteroidota(100)	Bacteroidia(100)	Sphingobacteriales(100)	NS11-12_marine_group(100)	NS11-12_marine_group_ge(100)	0	0	0	0	0	0	0	0	0	0	0	0	0	0	0	0	0	0	0	0	0	0	0	0	0	0	0	0	0	0	0	0	0	0	0	0	0	0	0	0	0	0
Otu1233	189	Bacteria(100)	Gemmatimonadota(100)	Gemmatimonadetes(100)	Gemmatimonadales(100)	Gemmatimonadaceae(100)	uncultured(100)	0	0	0	0	0	0	0	0	0	0	0	0	0	0	0	0	0	0	0	0	0	0	0	0	0	0	0	0	0	0	0	0	0	0	0	0	0	0	0	0	0	0
Otu1234	189	Bacteria(100)	Myxococcota(100)	Polyangia(100)	Polyangiales(100)	Polyangiaceae(100)	Pajaroellobacter(100)	0	0	0	0	0	0	19	0	0	0	0	0	0	0	0	0	0	0	0	0	0	0	0	0	0	0	0	0	0	0	0	0	0	0	0	0	0	0	0	0	0	0
Otu1235	189	Bacteria(100)	Proteobacteria(100)	Alphaproteobacteria(100)	Caulobacterales(100)	Caulobacteraceae(100)	Caulobacteraceae_unclassified(100)	0	0	0	0	0	0	0	0	0	0	0	0	0	0	0	0	0	0	0	0	0	0	0	0	0	0	0	0	0	0	0	0	0	0	0	0	0	0	0	0	0	0
Otu1236	188	Bacteria(100)	Acidobacteriota(100)	Acidobacteriae(100)	Acidobacteriales(100)	uncultured(100)	uncultured_ge(100)	0	0	0	0	0	0	0	0	0	0	0	0	0	0	0	0	0	0	86	0	0	0	0	0	0	0	0	0	6	0	0	0	0	0	0	0	0	0	0	0	0	0
Otu1237	188	Bacteria(100)	Firmicutes(100)	Bacilli(100)	Lactobacillales(100)	Streptococcaceae(100)	Streptococcus(100)	0	0	0	0	0	0	0	0	0	0	0	0	0	0	0	0	0	0	0	0	0	0	0	0	0	0	0	0	0	0	0	0	0	0	0	0	0	0	0	0	0	0
Otu1238	188	Bacteria(100)	Acidobacteriota(100)	Acidobacteriota_unclassified(100)	Acidobacteriota_unclassified(100)	Acidobacteriota_unclassified(100)	Acidobacteriota_unclassified(100)	0	0	0	0	0	0	0	0	0	0	188	0	0	0	0	0	0	0	0	0	0	0	0	0	0	0	0	0	0	0	0	0	0	0	0	0	0	0	0	0	0	0
Otu1239	187	Bacteria(100)	Firmicutes(100)	Clostridia(100)	Lachnospirales(99)	Lachnospiraceae(99)	Tyzzerella(98)	0	0	0	0	0	0	0	0	0	0	0	0	0	0	0	0	0	0	0	0	0	0	0	0	0	0	0	0	0	0	0	0	0	0	0	0	0	0	0	0	0	0
Otu1240	187	Bacteria(100)	Bacteroidota(100)	Bacteroidia(100)	Bacteroidales(100)	Prevotellaceae(100)	Prevotella(100)	0	0	0	0	0	0	0	0	0	0	0	0	0	0	0	0	0	0	0	0	0	0	0	0	0	0	0	0	0	0	0	0	0	0	0	0	0	0	0	0	0	0
Otu1241	187	Bacteria(100)	Planctomycetota(100)	Planctomycetes(100)	Gemmatales(100)	Gemmataceae(100)	uncultured(100)	0	0	0	0	0	0	0	0	0	0	0	0	0	0	0	0	0	0	0	0	0	0	0	0	0	0	0	0	0	0	0	0	0	0	0	0	0	0	0	0	0	0
Otu1242	187	Bacteria(100)	Acidobacteriota(100)	Subgroup_22(99)	Subgroup_22_or(99)	Subgroup_22_fa(99)	Subgroup_22_ge(99)	0	0	0	0	0	0	0	0	0	0	0	0	0	0	0	0	0	0	0	0	0	0	4	0	0	0	0	0	0	0	0	0	0	0	0	0	0	0	0	0	0	0
Otu1243	187	Bacteria(100)	Bacteroidota(100)	Bacteroidia(100)	Chitinophagales(100)	Chitinophagaceae(100)	Ferruginibacter(100)	0	0	0	0	0	0	0	0	0	0	0	0	0	0	0	0	0	0	0	0	0	0	0	0	0	0	0	0	0	0	0	0	0	0	0	0	0	0	0	0	0	0
Otu1244	187	Bacteria(100)	Bacteroidota(100)	Bacteroidia(100)	Bacteroidales(100)	Rikenellaceae(100)	Alistipes(100)	0	0	0	0	0	0	0	0	0	0	0	0	0	0	0	0	0	0	0	0	0	0	0	0	0	0	0	0	0	0	0	0	0	0	0	0	0	0	0	0	0	0
Otu1245	187	Bacteria(100)	Acidobacteriota(100)	Blastocatellia(100)	11-24(100)	11-24_fa(100)	11-24_ge(100)	0	0	0	0	0	0	0	0	0	0	0	0	0	0	0	0	0	0	0	0	0	0	0	0	0	0	0	0	0	0	0	0	0	0	0	0	0	0	0	0	0	0
Otu1246	187	Bacteria(100)	Chloroflexi(100)	KD4-96(100)	KD4-96_or(100)	KD4-96_fa(100)	KD4-96_ge(100)	0	0	0	0	0	0	0	0	4	0	0	46	0	0	0	3	0	0	2	0	0	0	0	0	0	0	0	0	0	0	0	0	0	0	0	0	0	0	0	0	0	0
Otu1247	187	Bacteria(100)	Acidobacteriota(100)	Subgroup_5(100)	Subgroup_5_or(100)	Subgroup_5_fa(100)	Subgroup_5_ge(100)	0	0	0	0	0	0	0	0	0	0	0	2	0	0	0	0	0	0	0	0	0	0	0	0	0	0	0	0	0	0	0	0	0	0	0	0	0	0	0	0	0	0
Otu1248	187	Bacteria(100)	Campilobacterota(100)	Campylobacteria(100)	Campylobacterales(100)	Sulfurospirillaceae(100)	Sulfurospirillum(100)	0	0	0	0	0	0	0	0	0	0	0	0	0	0	0	0	0	0	0	0	0	0	0	0	0	0	0	0	0	0	0	0	0	0	0	0	0	0	0	0	0	0
Otu1249	186	Bacteria(100)	Proteobacteria(100)	Alphaproteobacteria(100)	Rhizobiales(100)	D05-2(100)	D05-2_ge(100)	0	0	0	0	0	0	0	0	0	0	0	103	0	0	0	0	0	0	79	0	0	0	0	0	0	0	0	0	0	0	0	0	0	0	0	0	0	0	0	0	0	0
Otu1250	186	Bacteria(100)	Bacteria_unclassified(100)	Bacteria_unclassified(100)	Bacteria_unclassified(100)	Bacteria_unclassified(100)	Bacteria_unclassified(100)	0	0	0	0	0	0	0	0	0	0	0	0	0	0	0	0	0	0	0	0	0	0	96	0	0	0	0	0	0	0	0	0	0	0	0	0	0	0	0	0	0	0
Otu1251	186	Bacteria(100)	Proteobacteria(100)	Alphaproteobacteria(100)	Sphingomonadales(100)	Sphingomonadaceae(100)	Qipengyuania(77)	0	0	0	0	0	0	0	0	0	0	0	0	6	0	0	0	0	0	0	0	0	0	0	0	0	0	0	0	0	0	0	0	0	0	0	0	0	0	0	0	0	0
Otu1252	186	Bacteria(100)	Acidobacteriota(100)	Vicinamibacteria(100)	Vicinamibacterales(100)	uncultured(100)	uncultured_ge(100)	0	0	0	0	0	0	0	0	0	0	0	0	0	0	0	0	0	0	0	0	0	0	0	0	0	0	0	0	0	0	0	0	0	0	0	0	0	0	0	0	0	0
Otu1253	186	Bacteria(100)	Patescibacteria(100)	Parcubacteria(100)	Parcubacteria_unclassified(100)	Parcubacteria_unclassified(100)	Parcubacteria_unclassified(100)	0	0	0	0	0	0	0	0	0	0	0	0	0	0	0	0	0	0	0	0	0	0	0	0	0	0	0	0	0	0	0	0	0	0	0	0	0	0	0	0	0	0
Otu1254	185	Bacteria(100)	Bacteria_unclassified(68)	Bacteria_unclassified(68)	Bacteria_unclassified(68)	Bacteria_unclassified(68)	Bacteria_unclassified(68)	0	0	0	0	0	0	0	0	0	0	0	0	0	0	0	0	0	0	0	0	0	0	0	0	0	0	0	0	0	0	0	0	0	0	0	0	0	0	0	0	0	0
Otu1255	185	Bacteria(100)	Bacteroidota(100)	Bacteroidia(100)	Flavobacteriales(100)	Weeksellaceae(100)	Weeksellaceae_unclassified(100)	0	0	0	0	0	0	0	0	0	0	0	0	0	0	0	0	0	0	0	0	0	0	0	0	0	0	0	0	0	0	0	0	0	0	0	0	0	0	0	0	0	0
Otu1256	185	Bacteria(100)	Firmicutes(100)	Bacilli(100)	Lactobacillales(100)	Streptococcaceae(100)	Streptococcus(100)	0	0	0	0	0	0	0	0	0	0	0	0	0	0	0	0	0	0	0	0	0	44	0	0	0	0	0	0	0	0	0	0	0	0	0	0	0	0	0	0	0	0
Otu1257	185	Bacteria(100)	Proteobacteria(100)	Alphaproteobacteria(100)	Rhizobiales(100)	Rhizobiaceae(100)	Aliihoeflea(99)	0	0	0	0	0	0	0	0	0	0	0	0	0	0	0	0	0	0	0	0	0	0	0	0	0	0	0	0	0	0	0	0	0	0	0	0	0	0	0	0	0	3
Otu1258	185	Bacteria(100)	Bacteroidota(100)	Bacteroidia(100)	Flavobacteriales(100)	Flavobacteriaceae(100)	Capnocytophaga(100)	0	0	0	0	0	0	0	0	0	0	0	0	0	0	0	0	0	0	0	0	0	0	0	0	0	0	0	0	0	0	0	0	0	0	0	0	0	0	0	0	0	0
Otu1259	185	Bacteria(100)	Acidobacteriota(100)	Vicinamibacteria(100)	Vicinamibacterales(100)	uncultured(100)	uncultured_ge(100)	0	0	0	0	0	0	0	0	0	0	0	0	0	0	0	0	0	0	0	0	0	0	6	0	0	0	0	0	0	0	0	0	0	0	0	0	0	0	0	0	0	0
Otu1260	185	Bacteria(100)	Planctomycetota(100)	Phycisphaerae(100)	Tepidisphaerales(100)	WD2101_soil_group(100)	WD2101_soil_group_ge(100)	0	0	0	0	0	0	0	0	0	0	0	0	0	0	0	0	0	0	0	0	0	0	0	0	0	0	0	0	0	0	0	0	0	0	0	0	0	0	0	0	0	0
Otu1261	185	Bacteria(100)	Planctomycetota(100)	Planctomycetes(100)	Gemmatales(100)	Gemmataceae(100)	Gemmata(100)	0	0	0	0	0	0	0	0	0	0	0	0	0	0	0	0	0	0	185	0	0	0	0	0	0	0	0	0	0	0	0	0	0	0	0	0	0	0	0	0	0	0
Otu1262	184	Bacteria(100)	Actinobacteriota(100)	Actinobacteria(100)	Micromonosporales(100)	Micromonosporaceae(100)	Luedemannella(100)	0	0	0	0	0	0	0	0	0	0	0	177	0	0	0	0	0	0	0	0	0	0	0	0	0	0	0	0	0	0	0	0	0	0	0	0	0	0	0	0	0	0
Otu1263	184	Bacteria(100)	Desulfobacterota(100)	Desulfovibrionia(100)	Desulfovibrionales(100)	Desulfovibrionaceae(100)	uncultured(100)	0	0	0	0	0	0	0	0	0	0	0	0	0	0	0	0	0	0	0	0	0	0	0	0	0	0	0	0	0	0	0	0	0	0	0	0	0	0	0	0	0	0
Otu1264	183	Bacteria(100)	Proteobacteria(100)	Gammaproteobacteria(100)	Xanthomonadales(100)	Xanthomonadaceae(100)	Pseudoxanthomonas(100)	0	0	0	0	0	0	0	0	0	0	0	0	0	0	0	0	0	0	0	0	0	0	0	0	0	0	0	0	0	0	0	0	0	0	0	0	0	0	0	0	0	0
Otu1265	183	Bacteria(100)	Actinobacteriota(100)	Actinobacteria(100)	Micromonosporales(100)	Micromonosporaceae(100)	Stackebrandtia(100)	0	0	0	0	0	0	0	0	0	0	0	0	0	0	0	0	0	0	0	0	0	0	0	0	0	0	0	0	0	0	0	0	0	0	0	0	0	0	0	0	0	0
Otu1266	183	Bacteria(100)	Chloroflexi(100)	KD4-96(100)	KD4-96_or(100)	KD4-96_fa(100)	KD4-96_ge(100)	0	0	0	0	0	0	0	0	0	0	0	0	0	0	0	1	0	0	0	0	0	0	0	0	0	0	0	0	0	0	0	0	0	0	0	0	0	0	0	0	0	0
Otu1267	182	Bacteria(100)	Acidobacteriota(100)	Blastocatellia(100)	DS-100(100)	DS-100_fa(100)	DS-100_ge(100)	0	0	0	0	0	0	0	0	0	0	0	0	0	0	0	0	0	0	0	0	0	0	0	0	0	0	0	0	0	0	0	0	0	0	0	0	0	0	0	0	0	0
Otu1268	182	Bacteria(100)	Actinobacteriota(100)	Thermoleophilia(100)	Solirubrobacterales(100)	Solirubrobacteraceae(71)	Conexibacter(71)	0	0	0	0	0	0	0	0	0	0	0	0	0	0	0	0	0	0	45	0	0	0	0	0	0	0	0	0	0	0	0	0	0	0	0	0	0	0	0	0	0	0
Otu1269	182	Bacteria(100)	Proteobacteria(100)	Alphaproteobacteria(100)	Rhizobiales(100)	Beijerinckiaceae(100)	Microvirga(100)	0	26	0	0	0	0	0	0	0	0	0	0	0	0	0	0	3	0	2	0	0	0	24	0	0	0	0	0	0	0	0	0	0	0	0	0	0	0	32	0	0	0
Otu1270	182	Bacteria(100)	Planctomycetota(100)	Planctomycetes(100)	Isosphaerales(100)	Isosphaeraceae(100)	Isosphaeraceae_unclassified(100)	0	0	0	0	0	0	0	0	0	0	0	69	0	0	0	0	0	0	98	0	0	0	0	0	0	0	0	0	0	0	0	0	0	0	0	0	0	0	0	0	0	0
Otu1271	181	Bacteria(100)	Firmicutes(100)	Bacilli(100)	Lactobacillales(100)	Aerococcaceae(100)	Facklamia(100)	0	0	0	0	0	0	0	0	0	0	0	0	0	0	0	0	0	0	0	0	0	0	0	0	0	0	0	0	0	0	0	0	0	0	0	0	0	0	0	0	0	0
Otu1272	180	Bacteria(100)	Proteobacteria(100)	Alphaproteobacteria(100)	Rhizobiales(100)	Beijerinckiaceae(100)	Psychroglaciecola(97)	0	1	0	0	0	0	0	0	0	0	0	0	0	2	0	0	0	0	0	0	0	0	0	0	0	0	0	0	0	0	0	0	0	0	110	0	0	0	0	0	0	0
Otu1273	180	Bacteria(100)	Chloroflexi(100)	Chloroflexia(100)	Chloroflexales(100)	Roseiflexaceae(100)	uncultured(100)	0	0	0	0	0	0	0	0	0	0	0	0	0	0	0	0	0	0	0	0	0	0	0	0	0	0	0	0	0	0	0	0	0	0	0	0	0	0	0	0	0	0
Otu1274	180	Bacteria(100)	Actinobacteriota(100)	Thermoleophilia(100)	Solirubrobacterales(100)	Solirubrobacteraceae(100)	Solirubrobacter(100)	0	0	0	0	0	0	0	0	0	0	0	0	0	0	0	0	0	0	10	0	0	0	0	0	0	0	0	0	0	0	0	0	0	0	0	0	0	0	0	0	0	0
Otu1275	180	Bacteria(100)	Bacteroidota(100)	Bacteroidia(100)	Sphingobacteriales(100)	NS11-12_marine_group(100)	NS11-12_marine_group_ge(100)	0	0	0	0	0	0	0	0	0	0	0	0	0	0	0	0	0	0	0	0	0	0	0	0	0	0	0	0	0	0	0	0	0	0	0	0	0	0	0	0	0	0
Otu1276	180	Bacteria(100)	Proteobacteria(100)	Alphaproteobacteria(100)	Rhodobacterales(100)	Rhodobacteraceae(100)	Rhodobacteraceae_unclassified(97)	0	0	0	0	0	0	0	0	0	0	0	0	0	0	0	0	0	0	0	0	0	0	173	0	0	0	0	0	0	0	0	0	0	0	0	0	0	0	0	0	0	0
Otu1277	180	Bacteria(100)	Proteobacteria(100)	Alphaproteobacteria(100)	Sphingomonadales(100)	Sphingomonadaceae(100)	Sphingobium(63)	0	0	0	0	0	0	0	0	0	0	0	0	0	0	0	0	0	0	0	0	0	0	0	0	0	0	0	0	0	0	0	0	0	0	0	0	0	0	0	0	0	0
Otu1278	180	Bacteria(100)	Planctomycetota(100)	Planctomycetes(100)	Pirellulales(100)	Pirellulaceae(100)	Pirellula(100)	0	0	0	0	0	0	0	0	0	0	0	0	0	0	0	0	0	0	0	0	0	0	0	0	0	0	0	0	0	0	0	0	0	0	0	0	0	0	0	0	0	0
Otu1279	180	Bacteria(100)	Methylomirabilota(100)	Methylomirabilia(100)	Rokubacteriales(100)	Rokubacteriales_fa(100)	Rokubacteriales_ge(100)	0	0	0	0	0	0	0	0	0	0	0	0	0	0	0	0	0	0	0	0	0	0	0	0	0	0	0	0	0	0	0	0	0	0	0	0	0	0	0	0	0	0
Otu1280	179	Bacteria(100)	Proteobacteria(100)	Alphaproteobacteria(100)	Rhizobiales(100)	Rhizobiales_unclassified(100)	Rhizobiales_unclassified(100)	0	0	0	0	0	0	0	0	0	0	0	0	0	0	0	0	0	0	172	0	0	0	5	0	0	0	0	0	0	0	0	0	0	0	0	0	0	0	0	0	0	0
Otu1281	179	Bacteria(100)	Bacteria_unclassified(100)	Bacteria_unclassified(100)	Bacteria_unclassified(100)	Bacteria_unclassified(100)	Bacteria_unclassified(100)	0	0	0	0	0	0	0	0	0	0	0	0	0	0	0	0	0	0	0	0	0	0	0	0	0	0	0	0	0	0	0	0	0	0	0	0	0	0	0	0	0	0
Otu1282	179	Bacteria(100)	Bacteria_unclassified(100)	Bacteria_unclassified(100)	Bacteria_unclassified(100)	Bacteria_unclassified(100)	Bacteria_unclassified(100)	0	0	0	0	0	0	0	0	0	0	0	0	0	0	0	0	0	0	0	0	0	0	0	0	0	0	0	0	0	0	0	0	0	0	0	0	0	0	0	0	0	0
Otu1283	179	Bacteria(100)	Verrucomicrobiota(100)	Chlamydiae(100)	Chlamydiales(100)	Chlamydiales_unclassified(100)	Chlamydiales_unclassified(100)	0	0	0	0	0	0	0	0	0	0	0	0	0	0	0	0	0	0	0	0	0	0	0	0	0	0	0	0	0	0	0	0	0	0	0	0	0	0	0	0	0	0
Otu1284	178	Bacteria(100)	Chloroflexi(100)	AD3(100)	AD3_or(100)	AD3_fa(100)	AD3_ge(100)	0	0	0	0	0	0	0	0	0	0	0	1	0	0	0	0	0	0	0	0	0	0	0	0	0	0	0	0	0	0	0	0	0	0	0	0	0	0	0	0	0	0
Otu1285	178	Bacteria(100)	Proteobacteria(100)	Gammaproteobacteria(100)	Enterobacterales(100)	Enterobacterales_unclassified(97)	Enterobacterales_unclassified(97)	0	0	0	0	0	0	0	0	0	0	0	0	0	0	0	0	0	0	0	0	0	0	0	0	0	0	0	0	0	0	0	0	0	0	0	0	0	0	0	0	0	0
Otu1286	178	Bacteria(100)	Proteobacteria(100)	Alphaproteobacteria(100)	Rhizobiales(100)	Beijerinckiaceae(100)	Roseiarcus(100)	0	0	0	0	0	0	0	0	0	0	0	14	0	0	0	0	0	0	0	0	0	0	0	0	0	0	0	0	0	0	0	0	0	0	0	0	0	0	0	0	0	0
Otu1287	178	Bacteria(100)	Verrucomicrobiota(100)	Omnitrophia(100)	Omnitrophales(100)	Omnitrophaceae(100)	Candidatus_Omnitrophus(100)	0	0	0	0	0	0	0	0	0	0	0	0	0	0	0	0	0	0	0	0	0	0	0	0	0	0	0	0	0	0	0	0	0	0	0	0	0	0	0	0	0	0
Otu1288	177	Bacteria(100)	Bacteroidota(100)	Bacteroidia(100)	Chitinophagales(100)	Chitinophagaceae(100)	Ferruginibacter(100)	0	0	0	0	0	0	153	0	0	0	0	0	0	0	0	0	0	0	0	0	0	0	0	0	0	0	0	0	0	0	0	0	0	0	0	0	0	0	0	0	0	0
Otu1289	177	Bacteria(100)	Cyanobacteria(100)	Cyanobacteriia(100)	Leptolyngbyales(100)	Leptolyngbyaceae(100)	Leptolyngbya_Es-Yyy1000(100)	0	0	0	0	0	0	0	0	0	0	0	0	0	0	0	0	0	0	0	0	0	0	0	0	0	0	0	0	0	0	0	0	0	0	0	0	0	0	0	0	0	0
Otu1290	177	Bacteria(100)	Actinobacteriota(100)	Thermoleophilia(100)	Solirubrobacterales(100)	67-14(100)	67-14_ge(100)	0	0	0	0	0	0	0	0	0	0	0	0	0	0	0	0	0	0	0	0	0	0	0	0	0	0	0	0	0	0	0	0	0	0	0	0	0	0	0	0	0	0
Otu1291	176	Bacteria(100)	Proteobacteria(100)	Gammaproteobacteria(100)	Coxiellales(100)	Coxiellaceae(100)	Coxiella(100)	0	0	0	0	0	0	0	0	0	0	0	0	0	0	0	0	0	0	0	0	0	0	0	0	0	0	0	0	0	0	0	0	0	0	0	0	0	0	0	0	0	0
Otu1292	176	Bacteria(100)	Patescibacteria(100)	Gracilibacteria(100)	Gracilibacteria_or(100)	Gracilibacteria_fa(100)	Gracilibacteria_ge(100)	0	0	0	0	0	0	0	0	0	0	0	0	0	0	0	0	0	0	0	0	0	0	0	0	0	0	0	0	0	0	0	0	0	0	0	0	0	0	0	0	0	0
Otu1293	176	Bacteria(100)	Actinobacteriota(100)	Actinobacteria(100)	Frankiales(100)	Frankiaceae(100)	Jatrophihabitans(100)	0	0	0	0	0	9	0	0	0	0	0	8	4	0	0	0	0	0	11	0	0	0	0	0	0	0	0	0	0	0	0	0	0	0	0	0	0	0	0	0	0	0
Otu1294	175	Bacteria(100)	Patescibacteria(100)	Gracilibacteria(100)	Absconditabacteriales_(SR1)(100)	Absconditabacteriales_(SR1)_fa(100)	Absconditabacteriales_(SR1)_ge(100)	0	0	0	0	0	0	0	0	0	0	0	0	0	0	0	0	0	0	0	0	0	0	0	0	0	0	0	0	0	0	0	0	0	0	0	0	0	0	0	0	0	0
Otu1295	175	Bacteria(100)	Firmicutes(100)	Clostridia(100)	Clostridiales(100)	Clostridiaceae(100)	Clostridium_sensu_stricto_3(100)	0	0	0	0	0	0	164	0	0	0	0	0	0	0	0	0	0	0	0	0	0	0	11	0	0	0	0	0	0	0	0	0	0	0	0	0	0	0	0	0	0	0
Otu1296	175	Bacteria(100)	Chloroflexi(100)	TK10(100)	TK10_or(100)	TK10_fa(100)	TK10_ge(100)	0	0	0	0	0	0	0	0	0	0	0	0	0	0	0	0	0	0	0	0	0	0	111	0	0	0	0	0	0	0	0	0	0	0	0	0	0	0	0	0	0	0
Otu1297	175	Bacteria(100)	Patescibacteria(100)	Parcubacteria(100)	Parcubacteria_or(100)	Parcubacteria_fa(100)	Parcubacteria_ge(100)	0	0	0	0	0	0	0	0	0	0	0	0	0	0	0	0	0	0	0	0	0	0	0	0	0	0	0	0	0	0	0	0	0	0	0	0	0	0	0	0	0	0
Otu1298	175	Bacteria(100)	Proteobacteria(100)	Gammaproteobacteria(100)	Cellvibrionales(100)	Halieaceae(100)	OM60(NOR5)_clade(99)	0	0	0	0	0	0	64	0	0	0	0	0	0	0	0	0	0	0	0	0	0	0	0	0	0	0	0	0	0	0	0	0	0	0	0	0	0	0	0	0	0	0
Otu1299	175	Bacteria(100)	Bacteroidota(100)	Bacteroidia(100)	Chitinophagales(100)	Chitinophagaceae(100)	Chitinophagaceae_unclassified(83)	0	0	0	0	0	0	22	0	0	0	0	0	0	0	0	0	0	0	0	0	0	0	0	0	0	0	0	0	0	0	0	0	0	0	0	0	0	0	0	0	0	0
Otu1300	174	Bacteria(100)	Bacteroidota(100)	Bacteroidia(100)	Bacteroidia_unclassified(100)	Bacteroidia_unclassified(100)	Bacteroidia_unclassified(100)	0	0	0	0	0	0	154	0	0	0	0	0	0	0	0	0	0	0	0	0	0	0	0	0	0	0	0	0	0	0	0	0	0	0	0	0	0	0	0	0	0	0
Otu1301	174	Bacteria(100)	NB1-j(100)	NB1-j_cl(100)	NB1-j_or(100)	NB1-j_fa(100)	NB1-j_ge(100)	0	0	0	0	0	0	0	0	0	0	0	0	0	0	0	0	0	0	0	0	0	0	0	0	0	0	0	0	0	0	0	0	0	0	0	0	0	0	0	0	0	0
Otu1302	174	Bacteria(100)	Bacteria_unclassified(100)	Bacteria_unclassified(100)	Bacteria_unclassified(100)	Bacteria_unclassified(100)	Bacteria_unclassified(100)	0	0	0	0	0	0	0	0	0	0	0	0	0	0	0	0	0	0	0	0	0	0	0	0	0	0	0	0	0	0	0	0	0	0	0	0	0	0	0	0	0	0
Otu1303	174	Bacteria(100)	Bacteroidota(100)	Bacteroidia(100)	Chitinophagales(100)	Chitinophagaceae(100)	Niabella(56)	0	0	0	0	0	0	0	0	0	0	0	0	0	0	0	0	0	0	6	0	0	0	0	0	0	0	0	0	0	0	0	0	0	0	0	0	0	0	0	0	0	0
Otu1304	173	Bacteria(100)	Proteobacteria(100)	Alphaproteobacteria(100)	Sphingomonadales(100)	Sphingomonadaceae(100)	Ellin6055(68)	0	0	0	0	0	0	6	0	0	0	0	0	0	0	0	0	0	0	0	0	0	0	0	0	0	0	0	0	0	0	0	0	0	0	0	0	0	0	0	0	0	0
Otu1305	173	Bacteria(100)	Verrucomicrobiota(100)	Verrucomicrobiae(100)	Pedosphaerales(100)	Pedosphaeraceae(100)	Pedosphaeraceae_unclassified(100)	0	0	0	0	0	0	0	0	0	0	0	0	0	0	0	0	0	0	0	0	0	0	0	0	0	0	0	0	0	0	0	0	0	0	0	0	0	0	0	0	0	0
Otu1306	173	Bacteria(100)	Actinobacteriota(100)	Actinobacteria(100)	Streptomycetales(100)	Streptomycetaceae(100)	Streptomyces(100)	0	0	0	0	0	0	0	0	0	0	0	0	0	0	0	0	0	0	0	0	0	0	0	0	0	0	0	0	0	0	0	0	0	0	0	0	0	0	0	0	0	0
Otu1307	173	Bacteria(100)	Planctomycetota(100)	Phycisphaerae(100)	Tepidisphaerales(100)	WD2101_soil_group(100)	WD2101_soil_group_ge(100)	0	0	0	0	0	0	0	0	0	0	0	0	0	0	0	0	0	0	0	0	0	0	0	0	0	0	0	0	0	0	0	0	0	0	0	0	0	0	0	0	0	0
Otu1308	172	Bacteria(100)	Bacteroidota(100)	Bacteroidia(100)	Flavobacteriales(100)	Flavobacteriaceae(100)	Flavobacterium(100)	0	0	0	0	0	0	30	0	0	0	0	0	0	0	0	0	0	0	0	0	0	0	0	0	0	0	0	0	0	0	0	0	0	0	0	0	0	0	0	0	0	0
Otu1309	172	Bacteria(100)	Proteobacteria(100)	Alphaproteobacteria(100)	Acetobacterales(100)	Acetobacteraceae(100)	Acidiphilium(100)	0	0	0	0	0	0	0	0	0	0	0	0	0	0	0	0	0	0	0	0	0	0	0	0	0	0	0	0	0	0	0	0	0	0	0	0	0	0	0	0	0	0
Otu1310	171	Bacteria(100)	Bacteria_unclassified(100)	Bacteria_unclassified(100)	Bacteria_unclassified(100)	Bacteria_unclassified(100)	Bacteria_unclassified(100)	0	0	0	0	0	0	0	0	0	0	0	0	0	0	0	0	0	0	0	0	0	0	0	0	0	0	0	0	0	0	0	0	0	0	0	0	0	0	0	0	0	0
Otu1311	171	Bacteria(100)	Verrucomicrobiota(100)	Verrucomicrobiae(100)	Chthoniobacterales(100)	Chthoniobacterales_unclassified(100)	Chthoniobacterales_unclassified(100)	0	0	0	0	0	0	0	0	0	0	0	0	0	0	0	0	0	0	0	0	0	0	0	0	0	0	0	0	0	0	0	0	0	0	0	0	0	0	0	0	0	0
Otu1312	171	Bacteria(100)	Firmicutes(100)	Clostridia(100)	Clostridia_UCG-014(100)	Clostridia_UCG-014_fa(100)	Clostridia_UCG-014_ge(100)	0	0	0	0	0	0	0	0	0	0	0	0	0	0	0	0	0	0	0	0	0	0	0	0	0	0	0	0	0	0	0	0	0	0	0	0	0	0	0	0	0	0
Otu1313	171	Bacteria(100)	Firmicutes(100)	Clostridia(100)	Clostridiales(100)	Clostridiaceae(100)	Clostridium_sensu_stricto_1(100)	0	0	0	0	0	0	156	0	0	0	0	0	0	1	0	0	0	0	0	0	0	0	0	0	0	0	0	0	1	0	0	0	0	0	0	0	0	0	0	0	0	0
Otu1314	170	Bacteria(100)	Proteobacteria(100)	Alphaproteobacteria(100)	Acetobacterales(100)	Acetobacteraceae(100)	Craurococcus-Caldovatus(100)	0	0	0	0	0	0	0	0	0	0	0	0	0	0	0	0	0	0	0	0	0	0	0	0	0	0	0	0	0	0	0	0	0	0	0	0	0	0	0	0	0	0
Otu1315	170	Bacteria(100)	Bacteroidota(100)	Bacteroidia(100)	Chitinophagales(100)	Chitinophagaceae(100)	Aurantisolimonas(100)	0	0	0	0	0	0	0	0	0	0	0	0	0	0	0	0	0	0	0	0	0	0	0	0	0	0	0	0	0	0	0	0	36	0	0	0	0	0	0	0	0	0
Otu1316	170	Bacteria(100)	Bdellovibrionota(100)	Oligoflexia(100)	Silvanigrellales(100)	Silvanigrellaceae(100)	Silvanigrella(100)	0	0	0	0	0	0	0	0	0	0	0	0	0	0	0	0	0	0	0	0	0	0	0	0	0	0	0	0	0	0	0	0	0	0	0	0	0	0	0	0	0	0
Otu1317	170	Bacteria(100)	Acidobacteriota(100)	Blastocatellia(100)	11-24(100)	11-24_fa(100)	11-24_ge(100)	0	0	0	0	0	0	0	0	0	0	0	0	0	0	0	0	0	0	0	0	0	0	11	0	0	0	0	0	0	0	0	0	0	0	0	0	0	0	0	0	0	0
Otu1318	170	Bacteria(100)	Verrucomicrobiota(100)	Verrucomicrobiae(100)	Chthoniobacterales(100)	Xiphinematobacteraceae(100)	Candidatus_Xiphinematobacter(100)	0	0	0	0	0	0	0	0	0	0	0	55	0	0	0	0	0	0	36	0	0	0	0	0	0	0	0	0	0	0	0	0	0	0	0	0	0	0	0	0	0	0
Otu1319	170	Bacteria(100)	Latescibacterota(100)	Latescibacterota_cl(100)	Latescibacterota_or(100)	Latescibacterota_fa(100)	Latescibacterota_ge(100)	0	0	0	0	0	0	0	0	0	0	0	0	0	0	0	0	0	0	0	0	0	0	3	0	0	0	0	0	0	0	0	0	0	0	0	0	0	0	0	0	0	0
Otu1320	170	Bacteria(100)	Patescibacteria(100)	Parcubacteria(100)	Parcubacteria_unclassified(100)	Parcubacteria_unclassified(100)	Parcubacteria_unclassified(100)	0	0	0	0	0	0	0	0	0	0	0	0	0	0	0	0	0	0	0	0	0	0	0	0	0	0	0	0	0	0	0	0	0	0	0	0	0	0	0	0	0	0
Otu1321	169	Bacteria(100)	Proteobacteria(100)	Alphaproteobacteria(100)	Rickettsiales(100)	Rickettsiaceae(100)	Rickettsiaceae_unclassified(100)	0	0	0	0	0	0	0	0	0	0	0	0	0	0	0	0	0	0	0	0	0	0	0	0	0	0	0	0	0	0	0	0	0	0	0	0	0	0	0	0	0	0
Otu1322	169	Bacteria(100)	Bacteroidota(100)	Bacteroidia(100)	Sphingobacteriales(100)	env.OPS_17(100)	env.OPS_17_ge(100)	0	0	0	0	0	0	0	0	0	0	0	0	0	0	0	0	0	0	0	0	0	0	0	0	0	0	0	0	0	0	0	0	0	0	0	0	0	0	0	0	0	0
Otu1323	169	Bacteria(100)	Verrucomicrobiota(100)	Verrucomicrobiae(100)	Verrucomicrobiales(100)	Verrucomicrobiaceae(100)	uncultured(100)	0	0	0	0	0	0	0	0	0	0	0	29	0	0	0	0	0	0	14	0	0	0	0	0	0	0	0	0	0	0	0	0	0	0	0	0	0	0	0	0	0	0
Otu1324	168	Bacteria(100)	Myxococcota(100)	Myxococcia(100)	Myxococcales(100)	Anaeromyxobacteraceae(100)	Anaeromyxobacter(100)	0	0	0	0	0	0	0	0	0	0	0	0	0	0	0	0	0	0	0	0	0	0	0	0	0	0	0	0	0	0	0	0	0	0	0	0	0	0	0	0	0	0
Otu1325	168	Bacteria(100)	Bacteroidota(100)	Bacteroidia(100)	Bacteroidales(100)	Muribaculaceae(100)	Muribaculaceae_ge(100)	0	0	0	0	0	0	0	0	0	0	0	0	0	0	0	0	0	0	0	0	0	0	0	0	0	0	0	0	0	0	0	0	0	0	0	0	0	0	0	0	0	0
Otu1326	168	Bacteria(100)	Patescibacteria(100)	ABY1(100)	Candidatus_Magasanikbacteria(100)	Candidatus_Magasanikbacteria_fa(100)	Candidatus_Magasanikbacteria_ge(100)	0	0	0	0	0	0	0	0	0	0	0	0	0	0	0	0	0	0	0	0	0	0	0	0	0	0	0	0	0	0	0	0	0	0	0	0	0	0	0	0	0	0
Otu1327	168	Bacteria(100)	Methylomirabilota(100)	Methylomirabilia(100)	Rokubacteriales(100)	Rokubacteriales_fa(100)	Rokubacteriales_ge(100)	0	0	0	0	0	0	0	0	0	0	0	0	0	0	0	0	0	0	0	0	0	0	48	0	0	0	0	0	0	0	0	0	0	0	0	0	0	0	0	0	0	0
Otu1328	167	Bacteria(100)	Proteobacteria(100)	Alphaproteobacteria(100)	Rhizobiales(100)	Beijerinckiaceae(100)	Beijerinckiaceae_unclassified(73)	0	0	0	0	0	0	0	0	0	0	0	0	0	13	0	0	0	0	0	0	0	0	0	0	0	0	0	0	0	0	0	0	0	0	0	0	0	0	0	0	0	0
Otu1329	167	Bacteria(100)	Proteobacteria(100)	Gammaproteobacteria(100)	Gammaproteobacteria_Incertae_Sedis(100)	Unknown_Family(100)	Candidatus_Berkiella(100)	0	0	0	0	0	165	0	0	0	0	0	0	0	0	0	0	0	0	0	0	0	0	0	0	0	0	0	0	0	0	0	0	0	0	0	0	0	0	0	0	0	0
Otu1330	167	Bacteria(100)	Actinobacteriota(100)	Actinobacteria(100)	Frankiales(100)	Sporichthyaceae(100)	Sporichthya(100)	0	0	0	0	0	0	0	0	0	0	0	21	0	0	0	0	0	0	3	0	0	0	0	0	0	0	0	0	0	0	0	0	0	0	0	0	0	0	0	0	0	0
Otu1331	166	Bacteria(100)	Bacteroidota(100)	Bacteroidia(100)	Flavobacteriales(100)	Crocinitomicaceae(100)	Fluviicola(100)	0	0	0	0	0	0	0	0	0	0	0	161	0	0	0	0	1	0	0	0	0	0	0	0	0	0	0	0	0	0	0	0	0	0	0	0	0	0	0	0	0	0
Otu1332	166	Bacteria(100)	Firmicutes(100)	Clostridia(100)	Lachnospirales(100)	Lachnospiraceae(100)	Lachnospiraceae_unclassified(100)	0	0	0	0	0	0	33	0	0	0	0	0	0	0	0	0	0	0	0	0	0	0	0	0	0	0	0	0	0	0	0	0	0	0	0	0	0	0	0	0	0	0
Otu1333	166	Bacteria(100)	Planctomycetota(100)	Planctomycetes(100)	Gemmatales(100)	Gemmataceae(100)	uncultured(100)	0	0	0	1	0	0	18	0	0	0	0	0	0	0	0	0	0	0	4	0	0	0	0	0	0	0	0	0	0	0	0	0	0	0	0	0	0	0	0	0	0	0
Otu1334	166	Bacteria(100)	Planctomycetota(100)	Planctomycetes(100)	Gemmatales(100)	Gemmataceae(100)	uncultured(67)	0	0	0	0	0	0	0	0	0	0	0	16	0	0	0	2	0	0	0	0	0	0	1	0	0	0	0	0	0	0	0	0	0	0	0	0	0	0	0	0	0	0
Otu1335	165	Bacteria(100)	Desulfobacterota(100)	uncultured(100)	uncultured_or(100)	uncultured_fa(100)	uncultured_ge(100)	0	0	0	0	0	0	0	0	0	0	0	0	0	0	0	0	0	0	0	0	0	0	159	0	0	0	0	0	0	0	0	0	0	0	0	0	0	0	0	0	0	0
Otu1336	165	Bacteria(100)	Bacteroidota(100)	Bacteroidia(100)	Bacteroidales(100)	Bacteroidales_unclassified(100)	Bacteroidales_unclassified(100)	0	0	0	0	0	0	25	0	0	0	0	0	0	0	0	0	0	0	0	0	0	0	0	0	0	0	0	0	0	0	0	0	0	0	0	0	0	0	0	0	0	0
Otu1337	165	Bacteria(100)	Chloroflexi(100)	Gitt-GS-136(100)	Gitt-GS-136_or(100)	Gitt-GS-136_fa(100)	Gitt-GS-136_ge(100)	0	0	0	0	0	0	0	0	0	0	0	0	0	0	0	0	0	0	0	0	0	0	0	0	0	0	0	0	0	0	0	0	0	0	0	0	0	0	0	0	0	0
Otu1338	165	Bacteria(100)	Firmicutes(100)	Clostridia(100)	Clostridia_or(100)	Hungateiclostridiaceae(100)	Hungateiclostridiaceae_unclassified(100)	0	0	0	0	0	0	0	0	0	0	0	0	0	0	0	0	0	0	0	0	0	0	0	0	0	0	0	0	0	0	0	0	0	0	0	0	0	0	0	0	0	0
Otu1339	164	Bacteria(100)	Proteobacteria(100)	Alphaproteobacteria(100)	Rhizobiales(100)	Beijerinckiaceae(100)	Methylobacterium-Methylorubrum(100)	0	0	0	0	0	0	0	0	0	0	0	58	0	0	0	0	0	0	0	0	0	0	0	0	0	0	0	0	0	0	0	0	0	0	0	0	0	0	0	0	0	0
Otu1340	164	Bacteria(100)	Proteobacteria(100)	Alphaproteobacteria(100)	Rhizobiales(100)	Beijerinckiaceae(100)	1174-901-12(100)	0	0	0	0	0	0	0	0	0	0	0	2	0	0	0	0	0	0	0	0	0	0	0	0	0	0	0	0	0	0	0	0	0	0	0	0	0	0	0	0	0	0
Otu1341	164	Bacteria(100)	Actinobacteriota(100)	Actinobacteria(100)	Micrococcales(100)	Micrococcaceae(100)	Paenarthrobacter(97)	0	0	0	0	0	0	0	0	0	0	0	0	0	0	0	0	0	0	0	0	0	0	0	0	0	0	0	0	0	0	0	0	0	0	0	0	0	0	0	0	0	0
Otu1342	164	Bacteria(100)	Planctomycetota(100)	Planctomycetes(100)	Gemmatales(100)	Gemmataceae(100)	uncultured(100)	0	0	0	0	0	0	0	0	0	0	0	0	0	0	0	0	0	0	0	0	0	0	0	0	0	0	0	0	0	0	0	0	0	0	0	0	0	0	0	0	0	0
Otu1343	163	Bacteria(100)	Planctomycetota(100)	vadinHA49(100)	vadinHA49_or(100)	vadinHA49_fa(100)	vadinHA49_ge(100)	0	0	0	0	0	0	0	0	0	0	0	0	0	0	0	0	0	0	0	0	0	0	0	0	0	0	0	0	0	0	0	0	0	0	0	0	0	0	0	0	0	0
Otu1344	163	Bacteria(100)	Actinobacteriota(100)	Thermoleophilia(100)	Gaiellales(100)	Gaiellales_unclassified(98)	Gaiellales_unclassified(98)	0	0	0	0	0	0	0	0	0	0	0	1	0	0	0	0	0	0	0	0	0	0	0	0	0	0	0	0	0	0	0	0	0	0	0	0	0	0	0	0	0	0
Otu1345	163	Bacteria(100)	Dadabacteria(100)	Dadabacteriia(100)	Dadabacteriales(100)	Dadabacteriales_fa(100)	Dadabacteriales_ge(100)	0	0	0	0	0	0	0	0	0	0	0	0	0	0	0	0	0	0	0	0	0	0	163	0	0	0	0	0	0	0	0	0	0	0	0	0	0	0	0	0	0	0
Otu1346	163	Bacteria(100)	Verrucomicrobiota(100)	Verrucomicrobiae(100)	Chthoniobacterales(100)	Chthoniobacteraceae(100)	Candidatus_Udaeobacter(100)	0	0	0	0	0	0	0	0	0	0	0	0	0	0	0	0	0	0	0	0	0	0	0	0	0	0	0	0	0	0	0	0	0	0	0	0	0	0	0	0	0	0
Otu1347	163	Bacteria(100)	Proteobacteria(100)	Alphaproteobacteria(100)	Alphaproteobacteria_unclassified(100)	Alphaproteobacteria_unclassified(100)	Alphaproteobacteria_unclassified(100)	0	0	0	0	0	0	0	0	0	0	0	0	0	0	0	0	0	0	0	0	0	0	0	0	0	0	0	0	0	0	0	0	0	0	0	0	0	0	0	0	0	0
Otu1348	163	Bacteria(100)	Planctomycetota(100)	OM190(100)	OM190_or(100)	OM190_fa(100)	OM190_ge(100)	0	0	0	0	0	0	0	0	0	0	0	0	0	0	0	0	0	0	0	0	0	0	0	0	0	0	0	0	0	0	0	0	0	0	0	0	0	0	0	0	0	0
Otu1349	163	Bacteria(100)	Firmicutes(100)	Clostridia(100)	Peptostreptococcales-Tissierellales(100)	Peptostreptococcales-Tissierellales_unclassified(100)	Peptostreptococcales-Tissierellales_unclassified(100)	0	0	0	0	0	0	8	0	0	0	0	0	0	0	0	0	0	0	0	0	0	0	0	0	0	0	0	0	0	0	0	0	0	0	0	0	0	0	0	0	0	0
Otu1350	163	Bacteria(100)	Actinobacteriota(100)	Actinobacteria(100)	Corynebacteriales(100)	Nocardiaceae(100)	Williamsia(100)	0	0	0	0	0	0	0	0	0	0	0	72	0	0	0	0	0	0	0	0	0	0	0	0	0	0	0	0	0	0	0	0	0	0	0	0	0	0	0	0	0	0
Otu1351	162	Bacteria(100)	Actinobacteriota(100)	Acidimicrobiia(100)	IMCC26256(100)	IMCC26256_fa(100)	IMCC26256_ge(100)	0	0	0	0	0	0	0	0	0	0	0	3	0	0	0	0	0	0	0	0	0	0	0	0	0	0	0	0	0	0	0	0	0	0	0	0	0	0	0	0	0	0
Otu1352	162	Bacteria(100)	Bacteroidota(100)	Bacteroidia(100)	Bacteroidales(100)	Prevotellaceae(100)	Prevotella(100)	0	0	0	0	0	0	0	0	0	0	0	0	0	0	0	0	0	0	0	0	0	0	0	0	0	0	0	0	0	0	0	0	0	0	0	0	0	0	0	0	0	0
Otu1353	162	Bacteria(100)	Proteobacteria(100)	Gammaproteobacteria(100)	Xanthomonadales(100)	Xanthomonadaceae(100)	Xanthomonadaceae_unclassified(81)	0	0	0	0	0	0	0	0	0	0	86	0	0	0	0	0	0	0	0	0	0	0	3	0	0	0	0	0	0	0	0	0	0	0	0	0	0	0	0	0	0	0
Otu1354	161	Bacteria(100)	Actinobacteriota(100)	Actinobacteria(100)	Pseudonocardiales(100)	Pseudonocardiaceae(100)	Actinomycetospora(100)	0	0	0	0	0	0	0	0	0	0	0	2	0	0	0	0	0	0	0	0	0	0	0	0	0	0	0	0	0	0	0	0	0	0	0	0	4	0	0	0	0	0
Otu1355	161	Bacteria(100)	Acidobacteriota(100)	Acidobacteriae(100)	Solibacterales(99)	Solibacteraceae(99)	Candidatus_Solibacter(99)	0	0	0	0	0	0	0	0	0	0	0	0	0	0	0	0	0	0	0	0	0	0	0	0	0	0	0	0	0	0	0	0	0	0	0	0	0	0	0	0	0	0
Otu1356	161	Bacteria(100)	Acidobacteriota(100)	Acidobacteriae(100)	Acidobacteriales(100)	Acidobacteriaceae_(Subgroup_1)(100)	Terriglobus(100)	0	0	0	0	0	0	0	0	0	0	0	157	0	0	0	0	0	0	0	0	0	0	0	0	0	0	0	0	0	0	0	0	0	0	0	0	0	0	0	0	0	0
Otu1357	161	Bacteria(100)	Proteobacteria(100)	Gammaproteobacteria(100)	Xanthomonadales(100)	Xanthomonadaceae(100)	Arenimonas(100)	0	0	0	0	0	0	0	0	0	0	0	70	0	0	0	0	0	0	4	0	0	0	0	0	0	0	0	0	0	0	0	0	0	0	0	0	0	0	0	0	0	0
Otu1358	161	Bacteria(100)	Actinobacteriota(100)	Actinobacteria(100)	Micromonosporales(100)	Micromonosporaceae(100)	Actinoplanes(100)	0	0	0	0	0	0	0	0	0	0	0	17	0	0	0	0	0	0	0	0	0	0	0	0	0	0	0	0	0	0	0	0	0	0	0	0	0	0	0	0	0	0
Otu1359	161	Bacteria(100)	Deinococcota(100)	Deinococci(100)	Deinococcales(100)	Deinococcaceae(100)	Deinococcus(100)	0	0	0	0	0	0	0	0	0	0	0	0	0	0	0	0	0	0	0	0	0	0	0	0	0	0	0	0	0	0	0	0	0	0	0	0	0	0	0	0	0	0
Otu1360	161	Bacteria(100)	Firmicutes(100)	Clostridia(100)	Oscillospirales(100)	Ruminococcaceae(100)	Anaerotruncus(100)	0	0	0	0	0	0	0	0	0	0	0	0	0	0	0	0	0	0	0	0	0	0	0	0	0	0	0	0	0	0	0	0	0	0	0	0	0	0	0	0	0	0
Otu1361	161	Bacteria(100)	Cyanobacteria(100)	Vampirivibrionia(100)	Obscuribacterales(100)	Obscuribacteraceae(100)	Obscuribacteraceae_ge(100)	0	0	0	0	0	0	0	0	0	0	0	0	0	0	0	0	0	0	0	0	0	0	0	0	0	0	0	0	0	0	0	0	0	0	0	0	0	0	0	0	0	0
Otu1362	161	Bacteria(100)	Chloroflexi(100)	Dehalococcoidia(100)	S085(100)	S085_fa(100)	S085_ge(100)	0	0	0	0	0	0	0	0	0	0	0	0	0	0	0	0	0	0	0	0	0	0	117	0	0	0	0	0	0	0	0	0	0	0	0	0	0	0	0	0	0	0
Otu1363	160	Bacteria(100)	Bacteria_unclassified(100)	Bacteria_unclassified(100)	Bacteria_unclassified(100)	Bacteria_unclassified(100)	Bacteria_unclassified(100)	0	0	0	0	0	0	0	0	0	0	0	0	0	0	0	0	0	0	0	0	0	0	0	0	0	0	0	0	0	0	0	0	0	0	0	0	0	0	0	0	0	0
Otu1364	160	Bacteria(100)	Bacteroidota(100)	Bacteroidia(100)	Flavobacteriales(100)	Weeksellaceae(100)	Bergeyella(100)	0	0	0	0	0	0	0	0	0	0	0	0	0	0	0	0	0	0	0	0	0	0	0	0	0	0	0	0	0	0	0	0	0	0	0	0	0	0	0	0	0	0
Otu1365	160	Bacteria(100)	Bacteria_unclassified(100)	Bacteria_unclassified(100)	Bacteria_unclassified(100)	Bacteria_unclassified(100)	Bacteria_unclassified(100)	0	0	0	0	0	0	0	0	0	0	0	0	0	0	0	0	0	0	0	0	0	0	0	0	0	0	0	0	0	0	0	0	0	0	0	0	0	0	0	0	0	0
Otu1366	160	Bacteria(100)	Verrucomicrobiota(100)	Verrucomicrobiae(100)	Chthoniobacterales(100)	Chthoniobacteraceae(100)	Candidatus_Udaeobacter(100)	0	0	0	0	0	0	0	0	0	0	0	0	0	0	0	0	0	0	0	0	0	0	0	0	0	0	0	0	0	0	0	0	0	0	0	0	0	0	0	0	0	0
Otu1367	160	Bacteria(100)	Proteobacteria(100)	Alphaproteobacteria(100)	Elsterales(100)	uncultured(100)	uncultured_ge(100)	0	0	0	0	0	0	0	0	0	0	0	0	0	0	0	0	0	0	0	0	0	0	0	0	0	0	0	0	0	0	0	0	0	0	0	0	0	0	0	0	0	0
Otu1368	159	Bacteria(100)	Proteobacteria(100)	Gammaproteobacteria(100)	Burkholderiales(100)	SC-I-84(100)	SC-I-84_ge(100)	0	0	0	0	0	0	0	0	0	0	0	0	0	0	0	0	0	0	0	0	0	0	0	0	0	0	0	0	0	0	0	0	0	0	0	0	0	0	0	0	0	0
Otu1369	159	Bacteria(100)	Proteobacteria(100)	Gammaproteobacteria(100)	Xanthomonadales(100)	Xanthomonadaceae(100)	Xanthomonadaceae_unclassified(100)	0	0	0	0	0	0	0	0	0	0	0	0	0	0	0	0	0	0	0	0	0	0	0	0	0	0	0	0	0	0	0	0	0	0	0	0	0	0	0	0	0	0
Otu1370	159	Bacteria(100)	Proteobacteria(100)	Alphaproteobacteria(100)	Rhizobiales(100)	Beijerinckiaceae(100)	Beijerinckiaceae_unclassified(77)	0	0	0	0	0	0	0	0	0	0	0	0	0	1	0	0	0	0	0	0	0	0	0	0	0	0	0	0	0	0	0	0	0	0	0	0	0	0	0	0	0	0
Otu1371	159	Bacteria(100)	Acidobacteriota(98)	Subgroup_22(98)	Subgroup_22_or(98)	Subgroup_22_fa(98)	Subgroup_22_ge(98)	0	0	0	0	0	0	0	0	0	0	0	0	0	0	0	0	0	0	0	0	0	0	66	0	0	0	0	0	0	0	0	0	0	0	0	0	0	0	0	0	0	0
Otu1372	159	Bacteria(100)	Firmicutes(100)	Clostridia(100)	Lachnospirales(100)	Lachnospiraceae(100)	Roseburia(100)	0	0	0	0	0	0	0	0	0	0	0	0	0	0	0	0	0	0	0	0	0	0	0	0	0	0	0	0	0	0	0	0	0	0	0	0	0	0	0	0	0	0
Otu1373	159	Bacteria(100)	Proteobacteria(100)	Gammaproteobacteria(100)	Legionellales(100)	Legionellaceae(100)	Legionella(100)	0	0	0	0	0	0	0	0	0	0	0	0	0	0	0	0	0	0	0	0	0	0	0	0	0	0	0	0	0	0	0	0	0	0	0	0	0	0	0	0	0	0
Otu1374	159	Bacteria(100)	Planctomycetota(100)	Planctomycetes(100)	Planctomycetales(100)	Rubinisphaeraceae(100)	SH-PL14(100)	0	0	0	0	0	0	0	0	0	0	0	0	0	0	0	0	0	0	92	0	0	0	0	0	0	0	0	0	0	0	0	0	0	0	0	0	0	0	0	0	0	0
Otu1375	159	Bacteria(100)	Proteobacteria(100)	Alphaproteobacteria(100)	Rhodospirillales(100)	uncultured(100)	uncultured_ge(100)	0	0	0	0	0	0	0	0	0	0	0	0	0	0	0	0	0	0	0	0	0	0	0	0	0	0	0	0	0	0	0	0	0	0	0	0	0	0	0	0	0	0
Otu1376	158	Bacteria(100)	Verrucomicrobiota(100)	Verrucomicrobiae(100)	Pedosphaerales(100)	Pedosphaeraceae(100)	uncultured(100)	0	0	0	0	0	0	0	0	0	0	0	0	0	0	0	0	0	0	0	0	0	0	0	0	0	0	0	0	0	0	0	0	0	0	0	0	0	0	0	0	0	0
Otu1377	158	Bacteria(100)	Planctomycetota(100)	Planctomycetes(100)	Gemmatales(100)	Gemmataceae(100)	Gemmataceae_unclassified(61)	0	0	0	0	0	0	0	0	0	0	0	0	0	0	0	0	0	0	0	0	0	0	0	0	0	0	0	0	0	0	0	0	0	0	0	0	0	0	0	0	0	0
Otu1378	158	Bacteria(100)	Bacteroidota(100)	Bacteroidia(100)	Chitinophagales(100)	Chitinophagaceae(100)	Chitinophagaceae_unclassified(100)	0	0	0	0	0	0	0	0	0	0	0	0	0	0	0	0	0	0	0	0	0	0	0	0	0	0	0	0	158	0	0	0	0	0	0	0	0	0	0	0	0	0
Otu1379	158	Bacteria(100)	Proteobacteria(100)	Alphaproteobacteria(100)	Dongiales(100)	Dongiaceae(100)	Dongia(100)	0	0	0	0	0	0	0	0	0	0	0	0	0	0	0	0	0	0	0	0	0	0	10	0	0	0	0	0	0	0	0	0	0	0	0	0	0	0	0	70	0	0
Otu1380	157	Bacteria(100)	Elusimicrobiota(100)	Lineage_IIb(100)	Lineage_IIb_or(100)	Lineage_IIb_fa(100)	Lineage_IIb_ge(100)	0	0	0	0	0	0	37	0	0	0	0	0	0	0	0	0	0	0	0	0	0	0	0	0	0	0	0	0	0	0	0	0	0	0	0	0	0	0	0	0	0	0
Otu1381	157	Bacteria(100)	Bacteria_unclassified(100)	Bacteria_unclassified(100)	Bacteria_unclassified(100)	Bacteria_unclassified(100)	Bacteria_unclassified(100)	0	0	0	0	0	0	0	0	0	0	0	0	0	0	0	0	0	0	0	0	0	0	0	0	0	0	0	0	0	0	0	0	0	0	0	0	0	0	0	0	0	0
Otu1382	157	Bacteria(100)	Bdellovibrionota(100)	Oligoflexia(100)	Silvanigrellales(100)	Silvanigrellaceae(100)	uncultured(99)	0	0	0	0	0	0	0	0	0	0	0	0	0	0	0	0	0	0	0	0	0	0	0	0	0	0	0	0	0	0	0	0	0	0	0	0	0	0	0	0	0	0
Otu1383	157	Bacteria(100)	Actinobacteriota(100)	Actinobacteria(100)	Propionibacteriales(100)	Nocardioidaceae(100)	Nocardioides(100)	0	0	0	0	0	0	0	0	0	0	0	0	0	0	0	0	0	0	1	0	0	0	0	0	0	0	0	0	0	0	0	0	0	0	0	0	0	0	0	0	0	0
Otu1384	156	Bacteria(100)	Bacteroidota(100)	Bacteroidia(100)	Chitinophagales(100)	Chitinophagaceae(100)	Niastella(100)	0	0	0	0	0	0	0	0	0	0	0	0	0	0	0	0	0	0	0	0	0	0	142	0	0	0	0	0	0	0	0	0	0	0	0	0	0	0	0	0	0	0
Otu1385	156	Bacteria(100)	Firmicutes(100)	Bacilli(100)	Paenibacillales(100)	Paenibacillaceae(100)	Paenibacillaceae_unclassified(95)	0	0	0	0	0	0	0	0	0	0	0	0	0	0	0	1	0	0	0	0	0	0	0	0	0	0	0	0	0	0	0	0	0	0	0	0	0	0	0	0	0	0
Otu1386	156	Bacteria(100)	Acidobacteriota(100)	Acidobacteriae(100)	Acidobacteriales(100)	Acidobacteriales_unclassified(100)	Acidobacteriales_unclassified(100)	0	0	0	0	0	0	0	0	0	0	0	0	0	0	0	0	0	0	0	0	0	0	0	0	0	0	0	0	0	0	0	0	0	0	0	0	0	0	0	0	0	0
Otu1387	155	Bacteria(100)	Cyanobacteria(100)	Cyanobacteriia(100)	Cyanobacteriales(100)	Nostocaceae(100)	Nostocaceae_unclassified(100)	0	0	0	0	0	0	0	0	0	0	0	0	0	0	0	0	0	0	0	0	0	0	155	0	0	0	0	0	0	0	0	0	0	0	0	0	0	0	0	0	0	0
Otu1388	155	Bacteria(100)	Planctomycetota(100)	Phycisphaerae(100)	Tepidisphaerales(100)	WD2101_soil_group(100)	WD2101_soil_group_ge(100)	0	0	0	0	0	0	0	0	0	0	0	0	0	0	0	0	0	0	0	0	0	0	0	0	0	0	0	0	0	0	0	0	0	0	0	0	0	0	0	0	0	0
Otu1389	155	Bacteria(100)	Actinobacteriota(100)	Actinobacteria(100)	Propionibacteriales(100)	Nocardioidaceae(100)	uncultured(100)	0	0	0	0	0	0	0	0	0	0	0	0	0	0	0	0	0	0	0	0	0	0	0	0	0	0	0	0	0	0	0	0	0	0	0	0	0	0	0	0	0	0
Otu1390	155	Bacteria(100)	Planctomycetota(100)	Planctomycetes(100)	Isosphaerales(100)	Isosphaeraceae(100)	Isosphaeraceae_unclassified(100)	0	0	0	0	0	0	0	0	0	0	0	0	0	0	0	0	0	0	0	0	0	0	0	0	0	0	0	0	0	0	0	0	0	0	0	0	0	0	0	0	0	0
Otu1391	155	Bacteria(100)	Fusobacteriota(100)	Fusobacteriia(100)	Fusobacteriales(100)	Fusobacteriaceae(100)	Fusobacterium(100)	0	0	0	0	0	0	0	0	0	0	0	0	0	0	0	0	0	0	0	0	0	0	0	0	0	0	0	0	0	0	0	0	0	0	0	0	0	0	0	65	0	0
Otu1392	155	Bacteria(100)	Chloroflexi(100)	KD4-96(100)	KD4-96_or(100)	KD4-96_fa(100)	KD4-96_ge(100)	0	0	0	0	0	0	0	0	0	0	0	0	0	0	0	0	0	0	0	0	0	0	130	0	0	0	0	0	0	0	0	0	0	0	0	0	0	0	0	0	0	0
Otu1393	154	Bacteria(100)	Bacteroidota(100)	Bacteroidia(100)	Flavobacteriales(100)	Flavobacteriaceae(100)	Flavobacterium(100)	0	0	0	0	0	0	0	0	0	0	0	0	0	0	0	0	0	0	0	0	0	0	0	0	0	0	0	0	0	0	0	0	0	0	0	0	0	0	0	0	0	0
Otu1394	154	Bacteria(100)	Myxococcota(100)	Polyangia(100)	Polyangiales(100)	Polyangiaceae(100)	Pajaroellobacter(100)	0	0	0	0	8	135	0	0	0	0	0	0	0	0	0	0	0	0	0	0	0	0	0	0	0	0	0	0	0	0	0	0	0	0	0	0	0	0	0	0	0	0
Otu1395	153	Bacteria(100)	Firmicutes(100)	Bacilli(100)	Lactobacillales(100)	Carnobacteriaceae(100)	Granulicatella(100)	0	0	0	0	0	0	0	0	2	0	0	0	0	0	0	0	0	0	0	0	0	0	0	0	0	0	0	0	0	0	0	0	0	0	0	0	2	0	0	0	0	0
Otu1396	153	Bacteria(100)	Acidobacteriota(100)	Holophagae(100)	Subgroup_7(100)	Subgroup_7_fa(100)	Subgroup_7_ge(100)	0	0	0	0	0	0	0	0	0	0	0	0	0	0	0	0	0	0	16	0	0	0	0	0	0	0	0	0	0	0	0	0	0	0	0	0	0	0	0	0	0	0
Otu1397	153	Bacteria(100)	Proteobacteria(100)	Gammaproteobacteria(100)	PLTA13(100)	PLTA13_fa(100)	PLTA13_ge(100)	0	0	0	0	0	0	0	0	0	0	0	0	0	0	0	0	0	0	0	0	0	0	138	0	0	0	0	0	0	0	0	0	0	0	0	0	0	0	0	0	0	0
Otu1398	153	Bacteria(100)	Bacteroidota(100)	Bacteroidia(100)	Chitinophagales(100)	37-13(100)	37-13_ge(100)	0	0	0	0	94	9	0	0	0	0	0	0	0	0	0	0	0	0	0	0	0	0	0	0	0	0	0	0	0	0	0	0	0	0	0	0	0	0	0	0	0	0
Otu1399	153	Bacteria(100)	Actinobacteriota(100)	Actinobacteria(100)	Corynebacteriales(100)	Mycobacteriaceae(100)	Mycobacterium(100)	0	0	0	0	0	0	0	0	0	0	0	0	0	0	0	0	0	0	0	0	0	0	0	0	0	0	0	0	0	0	0	0	0	0	0	0	0	0	0	0	0	0
Otu1400	152	Bacteria(100)	Dependentiae(100)	Babeliae(100)	Babeliales(100)	Babeliales_unclassified(100)	Babeliales_unclassified(100)	0	0	0	0	0	0	0	0	0	0	0	0	0	0	0	0	0	0	0	0	0	0	0	0	0	0	0	0	0	0	0	0	0	0	0	0	0	0	0	0	0	0
Otu1401	151	Bacteria(100)	Proteobacteria(100)	Alphaproteobacteria(100)	Dongiales(100)	Dongiaceae(100)	Dongia(100)	0	0	0	0	0	0	0	0	0	0	0	95	0	0	0	0	0	0	0	0	0	0	0	0	0	0	0	0	0	0	0	0	0	0	0	0	0	0	0	0	0	0
Otu1402	151	Bacteria(100)	Patescibacteria(100)	Parcubacteria(96)	Parcubacteria_unclassified(96)	Parcubacteria_unclassified(96)	Parcubacteria_unclassified(96)	0	0	0	0	0	0	0	0	0	0	0	0	0	0	0	0	0	0	0	0	0	0	0	0	0	0	0	0	0	0	0	0	0	0	0	0	0	0	0	0	0	0
Otu1403	151	Bacteria(100)	Proteobacteria(100)	Gammaproteobacteria(100)	Burkholderiales(100)	Aquaspirillaceae(100)	Laribacter(100)	0	0	0	0	0	0	0	0	0	0	0	0	0	0	0	0	0	0	0	0	0	0	0	0	0	0	0	0	0	0	0	0	0	0	0	0	0	0	0	0	0	0
Otu1404	151	Bacteria(100)	Chloroflexi(100)	SHA-26(100)	SHA-26_or(100)	SHA-26_fa(100)	SHA-26_ge(100)	0	0	0	0	0	0	0	0	0	0	0	0	0	0	0	0	0	0	0	0	0	0	0	0	0	0	0	0	0	0	0	0	0	0	0	0	0	0	0	0	0	0
Otu1405	150	Bacteria(100)	Verrucomicrobiota(100)	Verrucomicrobiae(100)	Pedosphaerales(100)	Pedosphaeraceae(100)	uncultured(100)	0	0	0	0	0	0	0	0	0	0	0	0	0	0	0	0	0	0	0	0	0	0	0	0	0	0	0	0	0	0	0	0	0	0	0	0	0	0	0	0	0	0
Otu1406	150	Bacteria(100)	Bacteroidota(100)	Bacteroidia(100)	Bacteroidales(100)	Barnesiellaceae(100)	Barnesiella(100)	0	0	0	0	0	0	0	0	0	0	0	0	0	0	0	0	0	0	0	0	0	0	0	0	0	0	0	0	0	0	0	0	0	0	0	0	0	0	0	0	0	0
Otu1407	150	Bacteria(100)	Acidobacteriota(100)	Subgroup_5(100)	Subgroup_5_or(100)	Subgroup_5_fa(100)	Subgroup_5_ge(100)	0	0	0	0	0	0	0	0	0	0	0	0	0	0	0	0	0	0	0	0	0	0	0	0	0	0	0	0	0	0	0	0	0	0	0	0	0	0	0	0	0	0
Otu1408	150	Bacteria(100)	Proteobacteria(100)	Gammaproteobacteria(100)	Gammaproteobacteria_Incertae_Sedis(100)	Unknown_Family(100)	Acidibacter(100)	0	0	0	0	0	0	0	0	0	0	0	0	0	0	0	0	0	0	0	0	0	0	0	0	0	0	0	0	0	0	0	0	0	0	0	0	0	0	0	0	0	0
Otu1409	150	Bacteria(100)	Bacteria_unclassified(100)	Bacteria_unclassified(100)	Bacteria_unclassified(100)	Bacteria_unclassified(100)	Bacteria_unclassified(100)	0	0	0	0	0	0	0	0	0	0	0	0	0	0	0	0	0	0	0	0	0	0	0	0	0	0	0	0	0	0	0	0	0	0	0	0	0	0	0	0	0	0
Otu1410	150	Bacteria(100)	Acidobacteriota(100)	Vicinamibacteria(100)	Vicinamibacterales(100)	Vicinamibacteraceae(100)	Vicinamibacteraceae_unclassified(98)	0	0	0	0	0	0	114	0	0	0	0	0	0	0	0	0	0	0	0	0	0	0	0	0	0	0	0	0	0	0	0	0	0	0	0	0	0	0	0	0	0	0
Otu1411	150	Bacteria(100)	Gemmatimonadota(100)	Gemmatimonadetes(100)	Gemmatimonadales(100)	Gemmatimonadaceae(100)	Gemmatimonas(100)	0	0	0	0	0	0	0	0	0	0	0	5	0	0	0	0	0	0	0	0	0	0	0	0	0	0	0	0	0	0	0	0	0	0	0	0	0	0	0	0	0	0
Otu1412	150	Bacteria(100)	Armatimonadota(100)	uncultured(100)	uncultured_or(100)	uncultured_fa(100)	uncultured_ge(100)	0	0	0	0	0	0	0	0	0	0	0	0	0	0	0	0	0	0	0	0	0	0	0	0	0	0	0	0	0	0	0	0	0	0	0	0	0	0	0	0	0	0
Otu1413	150	Bacteria(100)	Proteobacteria(100)	Alphaproteobacteria(100)	Caulobacterales(100)	Caulobacteraceae(100)	Phenylobacterium(90)	0	0	0	0	0	0	0	0	0	0	0	0	0	0	0	0	0	0	0	0	0	0	0	0	0	0	0	0	0	0	0	0	0	0	0	0	0	0	0	0	0	0
Otu1414	149	Bacteria(100)	Planctomycetota(100)	Planctomycetes(100)	Gemmatales(100)	Gemmataceae(100)	Gemmataceae_unclassified(100)	0	0	0	0	0	0	0	0	0	0	0	0	0	0	0	0	0	0	0	0	0	0	0	0	0	0	0	0	0	0	0	0	0	0	0	0	0	0	0	0	0	0
Otu1415	149	Bacteria(100)	Patescibacteria(100)	Parcubacteria(100)	Parcubacteria_unclassified(100)	Parcubacteria_unclassified(100)	Parcubacteria_unclassified(100)	0	0	0	0	0	0	0	0	0	0	0	0	0	0	0	0	0	0	0	0	0	0	0	0	0	0	0	0	0	0	0	0	0	0	0	0	0	0	0	0	0	0
Otu1416	149	Bacteria(100)	Chloroflexi(100)	Chloroflexia(100)	Chloroflexales(100)	Roseiflexaceae(100)	uncultured(100)	0	0	0	0	0	0	0	0	0	0	0	0	0	0	0	0	0	0	0	0	0	0	0	0	0	0	0	0	0	0	0	0	0	0	0	0	0	0	0	0	0	0
Otu1417	149	Bacteria(100)	Bacteroidota(100)	Bacteroidia(100)	Flavobacteriales(100)	Flavobacteriaceae(100)	Flavobacterium(100)	0	0	0	0	0	0	3	0	0	0	0	0	0	0	0	0	0	0	0	0	0	0	0	0	0	0	0	0	0	0	0	0	0	0	0	0	0	0	0	0	0	0
Otu1418	149	Bacteria(100)	Planctomycetota(100)	Planctomycetes(100)	Gemmatales(100)	Gemmataceae(100)	Gemmataceae_unclassified(100)	0	0	0	0	0	0	0	0	0	0	0	0	0	0	0	0	0	0	149	0	0	0	0	0	0	0	0	0	0	0	0	0	0	0	0	0	0	0	0	0	0	0
Otu1419	149	Bacteria(100)	Verrucomicrobiota(100)	Verrucomicrobiae(100)	Chthoniobacterales(100)	Chthoniobacteraceae(100)	Candidatus_Udaeobacter(100)	0	0	0	0	0	0	0	0	0	0	0	0	0	0	0	0	0	0	0	0	0	0	0	0	0	0	0	0	0	0	0	0	0	0	0	0	0	0	0	0	0	0
Otu1420	148	Bacteria(100)	Desulfobacterota(100)	Desulfovibrionia(100)	Desulfovibrionales(100)	Desulfohalobiaceae(100)	Desulfovermiculus(100)	0	0	0	0	0	0	0	0	0	0	0	0	0	0	0	0	0	0	0	0	0	0	0	0	0	0	0	0	0	2	0	0	0	0	4	0	0	0	0	0	0	0
Otu1421	148	Bacteria(100)	Proteobacteria(100)	Alphaproteobacteria(100)	Rhizobiales(100)	Beijerinckiaceae(100)	Beijerinckiaceae_unclassified(100)	0	0	0	0	0	0	0	0	0	0	0	0	0	0	0	0	0	0	0	0	0	0	0	0	0	0	0	0	0	0	0	0	0	0	0	0	0	0	0	0	0	0
Otu1422	148	Bacteria(100)	Planctomycetota(100)	Planctomycetes(100)	Gemmatales(100)	Gemmataceae(100)	Gemmata(100)	0	0	0	0	0	0	0	0	0	0	0	0	0	0	0	0	0	0	0	0	0	0	0	0	0	0	0	0	0	0	0	0	0	0	0	0	0	0	0	0	0	0
Otu1423	148	Bacteria(100)	Verrucomicrobiota(100)	Verrucomicrobiae(100)	Verrucomicrobiales(100)	Verrucomicrobiaceae(100)	Verrucomicrobiaceae_unclassified(100)	0	0	0	0	0	0	0	0	0	0	0	0	0	0	0	0	0	0	36	0	0	0	0	0	0	0	0	0	0	0	0	0	0	0	0	0	0	0	0	0	0	0
Otu1424	148	Bacteria(100)	Proteobacteria(100)	Gammaproteobacteria(100)	Burkholderiales(100)	Comamonadaceae(100)	Comamonadaceae_unclassified(100)	0	0	0	0	0	0	0	0	0	0	0	1	0	0	0	0	0	4	0	0	0	0	0	0	0	0	0	0	0	1	0	0	0	0	0	0	0	0	0	0	0	0
Otu1425	148	Bacteria(100)	Actinobacteriota(100)	Actinobacteria(100)	Propionibacteriales(100)	Nocardioidaceae(100)	Nocardioides(100)	0	0	0	0	0	0	0	0	0	0	0	67	0	0	0	0	0	0	0	0	0	0	0	0	0	0	0	0	0	0	0	0	0	0	0	0	0	20	0	0	0	0
Otu1426	147	Bacteria(100)	Actinobacteriota(100)	Actinobacteria(100)	Frankiales(100)	Sporichthyaceae(100)	Sporichthyaceae_ge(100)	0	0	0	0	0	0	21	0	0	0	0	0	0	0	0	0	0	0	0	0	0	0	0	0	0	0	0	0	0	0	0	0	0	0	0	0	0	0	0	0	0	0
Otu1427	147	Bacteria(100)	Bacteroidota(100)	Bacteroidia(100)	Sphingobacteriales(100)	Sphingobacteriaceae(100)	Sphingobacterium(100)	0	0	0	0	0	0	0	0	0	0	0	0	0	0	0	0	0	0	0	0	0	0	0	0	0	0	0	0	0	0	0	0	0	0	0	0	0	0	0	0	0	0
Otu1428	147	Bacteria(100)	Myxococcota(100)	Polyangia(100)	Haliangiales(100)	Haliangiaceae(100)	Haliangium(100)	0	0	0	0	0	0	0	0	0	0	0	0	0	0	0	0	0	0	0	0	0	0	0	0	0	0	0	0	0	0	0	0	0	0	0	0	0	0	0	0	0	0
Otu1429	146	Bacteria(100)	Myxococcota(100)	Myxococcia(100)	Myxococcales(100)	Anaeromyxobacteraceae(100)	Anaeromyxobacter(100)	0	0	0	0	0	0	0	0	0	0	0	85	0	0	0	0	0	0	0	0	0	0	37	0	0	0	0	0	0	0	0	0	0	0	0	0	0	0	0	0	0	0
Otu1430	146	Bacteria(100)	Bacteroidota(100)	Bacteroidia(100)	Bacteroidales(100)	Prevotellaceae(100)	Alloprevotella(100)	0	0	0	0	0	0	0	0	146	0	0	0	0	0	0	0	0	0	0	0	0	0	0	0	0	0	0	0	0	0	0	0	0	0	0	0	0	0	0	0	0	0
Otu1431	146	Bacteria(100)	Planctomycetota(100)	BD7-11(100)	BD7-11_or(100)	BD7-11_fa(100)	BD7-11_ge(100)	0	0	0	0	0	0	0	0	0	0	0	0	0	0	0	0	0	0	0	0	0	0	0	0	0	0	0	0	0	0	0	0	0	0	0	0	0	0	0	0	0	0
Otu1432	146	Bacteria(100)	Firmicutes(100)	Clostridia(100)	Clostridiales(100)	Clostridiaceae(100)	Clostridium_sensu_stricto_10(100)	0	0	0	0	0	0	49	0	0	0	0	0	0	0	0	0	0	0	0	0	0	0	0	0	0	0	0	0	0	0	0	0	0	0	0	0	0	0	0	0	0	0
Otu1433	146	Bacteria(100)	Planctomycetota(100)	Planctomycetes(100)	Pirellulales(100)	Pirellulaceae(100)	Pirellula(100)	0	0	0	0	0	0	0	0	0	0	0	0	0	0	0	0	0	0	0	0	0	0	146	0	0	0	0	0	0	0	0	0	0	0	0	0	0	0	0	0	0	0
Otu1434	146	Bacteria(100)	Bacteroidota(100)	Bacteroidia(100)	Flavobacteriales(100)	Flavobacteriaceae(100)	Flavobacterium(100)	0	0	0	0	0	1	54	0	0	0	0	0	0	0	0	0	0	0	0	0	0	0	0	0	0	0	0	0	0	0	0	0	0	0	0	0	0	0	0	0	0	0
Otu1435	146	Bacteria(100)	Proteobacteria(100)	Alphaproteobacteria(100)	Sphingomonadales(100)	Sphingomonadaceae(100)	Sphingomonadaceae_unclassified(84)	0	0	0	0	0	0	0	0	0	0	0	0	0	0	0	0	0	0	1	0	0	0	0	0	0	0	0	0	0	0	0	0	0	0	0	0	0	0	0	0	0	0
Otu1436	146	Bacteria(100)	Proteobacteria(100)	Alphaproteobacteria(100)	Rhizobiales(100)	Xanthobacteraceae(100)	Xanthobacteraceae_unclassified(57)	0	0	0	0	0	0	0	0	0	0	0	0	0	0	0	0	0	0	0	0	0	0	0	0	0	0	0	0	0	0	0	0	0	0	0	0	0	0	0	0	0	0
Otu1437	145	Bacteria(100)	Proteobacteria(100)	Alphaproteobacteria(100)	Alphaproteobacteria_unclassified(100)	Alphaproteobacteria_unclassified(100)	Alphaproteobacteria_unclassified(100)	0	0	0	0	0	0	0	0	0	0	0	0	0	1	0	0	4	0	0	0	0	0	111	0	0	0	0	0	0	0	0	0	0	0	0	0	0	0	0	0	0	0
Otu1438	145	Bacteria(100)	Acidobacteriota(100)	Vicinamibacteria(100)	Vicinamibacterales(100)	uncultured(98)	uncultured_ge(98)	0	0	0	0	0	0	0	0	0	0	0	0	0	0	0	0	0	0	0	0	0	0	0	0	0	0	0	0	0	0	0	0	0	0	0	0	0	0	0	0	0	0
Otu1439	145	Bacteria(100)	Desulfobacterota(97)	uncultured(97)	uncultured_or(97)	uncultured_fa(97)	uncultured_ge(97)	0	0	0	0	0	0	0	0	0	0	0	0	0	0	0	0	0	0	0	0	0	0	0	0	0	0	0	0	0	0	0	0	0	0	0	0	0	0	0	0	0	0
Otu1440	145	Bacteria(100)	Planctomycetota(100)	Planctomycetes(100)	Gemmatales(100)	Gemmataceae(100)	Gemmata(98)	0	0	0	0	0	0	0	0	0	0	0	0	0	145	0	0	0	0	0	0	0	0	0	0	0	0	0	0	0	0	0	0	0	0	0	0	0	0	0	0	0	0
Otu1441	145	Bacteria(100)	Firmicutes(100)	Bacilli(100)	Paenibacillales(100)	Paenibacillaceae(100)	Paenibacillus(100)	0	0	0	0	0	0	0	0	0	0	0	0	0	0	0	0	0	0	0	0	0	0	0	0	0	0	0	0	0	0	0	0	0	0	0	0	0	0	0	0	0	0
Otu1442	145	Bacteria(100)	Bacteroidota(100)	Bacteroidia(100)	Sphingobacteriales(100)	Sphingobacteriaceae(100)	Mucilaginibacter(100)	0	0	0	0	0	0	0	0	0	0	0	89	0	0	0	0	0	0	50	0	0	0	0	0	0	0	0	0	0	0	0	0	0	0	0	0	0	0	0	0	0	0
Otu1443	145	Bacteria(100)	Planctomycetota(100)	Planctomycetes(100)	Gemmatales(100)	Gemmataceae(100)	uncultured(96)	0	0	0	0	0	0	0	0	0	0	0	92	0	0	0	0	0	0	0	0	0	0	0	0	0	0	0	0	0	0	0	0	0	0	0	0	0	0	0	0	0	0
Otu1444	144	Bacteria(100)	Planctomycetota(100)	Planctomycetes(100)	Planctomycetales(100)	Rubinisphaeraceae(100)	SH-PL14(100)	0	0	0	0	0	0	0	0	0	0	0	0	0	0	0	0	0	0	0	0	0	0	0	0	0	0	0	0	0	0	0	0	0	0	0	0	0	0	0	0	0	0
Otu1445	144	Bacteria(100)	Bacteroidota(100)	Bacteroidia(100)	Bacteroidales(100)	Muribaculaceae(100)	Muribaculaceae_ge(100)	0	0	0	0	0	0	0	0	0	0	0	0	0	0	0	0	0	0	0	0	0	0	0	0	0	0	0	0	0	0	0	0	0	0	0	0	0	0	0	0	0	0
Otu1446	144	Bacteria(100)	Actinobacteriota(100)	Thermoleophilia(100)	Gaiellales(100)	uncultured(97)	uncultured_ge(97)	0	0	0	0	0	0	0	0	0	0	4	0	0	0	0	0	0	0	0	0	0	0	0	0	0	0	0	0	0	0	0	0	0	0	0	0	0	0	0	0	0	0
Otu1447	144	Bacteria(100)	Bacteroidota(100)	Bacteroidia(100)	Sphingobacteriales(100)	env.OPS_17(100)	env.OPS_17_ge(100)	0	0	0	0	0	0	0	0	0	0	0	0	0	0	0	0	0	0	0	0	0	0	0	0	0	0	0	0	0	0	0	0	0	0	0	0	0	0	0	0	0	0
Otu1448	144	Bacteria(100)	Campilobacterota(100)	Campylobacteria(100)	Campylobacterales(100)	Arcobacteraceae(100)	Arcobacter(96)	0	0	0	0	0	0	0	0	0	0	0	0	0	0	0	0	0	0	0	0	0	0	0	0	0	0	0	0	0	0	0	0	0	0	0	0	0	0	0	0	0	0
Otu1449	144	Bacteria(100)	Bdellovibrionota(100)	Oligoflexia(100)	Oligoflexales(100)	Oligoflexales_fa(100)	Oligoflexus(100)	0	0	0	0	0	0	0	0	0	0	0	0	0	0	0	0	0	0	0	0	0	0	0	0	0	0	0	0	0	0	0	0	0	0	0	0	0	0	0	0	0	0
Otu1450	144	Bacteria(100)	Verrucomicrobiota(100)	Verrucomicrobiae(100)	Pedosphaerales(100)	Pedosphaeraceae(100)	uncultured(100)	0	0	0	0	0	0	0	0	0	0	0	0	0	0	0	0	0	0	0	0	0	0	0	0	0	0	0	0	0	0	0	0	0	0	0	0	0	0	0	0	0	0
Otu1451	144	Bacteria(100)	Dependentiae(100)	Babeliae(100)	Babeliales(100)	Vermiphilaceae(100)	Vermiphilaceae_ge(100)	0	0	0	0	0	0	2	0	0	0	0	0	0	0	0	0	0	0	0	0	0	0	0	0	0	0	0	0	0	0	0	0	0	0	0	0	0	0	0	0	0	0
Otu1452	144	Bacteria(100)	Bacteroidota(100)	Bacteroidia(100)	Cytophagales(100)	Microscillaceae(100)	uncultured(100)	0	0	0	0	0	0	0	0	0	0	0	0	0	0	0	0	0	0	0	0	0	0	0	0	0	0	0	0	0	0	0	0	0	0	0	0	0	0	0	0	0	0
Otu1453	144	Bacteria(100)	Actinobacteriota(100)	Thermoleophilia(100)	Gaiellales(100)	Gaiellaceae(98)	Gaiella(98)	0	0	0	0	0	0	0	0	0	0	0	10	0	0	0	0	0	0	0	0	0	0	0	0	0	0	0	0	0	0	0	0	0	0	0	0	0	0	0	0	0	0
Otu1454	143	Bacteria(100)	Planctomycetota(100)	Planctomycetes(100)	Gemmatales(100)	Gemmataceae(100)	uncultured(98)	0	0	0	0	0	0	0	0	0	0	0	0	0	0	0	0	0	0	0	0	0	0	0	0	0	0	0	0	0	0	0	0	0	0	0	0	0	0	0	0	0	0
Otu1455	143	Bacteria(100)	Planctomycetota(100)	Planctomycetes(100)	Isosphaerales(100)	Isosphaeraceae(100)	uncultured(100)	0	0	0	0	0	0	0	0	0	0	0	0	0	0	0	0	0	0	0	0	0	0	0	0	0	0	0	0	0	0	0	0	0	0	0	0	0	0	0	0	0	0
Otu1456	143	Bacteria(100)	Actinobacteriota(100)	Actinobacteria(100)	PeM15(100)	PeM15_fa(100)	PeM15_ge(100)	0	0	0	0	0	0	86	0	0	0	0	0	0	0	0	0	0	0	0	0	0	0	0	0	0	0	0	0	0	0	0	0	0	0	0	0	0	0	0	0	0	0
Otu1457	143	Bacteria(100)	Proteobacteria(100)	Alphaproteobacteria(100)	Rhizobiales(100)	Xanthobacteraceae(100)	Xanthobacteraceae_unclassified(100)	0	0	0	0	0	0	0	0	0	0	0	0	0	0	0	0	0	0	143	0	0	0	0	0	0	0	0	0	0	0	0	0	0	0	0	0	0	0	0	0	0	0
Otu1458	143	Bacteria(100)	Bacteroidota(100)	Bacteroidia(100)	Chitinophagales(100)	Chitinophagaceae(100)	Puia(100)	0	0	0	0	0	0	0	0	0	0	0	143	0	0	0	0	0	0	0	0	0	0	0	0	0	0	0	0	0	0	0	0	0	0	0	0	0	0	0	0	0	0
Otu1459	142	Bacteria(100)	Proteobacteria(100)	Gammaproteobacteria(100)	JG36-TzT-191(91)	JG36-TzT-191_fa(91)	JG36-TzT-191_ge(91)	0	0	0	0	0	0	5	0	0	0	0	0	0	0	0	0	0	0	0	0	0	0	0	0	0	0	0	0	0	0	0	0	0	0	0	0	0	0	0	0	0	0
Otu1460	142	Bacteria(100)	Bacteria_unclassified(100)	Bacteria_unclassified(100)	Bacteria_unclassified(100)	Bacteria_unclassified(100)	Bacteria_unclassified(100)	0	0	0	0	0	0	0	0	0	0	0	0	0	0	0	0	0	0	0	0	0	0	0	0	0	0	0	0	0	0	0	0	0	0	0	0	0	0	0	0	0	0
Otu1461	142	Bacteria(100)	Bacteroidota(100)	Bacteroidia(100)	Cytophagales(100)	Cytophagaceae(100)	Rhodocytophaga(100)	0	0	0	0	0	0	0	0	0	0	0	0	0	0	0	0	0	0	0	0	0	0	0	0	0	0	0	0	0	0	0	0	0	0	0	0	0	0	0	0	0	0
Otu1462	141	Bacteria(100)	Deinococcota(100)	Deinococci(100)	Deinococcales(100)	Deinococcaceae(100)	Deinococcus(100)	0	0	0	0	0	0	0	0	0	0	0	0	0	0	0	0	0	0	0	0	0	0	0	0	0	0	0	0	0	0	0	0	0	0	0	0	0	0	0	141	0	0
Otu1463	141	Bacteria(100)	Verrucomicrobiota(100)	Verrucomicrobiae(100)	Verrucomicrobiales(100)	Akkermansiaceae(100)	Akkermansia(100)	0	0	0	0	0	0	0	0	0	0	12	6	0	1	0	0	0	0	0	0	0	1	0	0	0	0	0	7	0	0	0	0	0	0	0	0	0	0	0	0	0	0
Otu1464	141	Bacteria(100)	Actinobacteriota(100)	Thermoleophilia(100)	Gaiellales(100)	uncultured(100)	uncultured_ge(100)	0	0	0	0	0	0	0	0	0	0	0	0	0	0	0	0	0	0	0	0	0	0	0	0	0	0	0	0	0	0	0	0	0	0	0	0	0	0	0	0	0	0
Otu1465	141	Bacteria(100)	Firmicutes(100)	Negativicutes(100)	Veillonellales-Selenomonadales(100)	Sporomusaceae(100)	Sporomusaceae_unclassified(100)	0	0	0	0	0	0	65	0	0	0	0	0	0	0	0	0	0	0	0	0	0	0	0	0	0	0	0	0	0	0	0	0	0	0	0	0	0	0	0	0	0	0
Otu1466	141	Bacteria(100)	Proteobacteria(100)	Gammaproteobacteria(100)	Burkholderiales(100)	Burkholderiaceae(99)	Cupriavidus(99)	0	0	0	0	0	0	0	0	0	0	0	1	0	0	0	0	2	0	1	0	0	0	0	0	0	0	0	0	0	0	0	0	0	0	0	0	0	0	0	0	0	0
Otu1467	141	Bacteria(100)	Proteobacteria(100)	Gammaproteobacteria(100)	Diplorickettsiales(100)	Diplorickettsiaceae(100)	Aquicella(100)	0	0	0	0	0	0	0	0	0	0	0	141	0	0	0	0	0	0	0	0	0	0	0	0	0	0	0	0	0	0	0	0	0	0	0	0	0	0	0	0	0	0
Otu1468	141	Bacteria(100)	Proteobacteria(100)	Alphaproteobacteria(100)	Rhizobiales(100)	Rhizobiales_unclassified(94)	Rhizobiales_unclassified(94)	0	0	0	0	0	0	0	0	0	0	0	0	0	0	0	0	0	0	0	0	0	0	132	0	0	0	0	0	0	0	0	0	0	0	0	0	0	0	0	0	0	0
Otu1469	141	Bacteria(100)	Acidobacteriota(100)	Blastocatellia(100)	Blastocatellales(100)	Blastocatellaceae(100)	Stenotrophobacter(69)	0	0	0	0	6	91	0	0	0	0	0	0	0	0	0	0	0	0	0	0	0	0	0	0	0	0	0	0	0	0	0	0	0	0	0	0	0	0	0	0	0	0
Otu1470	141	Bacteria(100)	Actinobacteriota(100)	Actinobacteria(100)	Frankiales(98)	Frankiaceae(96)	Jatrophihabitans(96)	0	0	0	0	0	0	0	0	0	0	0	14	0	0	0	0	0	0	6	0	0	0	0	0	0	0	0	0	0	0	0	0	0	0	0	0	0	0	0	0	0	0
Otu1471	140	Bacteria(100)	Cyanobacteria(100)	Cyanobacteriia(100)	Cyanobacteriales(100)	Cyanobacteriales_unclassified(100)	Cyanobacteriales_unclassified(100)	0	0	0	1	0	0	0	0	0	0	0	0	0	0	0	0	0	0	0	0	0	0	0	0	0	0	0	0	0	0	0	0	0	0	0	0	0	0	0	0	0	0
Otu1472	140	Bacteria(100)	Actinobacteriota(100)	Thermoleophilia(100)	Solirubrobacterales(100)	Solirubrobacteraceae(100)	Solirubrobacteraceae_unclassified(100)	0	0	0	0	0	0	0	0	0	0	0	0	0	0	0	0	0	0	0	0	0	0	0	0	0	0	0	0	0	0	0	0	0	0	0	0	0	0	0	0	0	0
Otu1473	140	Bacteria(100)	Bacteroidota(100)	Bacteroidia(100)	Flavobacteriales(100)	NS9_marine_group(100)	NS9_marine_group_ge(100)	0	0	0	0	0	0	0	0	0	0	0	0	0	0	0	0	0	0	0	0	0	0	0	0	0	0	0	0	0	0	0	0	0	0	0	0	0	0	0	0	0	0
Otu1474	140	Bacteria(100)	Firmicutes(100)	Clostridia(100)	Peptostreptococcales-Tissierellales(100)	Anaerovoracaceae(100)	Mogibacterium(100)	0	0	0	0	0	0	0	0	0	0	0	0	0	0	0	0	0	0	0	0	0	0	0	0	0	0	0	0	0	0	0	0	0	0	0	0	0	0	0	0	0	0
Otu1475	140	Bacteria(100)	Firmicutes(100)	Bacilli(100)	Paenibacillales(100)	Paenibacillaceae(100)	Paenibacillus(100)	0	0	0	0	0	0	0	0	0	0	0	4	0	0	0	0	0	0	0	0	0	0	0	0	0	0	0	0	0	0	0	0	0	0	0	0	0	0	0	0	0	0
Otu1476	140	Bacteria(100)	Proteobacteria(100)	Alphaproteobacteria(100)	Sphingomonadales(100)	Sphingomonadaceae(100)	SD04E11(100)	0	0	0	0	0	0	0	0	0	0	0	0	0	0	0	0	0	0	0	0	0	0	0	0	0	0	0	0	0	0	0	0	0	0	0	0	0	0	0	0	0	0
Otu1477	140	Bacteria(100)	Bacteroidota(100)	Bacteroidia(100)	Cytophagales(100)	Microscillaceae(100)	Microscillaceae_unclassified(100)	0	0	0	0	0	0	0	0	0	0	0	0	0	0	0	0	0	0	0	0	0	0	0	0	0	0	0	0	0	0	0	0	0	0	0	0	0	0	0	0	0	0
Otu1478	139	Bacteria(100)	Proteobacteria(100)	Alphaproteobacteria(100)	Rhizobiales(100)	Rhizobiales_unclassified(100)	Rhizobiales_unclassified(100)	0	0	0	0	0	0	0	0	0	0	0	0	0	0	0	0	0	0	0	0	0	0	0	0	0	0	0	0	0	0	0	0	0	0	0	0	0	0	0	0	0	0
Otu1479	139	Bacteria(100)	Actinobacteriota(100)	Actinobacteria(100)	Corynebacteriales(100)	Corynebacteriaceae(100)	Corynebacterium(100)	0	0	0	0	0	0	0	0	0	0	0	0	0	0	0	0	0	0	0	0	0	0	0	0	0	0	0	0	0	0	0	0	0	0	0	0	0	0	0	0	0	0
Otu1480	139	Bacteria(100)	Proteobacteria(100)	Gammaproteobacteria(100)	Burkholderiales(100)	Comamonadaceae(100)	Comamonadaceae_unclassified(97)	0	0	0	0	0	0	2	0	0	0	0	0	0	0	0	0	4	0	0	0	0	0	1	0	0	0	0	0	0	0	0	0	0	0	0	0	0	0	0	0	0	0
Otu1481	139	Bacteria(100)	Planctomycetota(100)	Planctomycetes(100)	Isosphaerales(100)	Isosphaeraceae(100)	Isosphaeraceae_unclassified(77)	0	0	0	0	0	0	0	0	0	0	0	0	0	0	0	0	0	0	103	0	0	0	0	0	0	0	0	0	0	0	0	0	0	0	0	0	0	0	0	0	0	0
Otu1482	139	Bacteria(100)	Proteobacteria(100)	Alphaproteobacteria(100)	Rhizobiales(100)	Beijerinckiaceae(100)	Methylobacterium-Methylorubrum(100)	0	0	0	0	0	0	0	0	0	0	0	129	0	0	0	0	0	0	0	0	0	0	0	0	0	0	0	0	0	0	0	0	0	0	0	0	0	0	0	0	0	0
Otu1483	139	Bacteria(100)	Actinobacteriota(100)	Actinobacteria(100)	Micrococcales(100)	Cellulomonadaceae(99)	Cellulomonas(99)	0	0	0	0	0	0	0	0	0	0	0	0	0	1	0	0	0	0	0	0	0	0	0	0	0	0	0	0	0	0	0	0	0	0	0	0	4	0	0	0	0	0
Otu1484	139	Bacteria(100)	Bacteroidota(100)	Bacteroidia(100)	Cytophagales(100)	Microscillaceae(100)	uncultured(100)	0	0	0	0	0	0	0	0	0	0	0	0	0	0	0	0	0	0	0	0	0	0	0	0	0	0	0	0	0	0	0	0	0	0	0	0	0	0	0	0	0	0
Otu1485	139	Bacteria(100)	Actinobacteriota(100)	Actinobacteria(100)	Corynebacteriales(100)	Corynebacteriaceae(100)	Corynebacteriaceae_unclassified(100)	0	0	0	0	0	7	0	0	0	0	0	0	0	0	0	0	0	0	0	0	0	0	0	0	0	0	0	0	0	0	0	0	0	0	0	0	0	0	0	0	0	0
Otu1486	139	Bacteria(100)	Planctomycetota(100)	Pla4_lineage(100)	Pla4_lineage_or(100)	Pla4_lineage_fa(100)	Pla4_lineage_ge(100)	0	0	0	0	0	0	0	0	0	0	0	0	0	0	0	1	0	0	0	0	0	0	61	0	0	0	0	0	0	0	0	0	0	0	0	0	0	0	0	0	0	0
Otu1487	139	Bacteria(100)	Bacteroidota(100)	Bacteroidia(100)	Sphingobacteriales(100)	Sphingobacteriales_unclassified(100)	Sphingobacteriales_unclassified(100)	0	0	0	0	0	0	17	0	0	0	0	0	0	0	0	0	0	0	0	0	0	0	0	0	0	0	0	0	0	0	0	0	0	0	0	0	0	0	0	0	0	0
Otu1488	139	Bacteria(100)	Planctomycetota(100)	Planctomycetes(100)	Gemmatales(100)	Gemmataceae(100)	uncultured(100)	0	0	0	0	0	0	0	0	0	0	0	0	0	0	0	0	0	0	139	0	0	0	0	0	0	0	0	0	0	0	0	0	0	0	0	0	0	0	0	0	0	0
Otu1489	138	Bacteria(100)	Firmicutes(100)	Bacilli(100)	Bacillales(100)	Bacillales_unclassified(82)	Bacillales_unclassified(82)	0	0	0	0	0	0	0	0	0	0	0	73	0	0	0	0	0	0	0	0	0	0	0	0	0	0	0	0	0	0	0	0	0	0	0	0	0	0	0	0	0	0
Otu1490	138	Bacteria(100)	Bacteroidota(100)	Bacteroidia(100)	Sphingobacteriales(100)	Sphingobacteriaceae(100)	Sphingobacteriaceae_unclassified(100)	0	0	0	0	0	0	0	0	0	0	0	0	0	0	0	0	0	0	0	0	0	0	0	0	0	0	0	0	0	0	0	0	0	0	0	0	0	0	0	0	0	0
Otu1491	138	Bacteria(100)	Bacteroidota(100)	Bacteroidia(100)	Bacteroidales(100)	Rikenellaceae(100)	Alistipes(100)	0	0	0	0	0	0	0	0	0	0	0	0	0	0	0	0	0	0	0	0	0	0	0	0	0	0	0	0	0	0	0	0	0	0	0	0	0	0	0	0	0	0
Otu1492	138	Bacteria(100)	Firmicutes(100)	Bacilli(100)	Entomoplasmatales(100)	Entomoplasmataceae(100)	Entomoplasma(100)	0	0	0	0	0	0	0	0	0	0	0	0	0	0	0	0	0	0	0	0	0	0	0	0	0	0	0	0	0	0	0	0	0	0	0	0	0	0	0	0	0	0
Otu1493	138	Bacteria(100)	Bacteroidota(100)	Bacteroidia(100)	Bacteroidia_unclassified(100)	Bacteroidia_unclassified(100)	Bacteroidia_unclassified(100)	0	0	0	0	0	0	97	0	0	0	0	0	0	0	0	0	0	0	0	0	0	0	0	0	0	0	0	0	0	0	0	0	0	0	0	0	0	0	0	0	0	0
Otu1494	138	Bacteria(100)	Proteobacteria(100)	Alphaproteobacteria(100)	Acetobacterales(100)	Acetobacteraceae(100)	Roseomonas(100)	0	0	0	0	0	0	0	0	0	0	0	0	0	0	0	0	0	0	5	0	0	0	0	0	0	0	0	0	0	0	0	0	0	0	0	0	0	0	0	0	0	0
Otu1495	138	Bacteria(100)	Proteobacteria(100)	Alphaproteobacteria(100)	Alphaproteobacteria_unclassified(100)	Alphaproteobacteria_unclassified(100)	Alphaproteobacteria_unclassified(100)	0	0	0	0	0	0	0	0	0	0	0	0	0	0	0	0	0	0	0	0	0	0	29	0	0	0	0	0	0	0	0	0	0	0	0	0	0	0	0	0	0	0
Otu1496	137	Bacteria(100)	Actinobacteriota(100)	Actinobacteria(100)	Micrococcales(100)	Microbacteriaceae(100)	Candidatus_Aquiluna(100)	0	0	0	0	0	0	6	0	0	0	0	0	0	0	0	0	0	0	0	0	0	0	0	0	0	0	0	0	0	0	0	0	0	0	0	0	0	0	0	0	0	0
Otu1497	137	Bacteria(100)	Actinobacteriota(100)	Actinobacteria(100)	Pseudonocardiales(100)	Pseudonocardiaceae(100)	Pseudonocardiaceae_unclassified(100)	0	0	0	0	0	0	0	0	0	0	0	0	0	0	0	0	0	0	0	0	0	0	0	0	0	0	0	0	0	0	0	0	0	0	0	0	0	114	0	0	0	0
Otu1498	137	Bacteria(100)	Bacteroidota(100)	Bacteroidia(100)	Sphingobacteriales(100)	NS11-12_marine_group(100)	NS11-12_marine_group_ge(100)	0	0	0	0	0	0	45	0	0	0	0	0	0	0	0	0	0	0	0	0	0	0	0	0	0	0	0	0	0	0	0	0	0	0	0	0	0	0	0	0	0	0
Otu1499	137	Bacteria(100)	Bacteroidota(100)	Bacteroidia(100)	Chitinophagales(100)	Chitinophagales_unclassified(100)	Chitinophagales_unclassified(100)	0	0	0	0	0	0	0	0	0	0	0	0	0	0	0	0	0	0	0	0	0	0	0	0	0	0	0	0	0	0	0	0	0	0	0	0	0	0	0	0	0	0
Otu1500	137	Bacteria(100)	Bacteroidota(100)	Bacteroidia(100)	Bacteroidales(100)	Muribaculaceae(100)	Muribaculaceae_ge(100)	0	0	0	0	0	0	0	0	0	0	0	0	0	0	0	0	0	0	0	0	0	0	0	0	0	0	0	0	128	0	0	0	0	0	0	0	0	0	0	0	0	0
Otu1501	137	Bacteria(100)	Planctomycetota(100)	Planctomycetes(100)	Gemmatales(100)	Gemmataceae(100)	Gemmata(100)	0	0	0	0	0	0	0	0	0	0	0	0	0	0	0	0	0	0	0	0	0	0	0	0	0	0	0	0	0	0	0	0	0	0	0	0	0	0	0	0	0	0
Otu1502	137	Bacteria(100)	Proteobacteria(100)	Gammaproteobacteria(100)	Xanthomonadales(100)	Xanthomonadaceae(100)	Pseudoxanthomonas(100)	0	0	0	0	0	0	0	0	0	0	0	0	0	0	0	0	0	0	0	0	0	0	0	0	0	0	0	0	0	0	0	0	0	0	0	0	0	0	0	0	0	0
Otu1503	137	Bacteria(100)	Firmicutes(100)	Clostridia(100)	Lachnospirales(100)	Lachnospiraceae(100)	Lachnoclostridium(95)	0	0	0	0	0	0	0	0	0	0	0	0	0	0	0	0	0	0	0	0	0	0	0	0	0	0	0	0	0	0	0	0	0	0	0	0	0	0	0	0	0	0
Otu1504	137	Bacteria(100)	Planctomycetota(100)	Phycisphaerae(100)	Tepidisphaerales(100)	WD2101_soil_group(100)	WD2101_soil_group_ge(100)	0	0	0	0	0	0	0	0	0	0	0	0	0	0	0	0	0	0	0	0	0	0	0	0	0	0	0	0	0	0	0	0	0	0	0	0	0	0	0	0	0	0
Otu1505	137	Bacteria(100)	Proteobacteria(100)	Gammaproteobacteria(100)	Burkholderiales(100)	Burkholderiales_unclassified(100)	Burkholderiales_unclassified(100)	0	0	0	0	0	0	0	0	0	0	0	0	0	0	0	0	0	0	0	0	0	0	0	0	0	0	0	0	0	0	0	0	0	0	0	0	0	0	0	0	0	0
Otu1506	136	Bacteria(100)	Proteobacteria(100)	Alphaproteobacteria(100)	Sphingomonadales(100)	Sphingomonadaceae(100)	Sphingomonas(100)	0	0	0	0	0	0	0	0	0	0	1	0	0	0	0	0	0	0	0	0	0	0	0	0	0	0	0	0	0	0	0	0	0	0	0	0	0	1	100	0	0	0
Otu1507	136	Bacteria(100)	Chloroflexi(100)	Ktedonobacteria(100)	Ktedonobacterales(100)	Ktedonobacteraceae(100)	Ktedonobacteraceae_unclassified(100)	0	0	0	0	0	0	0	0	0	0	0	0	0	0	0	0	0	0	0	0	0	0	0	0	0	0	0	0	0	0	0	0	0	0	0	0	0	0	0	0	0	0
Otu1508	136	Bacteria(100)	Acidobacteriota(100)	Vicinamibacteria(100)	Vicinamibacterales(100)	uncultured(100)	uncultured_ge(100)	0	0	0	0	0	0	0	0	0	0	0	0	0	0	0	0	0	0	0	0	0	0	42	0	0	0	0	0	0	0	0	0	0	0	0	0	0	0	0	0	0	0
Otu1509	135	Bacteria(100)	Bacteria_unclassified(100)	Bacteria_unclassified(100)	Bacteria_unclassified(100)	Bacteria_unclassified(100)	Bacteria_unclassified(100)	0	0	0	0	0	0	0	0	0	0	0	0	0	0	0	0	0	0	0	0	0	0	0	0	0	0	0	0	0	0	0	0	0	0	0	0	0	0	0	0	0	0
Otu1510	135	Bacteria(100)	Planctomycetota(100)	Phycisphaerae(100)	Phycisphaerales(99)	Phycisphaeraceae(99)	SM1A02(99)	0	0	0	0	0	0	0	0	0	0	0	0	0	0	0	0	0	0	0	0	0	0	0	0	0	0	0	0	0	0	0	0	0	0	0	0	0	0	0	0	0	0
Otu1511	135	Bacteria(100)	Firmicutes(100)	Bacilli(100)	Staphylococcales(100)	Staphylococcaceae(100)	Jeotgalicoccus(100)	0	0	0	0	0	0	0	0	0	0	0	0	0	0	0	0	0	0	0	0	0	0	0	0	0	0	0	0	0	0	0	0	32	0	0	0	0	0	0	0	0	0
Otu1512	134	Bacteria(100)	Planctomycetota(100)	Planctomycetes(100)	Planctomycetales(100)	Planctomycetales_unclassified(88)	Planctomycetales_unclassified(88)	0	0	0	0	0	0	0	0	0	0	0	0	0	0	0	0	0	0	17	0	0	0	0	0	0	0	0	0	0	0	0	0	0	0	0	0	0	0	0	0	0	0
Otu1513	134	Bacteria(100)	Planctomycetota(100)	Planctomycetes(100)	Gemmatales(100)	Gemmataceae(100)	uncultured(100)	0	0	0	0	0	0	0	0	0	0	0	0	0	0	0	0	0	0	0	0	0	0	0	0	0	0	0	0	0	0	0	0	0	0	0	0	0	0	0	0	0	0
Otu1514	134	Bacteria(100)	Proteobacteria(100)	Alphaproteobacteria(100)	Sphingomonadales(100)	Sphingomonadaceae(100)	Rhizorhapis(100)	0	0	0	0	0	0	0	0	0	0	0	0	0	0	0	0	0	0	0	0	0	0	0	0	0	0	0	0	0	0	0	0	0	0	0	0	0	0	0	0	0	0
Otu1515	134	Bacteria(100)	Firmicutes(100)	Clostridia(100)	Lachnospirales(100)	Lachnospiraceae(100)	Lachnoanaerobaculum(100)	0	0	0	0	0	0	0	0	0	0	0	0	0	0	0	0	0	0	0	0	0	0	0	0	0	0	0	0	0	0	0	0	0	0	0	0	0	0	0	0	0	0
Otu1516	133	Bacteria(100)	Planctomycetota(100)	Planctomycetes(100)	Isosphaerales(100)	Isosphaeraceae(100)	uncultured(100)	0	0	0	0	0	0	0	0	0	0	0	0	0	0	0	0	0	0	0	0	0	0	0	0	0	0	0	0	0	0	0	0	0	0	0	0	0	0	0	0	0	0
Otu1517	133	Bacteria(100)	Proteobacteria(100)	Gammaproteobacteria(100)	Burkholderiales(100)	Rhodocyclaceae(98)	Rhodocyclaceae_unclassified(97)	0	0	0	0	0	0	0	0	0	0	0	0	0	0	0	0	0	0	0	0	0	0	0	0	0	0	0	0	0	0	0	0	0	0	0	0	0	0	0	0	0	0
Otu1518	133	Bacteria(100)	Elusimicrobiota(100)	Lineage_IIb(100)	Lineage_IIb_or(100)	Lineage_IIb_fa(100)	Lineage_IIb_ge(100)	0	0	0	0	0	0	0	0	0	0	0	0	0	0	0	0	0	0	0	0	0	0	0	0	0	0	0	0	0	0	0	0	0	0	0	0	0	0	0	0	0	0
Otu1519	133	Bacteria(100)	Proteobacteria(100)	Gammaproteobacteria(100)	Gammaproteobacteria_Incertae_Sedis(100)	Unknown_Family(100)	Unknown_Family_ge(100)	0	0	0	0	0	0	0	0	0	0	0	0	0	0	0	0	0	0	0	0	0	0	0	0	0	0	0	0	0	0	0	0	0	0	0	0	0	0	0	0	0	0
Otu1520	133	Bacteria(100)	Proteobacteria(100)	Gammaproteobacteria(100)	Burkholderiales(100)	Comamonadaceae(100)	Comamonadaceae_unclassified(100)	0	0	0	0	0	0	0	0	0	0	0	0	0	0	0	0	0	0	0	0	0	0	0	0	0	0	0	0	0	0	0	0	0	0	0	0	0	0	0	0	0	0
Otu1521	132	Bacteria(100)	Acidobacteriota(100)	Subgroup_25(100)	Subgroup_25_or(100)	Subgroup_25_fa(100)	Subgroup_25_ge(100)	0	0	0	0	0	0	0	0	0	0	0	0	0	0	0	0	0	0	0	0	0	0	100	0	0	0	0	0	0	0	0	0	0	0	0	0	0	0	0	0	0	0
Otu1522	132	Bacteria(100)	Planctomycetota(100)	Planctomycetes(100)	Isosphaerales(100)	Isosphaeraceae(100)	Isosphaeraceae_unclassified(100)	0	0	0	0	0	0	0	0	0	0	0	0	0	0	0	0	0	0	0	0	0	0	0	0	0	0	0	0	0	0	0	0	0	0	0	0	0	0	0	0	0	0
Otu1523	132	Bacteria(100)	Planctomycetota(100)	Planctomycetes(100)	Pirellulales(100)	Pirellulaceae(100)	uncultured(100)	0	0	0	0	0	0	0	0	0	0	0	0	0	0	0	0	0	0	0	0	0	0	0	0	0	0	0	0	0	0	0	0	0	0	0	0	0	0	0	0	0	0
Otu1524	131	Bacteria(100)	Verrucomicrobiota(100)	Chlamydiae(100)	Chlamydiales(100)	Simkaniaceae(100)	Simkaniaceae_unclassified(100)	0	0	0	0	0	0	131	0	0	0	0	0	0	0	0	0	0	0	0	0	0	0	0	0	0	0	0	0	0	0	0	0	0	0	0	0	0	0	0	0	0	0
Otu1525	131	Bacteria(100)	Actinobacteriota(100)	Actinobacteria(100)	Corynebacteriales(100)	Tsukamurellaceae(100)	Tsukamurella(100)	0	0	0	0	0	0	0	0	0	0	0	0	0	0	0	0	0	0	12	0	0	0	0	0	0	0	0	0	0	0	0	0	0	0	0	0	0	0	0	0	0	0
Otu1526	131	Bacteria(100)	Deinococcota(100)	Deinococci(100)	Deinococcales(100)	Deinococcaceae(100)	Deinococcus(100)	0	0	0	0	0	0	0	0	0	0	0	0	0	0	0	0	0	9	0	0	0	0	0	0	0	0	0	0	0	0	0	0	0	0	0	0	0	0	0	0	0	0
Otu1527	131	Bacteria(100)	Verrucomicrobiota(100)	Verrucomicrobiae(100)	Pedosphaerales(100)	Pedosphaeraceae(100)	Pedosphaeraceae_unclassified(100)	0	0	0	0	0	0	0	0	0	0	0	0	0	0	0	0	0	0	0	0	0	0	0	0	0	0	0	0	0	0	0	0	0	0	0	0	0	0	0	0	0	0
Otu1528	130	Bacteria(100)	Planctomycetota(100)	Planctomycetes(100)	Gemmatales(100)	Gemmataceae(100)	uncultured(100)	0	0	0	0	0	0	0	0	0	0	0	0	0	0	0	0	0	0	0	0	0	0	0	0	0	0	0	0	0	0	0	0	0	0	0	0	0	0	0	0	0	0
Otu1529	130	Bacteria(100)	Firmicutes(100)	Bacilli(100)	Lactobacillales(100)	Lactobacillaceae(100)	Lactobacillus(100)	0	0	0	0	0	0	0	0	0	0	0	0	0	0	0	0	0	0	0	0	0	0	0	0	0	0	0	0	0	0	0	0	0	0	0	0	90	0	0	0	0	0
Otu1530	129	Bacteria(100)	Proteobacteria(100)	Alphaproteobacteria(100)	Rhizobiales(100)	Hyphomicrobiaceae(82)	Hyphomicrobiaceae_unclassified(82)	0	0	0	0	0	0	0	0	0	0	24	37	0	0	0	0	0	0	59	0	0	0	0	0	0	0	0	0	0	0	0	0	0	0	0	0	0	0	0	0	0	0
Otu1531	129	Bacteria(100)	Verrucomicrobiota(100)	Verrucomicrobiae(100)	Pedosphaerales(100)	Pedosphaeraceae(100)	Pedosphaeraceae_ge(100)	0	0	0	0	0	0	0	0	0	0	0	0	0	0	0	0	0	0	0	0	0	0	0	0	0	0	0	0	0	0	0	0	0	0	0	0	0	0	0	0	0	0
Otu1532	129	Bacteria(100)	Bacteroidota(100)	Bacteroidia(100)	Sphingobacteriales(100)	AKYH767(100)	AKYH767_ge(100)	0	0	0	0	0	0	0	0	0	0	0	0	0	0	0	0	0	0	0	0	0	0	0	0	0	0	0	0	0	0	0	0	0	0	0	0	0	0	0	0	0	0
Otu1533	129	Bacteria(100)	Bacteroidota(100)	Bacteroidia(100)	Cytophagales(100)	Microscillaceae(100)	uncultured(100)	0	0	0	0	0	0	0	0	0	0	0	0	0	0	0	0	0	0	60	0	0	0	11	0	0	0	0	0	0	0	0	0	0	0	0	0	0	0	0	0	0	0
Otu1534	129	Bacteria(100)	Planctomycetota(100)	Planctomycetes(100)	Gemmatales(100)	Gemmataceae(100)	uncultured(100)	0	0	0	0	0	0	0	0	0	0	0	0	0	0	0	0	0	0	0	0	0	0	0	0	0	0	0	0	0	0	0	0	0	0	0	0	0	0	0	0	0	0
Otu1535	129	Bacteria(100)	Acidobacteriota(100)	Vicinamibacteria(100)	Vicinamibacterales(100)	uncultured(100)	uncultured_ge(100)	0	0	0	0	0	0	0	0	0	0	0	0	0	0	0	0	0	0	0	0	0	0	1	0	0	0	0	0	0	0	0	0	0	0	0	0	0	0	0	0	0	0
Otu1536	128	Bacteria(100)	Gemmatimonadota(100)	Gemmatimonadetes(100)	Gemmatimonadales(100)	Gemmatimonadaceae(100)	uncultured(100)	0	0	0	0	0	0	0	0	0	0	0	0	0	0	0	0	0	0	0	0	0	0	0	0	0	0	0	0	0	0	0	0	0	0	0	0	0	0	0	0	0	0
Otu1537	128	Bacteria(100)	Bacteroidota(100)	Bacteroidia(100)	Bacteroidales(100)	Rikenellaceae(100)	Alistipes(100)	0	0	0	0	0	0	0	0	0	0	0	0	0	0	0	0	0	0	0	0	0	0	0	0	0	0	0	0	0	0	0	0	0	0	0	0	0	0	0	0	0	0
Otu1538	128	Bacteria(100)	Patescibacteria(100)	Parcubacteria(100)	Parcubacteria_unclassified(100)	Parcubacteria_unclassified(100)	Parcubacteria_unclassified(100)	0	0	0	0	0	0	0	0	0	0	0	0	0	0	0	0	0	0	0	0	0	0	0	0	0	0	0	0	0	0	0	0	0	0	0	0	0	0	0	0	0	0
Otu1539	128	Bacteria(100)	Proteobacteria(100)	Gammaproteobacteria(100)	Burkholderiales(100)	Burkholderiaceae(100)	Burkholderiaceae_unclassified(100)	0	0	0	0	0	0	0	0	0	0	0	128	0	0	0	0	0	0	0	0	0	0	0	0	0	0	0	0	0	0	0	0	0	0	0	0	0	0	0	0	0	0
Otu1540	128	Bacteria(100)	Firmicutes(100)	Clostridia(100)	Oscillospirales(100)	Oscillospiraceae(100)	UCG-002(100)	0	0	0	0	0	0	0	0	0	0	0	0	0	0	0	0	0	0	0	0	0	0	0	0	0	0	0	0	0	0	0	0	0	0	0	0	0	0	0	0	0	0
Otu1541	128	Bacteria(100)	Bdellovibrionota(100)	Bdellovibrionia(100)	Bacteriovoracales(100)	Bacteriovoracaceae(100)	Peredibacter(100)	0	0	0	0	0	0	0	0	0	0	0	5	0	0	0	0	0	0	0	0	0	0	0	0	0	0	0	0	0	0	0	0	0	0	0	0	0	0	0	0	0	0
Otu1542	128	Bacteria(100)	Actinobacteriota(100)	Actinobacteria(100)	Propionibacteriales(100)	Nocardioidaceae(100)	Nocardioides(93)	0	0	0	0	0	0	0	0	0	0	0	0	0	0	0	0	0	0	0	0	0	0	0	0	0	0	0	0	0	0	0	0	0	0	0	0	0	0	0	0	0	0
Otu1543	128	Bacteria(100)	Dependentiae(100)	Babeliae(100)	Babeliales(100)	Babeliales_unclassified(100)	Babeliales_unclassified(100)	0	0	0	0	0	0	0	0	0	0	0	0	0	0	0	0	0	0	0	0	0	0	0	0	0	0	0	0	0	0	0	0	0	0	0	0	0	0	0	0	0	0
Otu1544	128	Bacteria(100)	Bacteroidota(100)	Bacteroidia(100)	Cytophagales(100)	Microscillaceae(100)	uncultured(100)	0	0	0	0	0	0	0	0	0	0	0	0	0	0	0	0	0	0	9	0	0	0	0	0	0	0	0	0	0	0	0	0	0	0	0	0	0	0	0	0	0	0
Otu1545	128	Bacteria(100)	Actinobacteriota(100)	Thermoleophilia(100)	Solirubrobacterales(100)	Solirubrobacteraceae(100)	Solirubrobacteraceae_unclassified(97)	0	0	0	0	0	0	0	0	0	0	0	2	0	0	0	0	0	0	12	0	0	0	0	0	0	0	0	0	0	0	0	0	0	0	0	0	0	0	0	0	0	0
Otu1546	128	Bacteria(100)	Proteobacteria(100)	Alphaproteobacteria(100)	Rhizobiales(100)	Xanthobacteraceae(100)	Pseudolabrys(94)	0	0	0	0	60	59	0	0	0	0	0	2	0	0	0	0	0	0	0	0	0	0	0	0	0	0	0	0	0	0	0	0	0	0	0	0	0	0	0	0	0	0
Otu1547	128	Bacteria(100)	Actinobacteriota(100)	Actinobacteria(100)	Micrococcales(100)	Micrococcaceae(100)	Nesterenkonia(100)	0	0	0	0	0	0	0	0	0	0	0	0	0	0	0	0	0	0	0	0	0	0	0	0	0	0	0	0	0	0	0	0	0	0	0	0	0	0	0	0	0	0
Otu1548	128	Bacteria(100)	Acidobacteriota(100)	Subgroup_5(100)	Subgroup_5_or(100)	Subgroup_5_fa(100)	Subgroup_5_ge(100)	0	0	0	0	0	0	0	0	0	0	0	0	0	0	0	0	0	0	15	0	0	0	4	0	0	0	0	0	0	0	0	0	0	0	0	0	0	0	0	0	0	0
Otu1549	127	Bacteria(100)	Chloroflexi(100)	Anaerolineae(100)	Anaerolineales(100)	Anaerolineaceae(100)	uncultured(100)	0	0	0	0	0	0	0	0	0	0	0	0	0	0	0	0	0	0	0	0	0	0	126	0	0	0	0	0	0	0	0	0	0	0	0	0	0	0	0	0	0	0
Otu1550	127	Bacteria(100)	Planctomycetota(100)	Planctomycetes(100)	Gemmatales(100)	Gemmataceae(100)	uncultured(100)	0	0	0	0	0	0	0	0	0	0	0	0	0	0	0	0	0	0	0	0	0	0	0	0	0	0	0	0	0	0	0	0	0	0	0	0	0	0	0	0	0	0
Otu1551	127	Bacteria(100)	Firmicutes(100)	Clostridia(100)	Oscillospirales(100)	Butyricicoccaceae(100)	Butyricicoccus(100)	0	0	0	0	0	0	0	0	0	0	0	0	0	0	0	0	0	0	0	0	0	0	0	0	0	0	0	0	0	0	0	0	0	0	0	0	0	0	0	0	0	0
Otu1552	127	Bacteria(100)	Planctomycetota(100)	Planctomycetes(100)	Planctomycetales(100)	uncultured(100)	uncultured_ge(100)	0	0	0	0	0	0	0	0	0	0	0	0	0	0	0	0	0	0	43	0	0	0	0	0	0	0	0	0	0	0	0	0	0	0	0	0	0	0	0	0	0	0
Otu1553	127	Bacteria(100)	Planctomycetota(100)	Planctomycetes(100)	Gemmatales(100)	Gemmataceae(100)	uncultured(100)	0	0	0	0	0	0	0	0	0	0	0	0	0	0	0	0	0	0	0	0	0	0	7	0	0	0	0	0	0	0	0	0	0	0	0	0	0	0	0	0	0	0
Otu1554	127	Bacteria(100)	Acidobacteriota(100)	Blastocatellia(100)	Blastocatellales(100)	Blastocatellaceae(100)	Blastocatellaceae_unclassified(100)	0	0	0	0	0	0	0	0	0	0	0	0	0	0	0	0	0	0	0	0	0	0	0	0	0	0	0	0	0	0	0	0	0	0	0	0	0	0	0	0	0	0
Otu1555	126	Bacteria(100)	Firmicutes(100)	Clostridia(100)	Lachnospirales(100)	Lachnospiraceae(100)	Lachnospira(100)	0	0	0	0	0	0	0	0	0	0	0	0	0	0	0	0	0	0	0	0	0	0	0	0	112	0	0	0	0	0	0	0	0	0	0	0	0	0	0	0	0	0
Otu1556	126	Bacteria(100)	Myxococcota(100)	Polyangia(100)	Polyangiales(100)	Polyangiaceae(100)	Pajaroellobacter(100)	0	0	0	0	0	0	0	0	0	0	0	0	0	0	0	0	0	0	0	0	0	0	0	0	0	0	0	0	0	0	0	0	0	0	0	0	0	0	0	0	0	0
Otu1557	126	Bacteria(100)	Proteobacteria(100)	Gammaproteobacteria(100)	Pseudomonadales(100)	Moraxellaceae(100)	Cavicella(97)	0	120	0	0	0	0	0	0	0	0	0	0	0	0	0	0	0	0	0	0	0	0	0	0	0	0	0	0	0	0	0	0	0	0	0	0	0	0	0	0	0	0
Otu1558	126	Bacteria(100)	Bacteria_unclassified(100)	Bacteria_unclassified(100)	Bacteria_unclassified(100)	Bacteria_unclassified(100)	Bacteria_unclassified(100)	0	0	0	0	0	0	0	0	0	0	0	0	0	0	0	0	0	0	0	0	0	0	0	0	0	0	0	0	0	0	0	0	0	0	0	0	0	0	0	0	0	0
Otu1559	126	Bacteria(100)	Proteobacteria(100)	Gammaproteobacteria(100)	Methylococcales(100)	Methylococcaceae(100)	Methylococcaceae_unclassified(100)	0	0	0	0	0	0	0	0	0	0	0	0	0	0	0	0	0	0	0	0	0	0	126	0	0	0	0	0	0	0	0	0	0	0	0	0	0	0	0	0	0	0
Otu1560	126	Bacteria(100)	Firmicutes(100)	Clostridia(100)	Peptostreptococcales-Tissierellales(100)	Peptostreptococcales-Tissierellales_fa(100)	Anaerococcus(100)	0	0	0	0	0	0	0	0	0	0	0	0	0	0	0	0	0	0	0	0	0	0	0	0	0	0	0	0	0	0	0	0	0	0	0	0	0	0	0	0	0	0
Otu1561	125	Bacteria(100)	Bacteroidota(100)	Bacteroidia(100)	Chitinophagales(100)	Chitinophagaceae(100)	Chitinophagaceae_unclassified(89)	0	0	0	0	0	0	0	0	0	0	0	0	0	0	0	0	0	0	0	0	0	0	100	0	0	0	0	0	0	0	0	0	0	0	0	0	0	0	0	0	0	0
Otu1562	125	Bacteria(100)	Actinobacteriota(100)	Actinobacteria(100)	Actinobacteria_unclassified(100)	Actinobacteria_unclassified(100)	Actinobacteria_unclassified(100)	0	0	0	0	0	0	0	0	0	0	0	0	0	0	0	0	0	0	16	0	0	0	0	0	0	0	0	0	0	0	0	0	0	0	0	0	0	0	0	0	0	0
Otu1563	125	Bacteria(100)	Actinobacteriota(100)	Actinobacteria(100)	Propionibacteriales(100)	Nocardioidaceae(100)	Nocardioides(100)	0	0	0	0	0	0	0	0	0	0	0	3	0	2	0	0	0	0	0	0	0	0	0	0	0	0	0	0	0	0	0	0	0	0	0	0	0	0	0	0	0	0
Otu1564	125	Bacteria(100)	Proteobacteria(100)	Alphaproteobacteria(100)	Rhizobiales(100)	Hyphomicrobiaceae(100)	Hyphomicrobium(100)	0	0	0	0	0	0	0	0	0	0	0	0	0	0	0	0	0	0	0	0	0	0	0	0	0	0	0	0	0	0	0	0	0	0	0	0	0	0	0	0	0	0
Otu1565	125	Bacteria(100)	Proteobacteria(100)	Gammaproteobacteria(100)	Pseudomonadales(100)	Moraxellaceae(100)	Moraxellaceae_unclassified(53)	0	0	0	0	0	0	0	0	0	0	0	0	0	0	0	0	0	0	6	0	0	0	0	0	0	0	0	0	0	0	0	0	0	0	0	0	0	0	0	0	0	0
Otu1566	124	Bacteria(100)	Bacteroidota(100)	Bacteroidia(100)	Bacteroidales(100)	Dysgonomonadaceae(100)	Dysgonomonas(100)	0	0	0	0	0	0	0	0	0	0	0	0	0	0	0	0	0	0	0	0	0	0	0	0	0	0	0	0	0	0	0	0	0	0	0	0	0	0	0	0	0	0
Otu1567	124	Bacteria(100)	Actinobacteriota(100)	Actinobacteria(100)	Corynebacteriales(100)	Nocardiaceae(100)	Nocardia(100)	0	0	0	0	0	0	0	0	0	0	0	1	0	0	0	0	0	0	0	0	0	0	0	0	0	0	0	0	0	0	0	0	0	0	1	0	0	0	0	0	0	0
Otu1568	124	Bacteria(100)	Bacteroidota(100)	Bacteroidia(100)	Bacteroidales(100)	Bacteroidaceae(100)	Bacteroides(100)	0	0	0	0	0	0	0	0	0	0	0	0	0	0	0	0	0	0	0	0	0	0	0	0	0	0	0	0	0	0	0	0	0	0	0	0	0	0	0	0	0	0
Otu1569	124	Bacteria(100)	Chloroflexi(99)	Anaerolineae(99)	Anaerolineae_unclassified(99)	Anaerolineae_unclassified(99)	Anaerolineae_unclassified(99)	0	0	0	0	0	0	0	0	0	0	0	0	0	0	0	0	0	0	0	0	0	0	0	0	0	0	0	0	0	0	0	0	0	0	0	0	0	0	0	0	0	0
Otu1570	124	Bacteria(100)	Cyanobacteria(100)	Cyanobacteriia(100)	Cyanobacteriales(100)	Chroococcidiopsaceae(100)	Chroococcidiopsis_SAG_2023(100)	0	0	0	0	0	0	0	0	0	0	0	0	0	0	0	0	0	0	0	0	0	0	0	0	0	0	0	0	0	0	0	0	0	0	0	0	0	0	0	0	0	0
Otu1571	124	Bacteria(100)	Chloroflexi(100)	Anaerolineae(98)	Anaerolineae_unclassified(98)	Anaerolineae_unclassified(98)	Anaerolineae_unclassified(98)	0	0	0	0	0	0	0	0	0	0	0	0	0	0	0	0	0	0	0	0	0	0	124	0	0	0	0	0	0	0	0	0	0	0	0	0	0	0	0	0	0	0
Otu1572	124	Bacteria(100)	Bacteroidota(100)	Bacteroidia(100)	Chitinophagales(100)	Chitinophagaceae(100)	Chitinophagaceae_unclassified(100)	0	0	0	2	0	0	0	0	0	0	0	0	0	0	0	0	0	0	0	0	0	0	0	0	0	0	0	0	0	0	0	0	0	0	0	0	0	0	0	0	0	0
Otu1573	124	Bacteria(100)	Bacteria_unclassified(100)	Bacteria_unclassified(100)	Bacteria_unclassified(100)	Bacteria_unclassified(100)	Bacteria_unclassified(100)	0	0	0	0	0	0	1	0	0	0	0	0	0	0	0	0	0	0	0	0	0	0	0	0	0	0	0	0	0	0	0	0	0	0	0	0	0	0	0	0	0	0
Otu1574	124	Bacteria(100)	Firmicutes(100)	Bacilli(100)	Lactobacillales(100)	Aerococcaceae(100)	Aerococcaceae_unclassified(100)	0	0	0	0	0	0	0	0	0	0	0	0	0	0	0	0	0	0	0	0	0	0	0	0	0	0	0	0	0	0	0	0	0	0	0	0	0	0	84	0	0	0
Otu1575	123	Bacteria(100)	Planctomycetota(100)	Planctomycetes(100)	Gemmatales(100)	Gemmataceae(100)	uncultured(100)	0	0	0	0	0	0	0	0	0	0	0	0	0	0	0	0	0	0	0	0	0	0	0	0	0	0	0	0	0	0	0	0	0	0	0	0	0	0	0	0	0	0
Otu1576	123	Bacteria(100)	Patescibacteria(100)	Saccharimonadia(100)	Saccharimonadales(100)	LWQ8(100)	LWQ8_ge(100)	0	0	0	0	0	0	10	0	0	0	0	0	0	0	0	0	0	0	0	0	0	0	0	0	0	0	0	0	0	0	0	0	0	0	0	0	0	0	0	0	0	0
Otu1577	123	Bacteria(100)	Bacteroidota(100)	Bacteroidia(100)	Bacteroidales(100)	Dysgonomonadaceae(100)	uncultured(100)	0	0	0	0	0	0	0	0	0	0	0	0	0	0	0	0	0	0	0	0	0	0	0	0	0	0	0	0	0	0	0	0	0	0	0	0	0	0	0	0	0	0
Otu1578	123	Bacteria(100)	Bacteroidota(100)	Bacteroidia(100)	Flavobacteriales(100)	Flavobacteriaceae(100)	Flavobacterium(100)	0	0	0	0	0	0	0	0	0	0	0	0	0	0	0	0	0	0	0	0	0	0	0	0	0	0	0	0	0	0	0	0	0	0	0	0	0	0	0	0	0	0
Otu1579	123	Bacteria(100)	Myxococcota(100)	Polyangia(100)	Polyangia_unclassified(100)	Polyangia_unclassified(100)	Polyangia_unclassified(100)	0	0	0	0	0	0	0	0	0	0	0	0	0	0	0	0	0	0	0	0	0	0	0	0	0	0	0	0	0	0	0	0	0	0	0	0	0	0	0	0	0	0
Otu1580	123	Bacteria(100)	Bacteroidota(100)	Bacteroidia(100)	Bacteroidales(100)	Prevotellaceae(100)	Prevotella(100)	0	0	0	0	0	0	0	0	0	0	0	0	0	0	0	0	0	0	0	0	0	0	0	0	0	0	0	0	0	0	0	0	0	0	0	0	0	0	0	0	0	0
Otu1581	122	Bacteria(100)	Actinobacteriota(100)	Actinobacteria(100)	Pseudonocardiales(100)	Pseudonocardiaceae(100)	Pseudonocardia(100)	0	0	0	1	0	0	0	0	0	0	0	0	0	8	0	0	3	0	0	0	0	0	1	0	0	0	0	0	0	0	0	0	0	0	0	0	0	0	0	0	0	0
Otu1582	122	Bacteria(100)	Actinobacteriota(100)	Actinobacteria(100)	Micrococcales(100)	Sanguibacteraceae(100)	Sanguibacter(100)	0	0	0	0	0	0	0	0	0	0	0	0	0	0	0	0	0	0	0	0	0	0	0	0	0	0	0	0	0	0	0	0	0	0	0	0	0	0	0	0	0	0
Otu1583	122	Bacteria(100)	Planctomycetota(100)	Pla3_lineage(100)	Pla3_lineage_or(100)	Pla3_lineage_fa(100)	Pla3_lineage_ge(100)	0	0	0	0	0	0	0	0	0	0	0	0	0	0	0	0	0	0	0	0	0	0	0	0	0	0	0	0	0	0	0	0	0	0	0	0	0	0	0	0	0	0
Otu1584	122	Bacteria(100)	Patescibacteria(100)	Parcubacteria(100)	Parcubacteria_unclassified(100)	Parcubacteria_unclassified(100)	Parcubacteria_unclassified(100)	0	0	0	0	0	0	104	0	0	0	0	0	0	0	0	0	0	0	0	0	0	0	0	0	0	0	0	0	0	0	0	0	0	0	0	0	0	0	0	0	0	0
Otu1585	121	Bacteria(100)	Patescibacteria(100)	Saccharimonadia(100)	Saccharimonadales(100)	Saccharimonadaceae(100)	TM7a(100)	0	0	0	0	0	0	0	0	0	0	0	0	0	0	0	0	0	0	0	0	0	0	0	0	0	0	0	0	0	0	0	0	0	0	0	0	0	0	0	0	0	0
Otu1586	121	Bacteria(100)	Firmicutes(100)	Bacilli(100)	Lactobacillales(100)	Carnobacteriaceae(100)	Desemzia(100)	0	0	0	0	0	0	0	0	0	0	0	0	0	0	0	1	0	0	0	0	0	0	0	0	0	0	0	0	0	0	0	0	0	0	114	0	0	0	0	0	0	0
Otu1587	121	Bacteria(100)	Actinobacteriota(100)	Actinobacteria(100)	Micromonosporales(100)	Micromonosporaceae(100)	uncultured(72)	0	0	0	0	0	0	0	0	0	0	0	3	0	0	0	0	0	0	0	0	0	0	0	0	0	0	0	0	0	0	0	0	0	0	0	0	0	0	0	0	0	0
Otu1588	121	Bacteria(100)	Bacteria_unclassified(100)	Bacteria_unclassified(100)	Bacteria_unclassified(100)	Bacteria_unclassified(100)	Bacteria_unclassified(100)	0	0	0	0	0	0	0	0	0	0	0	0	0	0	0	0	0	0	0	0	0	0	0	0	0	0	0	0	0	0	0	0	0	0	0	0	0	0	0	0	0	0
Otu1589	121	Bacteria(100)	Acidobacteriota(100)	Thermoanaerobaculia(100)	Thermoanaerobaculales(100)	Thermoanaerobaculaceae(100)	Subgroup_10(100)	0	0	0	0	0	0	0	0	0	0	0	0	0	0	0	0	0	0	0	0	0	0	0	0	0	0	0	0	0	0	0	0	0	0	0	0	0	0	0	0	0	0
Otu1590	121	Bacteria(100)	Planctomycetota(100)	Planctomycetes(100)	Gemmatales(100)	Gemmataceae(100)	Gemmata(100)	0	0	0	0	0	0	0	0	0	0	0	48	0	0	0	0	0	0	0	0	0	0	0	0	0	0	0	0	0	0	0	0	0	0	0	0	0	0	0	0	0	0
Otu1591	121	Bacteria(100)	Acidobacteriota(100)	Vicinamibacteria(100)	Vicinamibacterales(100)	uncultured(100)	uncultured_ge(100)	0	0	0	0	0	0	0	0	0	0	0	0	0	0	0	2	0	0	0	0	0	0	23	0	0	0	0	0	0	0	0	0	0	0	0	0	0	0	0	0	0	0
Otu1592	121	Bacteria(100)	Proteobacteria(100)	Alphaproteobacteria(100)	Alphaproteobacteria_unclassified(100)	Alphaproteobacteria_unclassified(100)	Alphaproteobacteria_unclassified(100)	0	0	0	0	0	0	117	0	0	0	0	0	0	0	0	0	0	0	0	0	0	0	0	0	0	0	0	0	0	0	0	0	0	0	0	0	0	0	0	0	0	0
Otu1593	120	Bacteria(100)	Actinobacteriota(100)	Actinobacteria(100)	Micrococcales(100)	Micrococcaceae(100)	Pseudarthrobacter(69)	0	0	0	0	7	0	0	0	0	0	0	1	0	0	0	0	0	0	3	0	0	0	0	0	0	0	0	0	0	0	0	0	0	0	0	0	0	0	0	0	0	0
Otu1594	120	Bacteria(100)	Gemmatimonadota(100)	Gemmatimonadetes(100)	Gemmatimonadales(100)	Gemmatimonadaceae(100)	uncultured(100)	0	0	0	0	0	0	0	0	0	0	0	0	0	0	0	0	0	0	0	0	0	0	0	0	0	0	0	0	0	0	0	0	0	0	0	0	0	0	0	0	0	0
Otu1595	120	Bacteria(100)	Bacteria_unclassified(100)	Bacteria_unclassified(100)	Bacteria_unclassified(100)	Bacteria_unclassified(100)	Bacteria_unclassified(100)	0	0	0	0	0	0	0	0	0	0	0	0	0	0	0	0	0	0	0	0	0	0	0	0	0	0	0	0	0	0	0	0	0	0	0	0	0	0	0	0	0	0
Otu1596	120	Bacteria(100)	Actinobacteriota(100)	Actinobacteria(100)	Streptosporangiales(100)	Streptosporangiaceae(100)	Nonomuraea(100)	0	0	0	0	0	0	0	0	0	0	0	0	0	0	0	0	0	0	0	0	0	0	0	0	0	0	0	0	0	0	0	0	0	0	0	0	0	0	0	0	0	0
Otu1597	120	Bacteria(100)	Acidobacteriota(100)	Subgroup_25(100)	Subgroup_25_or(100)	Subgroup_25_fa(100)	Subgroup_25_ge(100)	0	0	0	0	0	0	0	0	0	0	0	0	0	0	0	0	0	0	0	0	0	0	70	0	0	0	0	0	0	0	0	0	0	0	0	0	0	0	0	0	0	0
Otu1598	120	Bacteria(100)	Firmicutes(100)	Clostridia(100)	Lachnospirales(100)	Lachnospiraceae(100)	Lachnospiraceae_unclassified(100)	0	0	0	0	0	0	0	0	0	0	0	0	0	0	0	0	0	0	0	0	0	0	0	0	0	0	0	0	0	0	0	0	0	0	0	0	0	0	0	0	0	0
Otu1599	120	Bacteria(100)	Actinobacteriota(100)	Actinobacteria(100)	Propionibacteriales(100)	Nocardioidaceae(100)	Nocardioides(100)	0	0	0	0	0	0	0	0	0	0	0	1	0	0	0	0	0	0	0	0	0	0	11	0	0	0	0	0	0	0	0	0	0	0	0	0	0	0	0	0	0	0
Otu1600	119	Bacteria(100)	Bdellovibrionota(100)	Oligoflexia(100)	0319-6G20(100)	0319-6G20_fa(100)	0319-6G20_ge(100)	0	0	0	0	0	0	0	0	0	0	0	1	0	0	0	0	0	0	0	0	0	0	0	0	0	0	0	0	0	0	0	0	0	0	0	0	0	0	0	0	0	0
Otu1601	119	Bacteria(100)	Proteobacteria(100)	Gammaproteobacteria(100)	Steroidobacterales(100)	Steroidobacteraceae(100)	Steroidobacter(99)	0	0	0	0	0	0	0	0	0	0	0	0	0	0	0	2	0	0	0	0	0	0	7	0	0	0	0	0	0	0	0	0	0	0	0	0	0	2	0	0	0	0
Otu1602	119	Bacteria(100)	Proteobacteria(100)	Gammaproteobacteria(100)	Gammaproteobacteria_unclassified(100)	Gammaproteobacteria_unclassified(100)	Gammaproteobacteria_unclassified(100)	0	0	0	0	0	0	0	0	0	0	0	0	0	0	0	0	0	0	0	0	0	0	0	0	0	0	0	0	0	0	0	0	0	0	0	0	0	0	0	0	0	0
Otu1603	119	Bacteria(100)	Acidobacteriota(100)	Acidobacteriae(100)	Acidobacteriales(100)	uncultured(100)	uncultured_ge(100)	0	0	0	0	0	0	0	0	0	0	1	0	0	0	0	0	0	0	0	0	0	0	0	0	0	0	0	0	0	0	0	0	0	0	0	0	0	0	0	0	0	0
Otu1604	119	Bacteria(100)	Actinobacteriota(100)	Actinobacteria(100)	Micrococcales(100)	Micrococcaceae(100)	Yaniella(100)	0	0	0	0	0	0	0	0	0	0	0	0	0	0	0	0	0	0	0	0	0	0	0	0	0	0	0	0	0	0	0	0	0	0	0	0	0	0	0	0	0	0
Otu1605	119	Bacteria(100)	Bacteroidota(100)	Bacteroidia(100)	Chitinophagales(100)	Saprospiraceae(100)	uncultured(100)	0	0	0	0	0	0	0	0	0	0	0	0	0	0	0	0	0	0	0	0	0	0	0	0	0	0	0	0	0	0	0	0	0	0	0	0	0	0	0	0	0	0
Otu1606	119	Bacteria(100)	Cyanobacteria(100)	Cyanobacteriia(100)	Oxyphotobacteria_Incertae_Sedis(100)	Unknown_Family(100)	Leptolyngbya_ANT.L52.2(100)	0	0	0	0	0	0	0	0	0	0	0	0	0	0	0	0	0	0	0	0	0	0	119	0	0	0	0	0	0	0	0	0	0	0	0	0	0	0	0	0	0	0
Otu1607	118	Bacteria(100)	Proteobacteria(100)	Gammaproteobacteria(100)	Burkholderiales(100)	Burkholderiales_unclassified(100)	Burkholderiales_unclassified(100)	0	0	0	0	0	0	0	0	0	0	0	0	0	0	0	0	0	0	0	0	0	0	0	0	0	0	0	0	0	0	0	0	0	0	0	0	0	0	0	0	0	0
Otu1608	118	Bacteria(100)	Elusimicrobiota(100)	Lineage_IIa(100)	Lineage_IIa_or(100)	Lineage_IIa_fa(100)	Lineage_IIa_ge(100)	0	0	0	0	0	0	0	0	0	0	0	0	0	0	0	0	0	0	0	0	0	0	0	0	0	0	0	0	0	0	0	0	0	0	0	0	0	0	0	0	0	0
Otu1609	118	Bacteria(100)	Actinobacteriota(100)	MB-A2-108(100)	MB-A2-108_or(100)	MB-A2-108_fa(100)	MB-A2-108_ge(100)	0	0	0	0	0	0	0	0	0	0	0	0	0	0	0	0	0	0	0	0	0	0	0	0	0	0	0	0	0	0	0	0	0	0	0	0	0	0	0	0	0	0
Otu1610	118	Bacteria(100)	Verrucomicrobiota(100)	Verrucomicrobiae(100)	Chthoniobacterales(100)	Chthoniobacteraceae(100)	Chthoniobacter(100)	0	0	0	0	0	0	0	0	0	0	0	0	0	0	0	0	0	0	6	0	0	0	0	0	0	0	0	0	0	0	0	0	0	0	0	0	0	0	0	0	0	0
Otu1611	118	Bacteria(100)	Planctomycetota(100)	Planctomycetes(100)	Isosphaerales(100)	Isosphaeraceae(100)	uncultured(100)	0	0	0	0	0	0	0	0	0	0	0	0	0	0	0	0	0	0	0	0	0	0	0	0	0	0	0	0	0	0	0	0	0	0	0	0	0	0	0	0	0	0
Otu1612	118	Bacteria(100)	Actinobacteriota(100)	Thermoleophilia(100)	Solirubrobacterales(100)	Solirubrobacteraceae(100)	Solirubrobacteraceae_unclassified(95)	0	0	0	0	0	0	0	0	0	0	0	10	0	0	0	0	0	0	0	0	0	0	0	0	0	0	0	0	0	0	0	0	0	0	0	0	0	0	0	0	0	0
Otu1613	118	Bacteria(100)	Bacteroidota(100)	Bacteroidia(100)	Bacteroidales(100)	Muribaculaceae(100)	Muribaculaceae_ge(100)	0	0	0	0	0	0	0	0	0	0	0	0	0	0	0	0	0	0	0	0	0	0	0	0	0	0	0	0	0	0	0	0	0	0	0	0	0	0	0	0	0	0
Otu1614	118	Bacteria(100)	Bacteria_unclassified(100)	Bacteria_unclassified(100)	Bacteria_unclassified(100)	Bacteria_unclassified(100)	Bacteria_unclassified(100)	0	0	0	0	0	0	0	0	0	0	0	0	0	0	0	0	0	0	0	0	0	0	0	0	0	0	0	0	0	0	0	0	0	0	0	0	0	0	0	0	0	0
Otu1615	117	Bacteria(100)	Chloroflexi(100)	Ktedonobacteria(100)	Ktedonobacterales(100)	JG30-KF-AS9(100)	JG30-KF-AS9_ge(100)	0	0	0	0	0	0	0	0	0	0	0	0	0	0	0	0	0	0	117	0	0	0	0	0	0	0	0	0	0	0	0	0	0	0	0	0	0	0	0	0	0	0
Otu1616	117	Bacteria(100)	Chloroflexi(100)	Anaerolineae(100)	SBR1031(100)	A4b(100)	A4b_ge(100)	0	0	0	0	0	0	0	0	0	0	0	0	0	0	0	0	0	0	0	0	0	0	42	0	0	0	0	0	0	0	0	0	0	0	0	0	0	0	0	0	0	0
Otu1617	117	Bacteria(100)	Acidobacteriota(100)	Blastocatellia(100)	Blastocatellales(100)	Blastocatellaceae(100)	Blastocatella(100)	0	0	0	0	0	0	0	0	0	0	0	0	0	0	0	0	0	0	0	0	0	0	1	0	0	0	0	0	0	0	0	0	0	0	0	0	0	0	0	0	0	0
Otu1618	117	Bacteria(100)	Actinobacteriota(100)	Thermoleophilia(100)	Gaiellales(100)	Gaiellales_unclassified(81)	Gaiellales_unclassified(81)	0	0	0	1	0	0	0	0	0	0	0	6	0	0	0	2	0	0	7	0	0	0	0	0	0	0	0	0	0	0	0	0	0	0	0	0	0	0	0	1	0	0
Otu1619	117	Bacteria(100)	Cyanobacteria(100)	Vampirivibrionia(100)	Vampirovibrionales(100)	Vampirovibrionales_fa(100)	Vampirovibrionales_ge(100)	0	0	0	0	0	0	0	0	0	0	0	0	0	0	0	0	0	0	0	0	0	0	0	0	0	0	0	0	0	0	0	0	0	0	0	0	0	0	0	0	0	0
Otu1620	117	Bacteria(100)	Proteobacteria(100)	Alphaproteobacteria(100)	Acetobacterales(100)	Acetobacteraceae(100)	Roseomonas(100)	0	0	0	0	0	0	0	0	0	0	0	0	0	0	0	0	0	0	0	0	0	0	0	0	0	0	0	0	0	0	0	0	0	0	0	0	0	0	0	0	0	0
Otu1621	117	Bacteria(100)	Planctomycetota(100)	Planctomycetes(100)	Gemmatales(100)	Gemmataceae(100)	Gemmataceae_unclassified(100)	0	0	0	0	0	0	0	0	0	0	0	116	0	0	0	0	0	0	0	0	0	0	0	0	0	0	0	0	0	0	0	0	0	0	0	0	0	0	0	0	0	0
Otu1622	117	Bacteria(100)	Bacteroidota(100)	Bacteroidia(100)	Cytophagales(100)	Spirosomaceae(100)	Emticicia(100)	0	0	0	0	0	0	0	0	0	0	0	0	0	0	0	0	0	0	0	0	0	0	0	0	0	0	0	0	0	0	0	0	0	0	0	0	0	0	0	0	0	0
Otu1623	117	Bacteria(100)	Planctomycetota(100)	Planctomycetes(100)	Isosphaerales(100)	Isosphaeraceae(100)	Singulisphaera(100)	0	0	0	0	63	46	0	0	0	0	0	0	0	0	0	0	0	0	0	0	0	0	0	0	0	0	0	0	0	0	0	0	0	0	0	0	0	0	0	0	0	0
Otu1624	116	Bacteria(100)	Myxococcota(100)	Polyangia(100)	Polyangiales(100)	Polyangiaceae(100)	Polyangiaceae_unclassified(89)	0	0	0	0	0	0	0	0	0	0	0	0	0	0	0	0	0	0	0	0	0	0	0	0	0	0	0	0	0	0	0	0	0	0	0	0	0	0	0	0	0	0
Otu1625	116	Bacteria(100)	Bacteroidota(100)	Bacteroidia(100)	Flavobacteriales(100)	Flavobacteriaceae(100)	Flavobacterium(100)	0	0	0	0	0	0	0	0	0	0	0	57	0	0	0	0	0	0	0	0	0	0	0	0	0	0	0	0	0	0	0	0	0	0	0	0	0	0	0	0	0	0
Otu1626	116	Bacteria(100)	Actinobacteriota(100)	Actinobacteria(100)	Micrococcales(100)	Brevibacteriaceae(100)	Brevibacterium(100)	0	0	0	0	0	0	0	0	0	0	0	0	0	0	0	0	0	0	0	0	0	0	0	0	0	0	0	0	0	0	0	0	0	0	0	0	0	0	0	0	0	0
Otu1627	116	Bacteria(100)	Verrucomicrobiota(100)	Omnitrophia(100)	Omnitrophales(100)	Omnitrophales_fa(100)	Omnitrophales_ge(100)	0	0	0	0	0	0	0	0	0	0	0	0	0	0	0	0	0	0	0	0	0	0	0	0	0	0	0	0	0	0	0	0	0	0	0	0	0	0	0	0	0	0
Otu1628	116	Bacteria(100)	Proteobacteria(100)	Gammaproteobacteria(100)	Burkholderiales(100)	TRA3-20(100)	TRA3-20_ge(100)	0	0	0	0	0	0	0	0	0	0	0	0	0	0	0	0	0	0	0	0	0	0	0	0	0	0	0	0	0	0	0	0	0	0	0	0	0	0	0	0	0	0
Otu1629	116	Bacteria(100)	Actinobacteriota(100)	Actinobacteria(100)	Corynebacteriales(100)	Nocardiaceae(100)	Nocardia(100)	0	0	0	0	0	0	0	0	0	0	0	0	0	0	0	0	0	0	0	0	0	0	0	0	0	0	0	0	0	0	0	0	0	0	0	0	0	0	0	0	0	0
Otu1630	116	Bacteria(100)	Patescibacteria(100)	Parcubacteria(100)	Parcubacteria_unclassified(100)	Parcubacteria_unclassified(100)	Parcubacteria_unclassified(100)	0	0	0	0	0	0	0	0	0	0	0	0	0	0	0	0	0	0	0	0	0	0	0	0	0	0	0	0	0	0	0	0	0	0	0	0	0	0	0	0	0	0
Otu1631	116	Bacteria(100)	Patescibacteria(100)	Parcubacteria(100)	Parcubacteria_unclassified(100)	Parcubacteria_unclassified(100)	Parcubacteria_unclassified(100)	0	0	0	0	0	0	0	0	0	0	0	0	0	0	0	0	0	0	0	0	0	0	0	0	0	0	0	0	0	0	0	0	0	0	0	0	0	0	0	0	0	0
Otu1632	116	Bacteria(100)	NB1-j(100)	NB1-j_cl(100)	NB1-j_or(100)	NB1-j_fa(100)	NB1-j_ge(100)	0	0	0	0	0	0	0	0	0	0	0	0	0	0	0	0	0	0	0	0	0	0	1	0	0	0	0	0	0	0	0	0	0	0	0	0	0	0	0	0	0	0
Otu1633	115	Bacteria(100)	Proteobacteria(100)	Gammaproteobacteria(100)	Gammaproteobacteria_unclassified(100)	Gammaproteobacteria_unclassified(100)	Gammaproteobacteria_unclassified(100)	0	0	0	0	0	0	0	0	0	0	0	0	0	0	0	0	0	0	0	0	0	0	0	0	0	0	0	0	0	0	0	0	0	0	0	0	0	0	0	0	0	0
Otu1634	115	Bacteria(100)	Acidobacteriota(100)	Acidobacteriae(100)	Bryobacterales(100)	Bryobacteraceae(100)	Bryobacter(100)	0	0	0	0	62	53	0	0	0	0	0	0	0	0	0	0	0	0	0	0	0	0	0	0	0	0	0	0	0	0	0	0	0	0	0	0	0	0	0	0	0	0
Otu1635	114	Bacteria(100)	Chloroflexi(100)	Gitt-GS-136(100)	Gitt-GS-136_or(100)	Gitt-GS-136_fa(100)	Gitt-GS-136_ge(100)	0	0	0	0	0	0	0	0	0	0	0	0	0	0	0	0	0	0	0	0	0	0	16	0	0	0	0	0	0	0	0	0	0	0	0	0	0	0	0	0	0	0
Otu1636	114	Bacteria(100)	Proteobacteria(100)	Gammaproteobacteria(100)	Burkholderiales(100)	Rhodocyclaceae(100)	Rhodocyclaceae_unclassified(100)	0	0	0	0	0	0	5	0	0	0	0	0	0	0	0	0	0	0	0	0	0	0	0	0	0	0	0	0	0	0	0	0	0	0	0	0	0	0	0	0	0	0
Otu1637	114	Bacteria(100)	Proteobacteria(100)	Alphaproteobacteria(100)	Elsterales(100)	uncultured(100)	uncultured_ge(100)	0	0	0	0	0	0	0	0	0	0	0	0	0	0	0	0	0	0	0	0	0	0	0	0	0	0	0	0	0	0	0	0	0	0	0	0	0	0	0	0	0	0
Otu1638	114	Bacteria(100)	Proteobacteria(100)	Gammaproteobacteria(100)	Gammaproteobacteria_unclassified(100)	Gammaproteobacteria_unclassified(100)	Gammaproteobacteria_unclassified(100)	0	0	0	0	0	0	114	0	0	0	0	0	0	0	0	0	0	0	0	0	0	0	0	0	0	0	0	0	0	0	0	0	0	0	0	0	0	0	0	0	0	0
Otu1639	114	Bacteria(100)	Firmicutes(100)	Clostridia(100)	Peptostreptococcales-Tissierellales(100)	Peptostreptococcaceae(100)	Peptoclostridium(100)	0	0	0	0	0	0	0	0	0	0	0	0	0	0	0	0	0	0	0	0	0	0	0	0	0	0	0	0	0	0	0	0	0	0	0	0	0	2	112	0	0	0
Otu1640	114	Bacteria(100)	Proteobacteria(100)	Gammaproteobacteria(100)	Burkholderiales(100)	A21b(100)	A21b_ge(100)	0	0	0	0	0	0	0	0	0	0	0	0	0	0	0	0	0	0	0	0	0	0	0	0	0	0	0	0	0	0	0	0	0	0	0	0	0	0	0	0	0	0
Otu1641	114	Bacteria(100)	Proteobacteria(100)	Alphaproteobacteria(100)	Acetobacterales(100)	Acetobacteraceae(100)	Acetobacteraceae_unclassified(100)	0	0	0	0	0	0	0	0	0	0	0	0	0	0	0	0	0	0	0	0	0	0	0	0	0	0	0	0	0	0	0	0	0	0	0	0	0	0	0	0	0	0
Otu1642	113	Bacteria(100)	Proteobacteria(100)	Alphaproteobacteria(100)	Acetobacterales(100)	Acetobacteraceae(100)	Gluconobacter(100)	0	0	0	0	0	0	0	0	0	0	0	0	0	0	0	27	0	0	0	0	0	0	0	0	0	0	0	0	0	0	0	0	0	0	0	0	0	0	0	0	0	0
Otu1643	113	Bacteria(100)	Patescibacteria(100)	Gracilibacteria(100)	Absconditabacteriales_(SR1)(100)	Absconditabacteriales_(SR1)_fa(100)	Absconditabacteriales_(SR1)_ge(100)	0	0	0	0	0	0	77	0	0	0	0	0	0	0	0	0	0	0	0	0	0	0	0	0	0	0	0	0	0	0	0	0	0	0	0	0	0	0	0	0	0	0
Otu1644	113	Bacteria(100)	Actinobacteriota(100)	Acidimicrobiia(100)	Microtrichales(100)	Ilumatobacteraceae(100)	uncultured(100)	0	0	0	0	3	0	0	0	0	0	0	0	0	0	0	0	0	0	0	0	0	0	0	0	0	0	0	0	0	0	0	0	0	0	0	0	0	0	0	0	0	0
Otu1645	113	Bacteria(100)	Chloroflexi(100)	Ktedonobacteria(100)	Ktedonobacterales(100)	Ktedonobacteraceae(100)	HSB_OF53-F07(100)	0	0	0	0	0	0	0	0	0	0	0	0	0	0	0	0	0	0	0	0	0	0	0	0	0	0	0	0	0	0	0	0	0	0	0	0	0	0	0	0	0	0
Otu1646	113	Bacteria(100)	Bacteroidota(100)	Bacteroidia(100)	Cytophagales(100)	Hymenobacteraceae(100)	Adhaeribacter(100)	0	0	0	0	0	0	0	0	0	0	0	0	0	0	0	0	0	0	0	0	0	0	0	0	0	0	0	0	0	0	0	0	0	0	0	0	0	0	0	0	0	106
Otu1647	113	Bacteria(100)	Firmicutes(100)	Clostridia(100)	Lachnospirales(100)	Lachnospiraceae(100)	Lachnospiraceae_unclassified(93)	0	0	0	0	0	0	0	0	0	0	0	0	0	0	0	0	0	0	0	0	0	0	0	0	0	0	0	0	0	0	0	0	0	0	0	0	0	0	0	0	0	0
Otu1648	113	Bacteria(100)	Myxococcota(98)	Myxococcia(98)	Myxococcales(98)	Myxococcaceae(98)	P3OB-42(98)	0	0	0	0	0	0	0	0	0	0	0	0	0	0	0	0	0	0	0	0	0	0	0	0	0	0	0	0	0	0	0	0	0	0	0	0	0	0	0	0	0	0
Otu1649	113	Bacteria(100)	Planctomycetota(100)	Planctomycetes(100)	Pirellulales(100)	Pirellulaceae(100)	Pirellula(100)	0	0	0	0	0	0	0	0	0	0	0	0	0	0	0	0	0	0	0	0	0	0	0	0	0	0	0	0	0	0	0	0	0	0	0	0	0	0	0	0	0	0
Otu1650	113	Bacteria(100)	Planctomycetota(100)	Planctomycetes(100)	Gemmatales(100)	Gemmataceae(100)	Gemmataceae_unclassified(100)	0	0	0	0	0	0	0	0	0	0	0	0	0	0	0	0	0	0	0	0	0	0	0	0	0	0	0	0	0	0	0	0	0	0	0	0	0	0	0	0	0	0
Otu1651	113	Bacteria(100)	Proteobacteria(100)	Gammaproteobacteria(100)	Burkholderiales(100)	Burkholderiales_unclassified(100)	Burkholderiales_unclassified(100)	0	0	0	0	0	0	0	0	0	0	0	0	0	0	0	0	0	0	0	0	0	0	0	0	0	0	0	0	0	0	0	0	0	0	0	0	0	0	0	0	0	0
Otu1652	112	Bacteria(100)	Actinobacteriota(100)	Thermoleophilia(100)	Gaiellales(100)	Gaiellaceae(100)	Gaiella(100)	0	0	0	0	0	0	0	0	0	0	0	0	0	0	0	0	0	0	0	0	0	0	0	0	0	0	0	0	0	0	0	0	0	0	0	0	0	0	0	0	0	0
Otu1653	112	Bacteria(100)	Proteobacteria(100)	Gammaproteobacteria(100)	Xanthomonadales(100)	Rhodanobacteraceae(100)	Rhodanobacteraceae_unclassified(100)	0	0	0	0	0	0	0	0	0	0	0	0	0	0	0	0	0	0	0	0	0	0	0	0	0	0	0	0	0	0	0	0	0	0	0	0	0	0	0	0	0	0
Otu1654	112	Bacteria(100)	Bacteroidota(100)	Bacteroidia(100)	Cytophagales(100)	Microscillaceae(100)	Chryseolinea(100)	0	0	0	0	0	0	0	0	0	0	0	0	0	112	0	0	0	0	0	0	0	0	0	0	0	0	0	0	0	0	0	0	0	0	0	0	0	0	0	0	0	0
Otu1655	112	Bacteria(100)	Fusobacteriota(100)	Fusobacteriia(100)	Fusobacteriales(100)	Leptotrichiaceae(100)	Leptotrichia(100)	0	0	0	0	0	0	0	0	55	0	0	0	0	0	0	0	0	0	0	0	0	0	0	0	0	0	0	0	0	0	0	0	0	0	0	0	0	0	0	0	0	0
Otu1656	112	Bacteria(100)	NB1-j(100)	NB1-j_cl(100)	NB1-j_or(100)	NB1-j_fa(100)	NB1-j_ge(100)	0	0	0	0	0	0	0	0	0	0	0	0	0	0	0	0	0	0	0	0	0	0	0	0	0	0	0	0	0	0	0	0	0	0	0	0	0	0	0	0	0	0
Otu1657	112	Bacteria(100)	Planctomycetota(100)	Planctomycetes(100)	Gemmatales(100)	Gemmataceae(100)	uncultured(100)	0	0	0	0	0	0	0	0	0	0	0	0	0	0	0	0	0	0	0	0	0	0	0	0	0	0	0	0	0	0	0	0	0	0	0	0	0	0	0	0	0	0
Otu1658	111	Bacteria(100)	Planctomycetota(100)	Planctomycetes(100)	Pirellulales(100)	Pirellulaceae(100)	uncultured(100)	0	0	0	0	0	0	0	0	0	0	0	0	0	5	0	0	0	0	0	0	0	0	0	0	0	0	0	0	0	0	0	0	0	0	0	0	0	0	0	0	0	0
Otu1659	111	Bacteria(100)	Actinobacteriota(100)	Actinobacteria(100)	Propionibacteriales(100)	Nocardioidaceae(99)	Marmoricola(92)	0	0	0	0	0	0	0	0	0	0	0	0	0	0	0	0	0	0	6	0	0	0	0	0	0	0	0	0	0	0	0	0	0	0	0	0	0	16	0	0	0	0
Otu1660	111	Bacteria(100)	Bacteroidota(100)	Bacteroidia(100)	Bacteroidales(100)	Bacteroidaceae(100)	Bacteroides(100)	0	0	0	0	0	0	0	0	0	0	0	0	0	0	0	0	0	0	0	0	0	0	0	0	0	0	0	0	0	0	0	0	0	0	0	0	0	0	0	0	0	0
Otu1661	111	Bacteria(100)	Bacteroidota(100)	Bacteroidia(100)	Bacteroidales(100)	Bacteroidaceae(100)	Bacteroides(100)	0	0	0	0	0	0	0	0	0	0	0	0	0	0	0	0	0	0	0	0	0	0	0	0	0	0	0	0	0	0	0	0	0	0	0	0	0	0	0	0	0	0
Otu1662	111	Bacteria(100)	Bacteria_unclassified(100)	Bacteria_unclassified(100)	Bacteria_unclassified(100)	Bacteria_unclassified(100)	Bacteria_unclassified(100)	0	0	0	0	0	0	0	0	0	0	0	0	0	0	0	0	0	0	0	0	0	0	0	0	0	0	0	0	0	0	0	0	0	0	0	0	0	0	0	0	0	0
Otu1663	111	Bacteria(100)	Bacteroidota(100)	Bacteroidia(100)	Sphingobacteriales(100)	Sphingobacteriaceae(100)	Mucilaginibacter(100)	0	0	0	0	0	0	0	0	0	0	0	96	0	0	0	0	0	6	0	0	0	0	0	0	0	0	0	0	0	0	0	0	0	0	0	0	0	0	0	0	0	0
Otu1664	110	Bacteria(100)	Planctomycetota(100)	Planctomycetes(100)	Gemmatales(100)	Gemmataceae(100)	uncultured(100)	0	0	0	0	0	0	0	0	0	0	0	0	0	0	0	1	0	0	0	0	0	0	0	0	0	0	0	0	0	0	0	0	0	0	0	0	0	0	0	0	0	0
Otu1665	110	Bacteria(100)	Proteobacteria(100)	Gammaproteobacteria(100)	Burkholderiales(100)	SC-I-84(100)	SC-I-84_ge(100)	0	0	0	0	0	0	0	0	0	0	0	41	0	0	0	0	0	0	0	0	0	0	10	0	0	0	0	0	0	0	0	0	0	0	0	0	0	0	0	0	0	0
Otu1666	110	Bacteria(100)	Armatimonadota(100)	Armatimonadia(100)	Armatimonadales(100)	Armatimonadales_unclassified(100)	Armatimonadales_unclassified(100)	0	0	0	0	0	0	0	0	0	0	0	0	0	0	0	0	0	0	0	0	0	0	0	0	0	0	0	0	0	0	0	0	0	0	0	0	0	0	0	0	0	0
Otu1667	110	Bacteria(100)	Acidobacteriota(100)	Acidobacteriae(100)	Bryobacterales(100)	Bryobacteraceae(100)	Bryobacter(100)	0	0	0	0	0	0	7	0	0	0	0	0	0	0	0	0	0	0	0	0	0	0	0	0	0	0	0	0	0	0	0	0	0	0	0	0	0	0	0	0	0	0
Otu1668	110	Bacteria(100)	Bdellovibrionota(100)	Bdellovibrionia(100)	Bacteriovoracales(100)	Bacteriovoracaceae(100)	Peredibacter(100)	0	0	0	0	0	0	0	0	0	0	0	110	0	0	0	0	0	0	0	0	0	0	0	0	0	0	0	0	0	0	0	0	0	0	0	0	0	0	0	0	0	0
Otu1669	109	Bacteria(100)	Planctomycetota(100)	Planctomycetes(100)	Isosphaerales(100)	Isosphaeraceae(100)	uncultured(100)	0	0	0	0	0	0	0	0	0	0	0	84	0	0	0	0	0	0	0	0	0	0	0	0	0	0	0	0	0	0	0	0	0	0	0	0	0	0	0	0	0	0
Otu1670	109	Bacteria(100)	Firmicutes(100)	Clostridia(100)	Oscillospirales(100)	Oscillospiraceae(100)	Oscillospiraceae_unclassified(100)	0	0	0	0	0	0	0	0	0	0	0	0	0	0	0	0	0	0	0	0	0	0	0	0	0	0	0	0	0	0	0	0	0	0	0	0	0	0	0	0	0	0
Otu1671	109	Bacteria(100)	Armatimonadota(100)	uncultured(100)	uncultured_or(100)	uncultured_fa(100)	uncultured_ge(100)	0	0	0	0	0	0	0	0	0	0	0	0	0	0	0	0	0	0	0	0	0	0	0	0	0	0	0	0	0	0	0	0	0	0	0	0	0	0	0	0	0	0
Otu1672	109	Bacteria(100)	Actinobacteriota(100)	Thermoleophilia(100)	Gaiellales(100)	Gaiellales_unclassified(95)	Gaiellales_unclassified(95)	0	0	0	0	0	0	0	0	0	0	0	0	0	0	0	0	0	0	0	0	0	0	6	0	0	0	0	0	0	0	0	0	0	0	0	0	0	0	0	0	0	0
Otu1673	109	Bacteria(100)	Patescibacteria(100)	Parcubacteria(100)	Parcubacteria_unclassified(100)	Parcubacteria_unclassified(100)	Parcubacteria_unclassified(100)	0	0	0	0	0	0	0	0	0	0	0	0	0	0	0	0	0	0	0	0	0	0	0	0	0	0	0	0	0	0	0	0	0	0	0	0	0	0	0	0	0	0
Otu1674	109	Bacteria(100)	Actinobacteriota(100)	Thermoleophilia(100)	Solirubrobacterales(100)	67-14(100)	67-14_ge(100)	0	0	0	0	0	0	0	0	0	0	0	0	0	0	0	0	0	0	0	0	0	0	0	0	0	0	0	0	0	0	0	0	0	0	0	0	0	0	0	0	0	0
Otu1675	109	Bacteria(100)	Proteobacteria(100)	Gammaproteobacteria(100)	Burkholderiales(100)	Comamonadaceae(100)	Comamonadaceae_unclassified(100)	0	0	0	0	0	0	0	0	0	0	0	0	0	0	0	0	0	0	0	0	0	0	2	0	0	0	0	0	0	0	0	0	0	0	0	0	0	0	0	0	0	0
Otu1676	108	Bacteria(100)	Actinobacteriota(100)	Actinobacteria(100)	Actinomycetales(100)	Actinomycetaceae(100)	Actinomyces(100)	0	0	0	0	0	0	0	0	0	0	0	0	0	0	0	0	0	0	0	0	0	0	0	0	0	0	0	0	0	0	0	0	0	0	0	0	0	0	0	0	0	0
Otu1677	108	Bacteria(100)	Chloroflexi(100)	Ktedonobacteria(100)	Ktedonobacterales(100)	JG30-KF-AS9(100)	JG30-KF-AS9_ge(100)	0	0	0	0	0	0	0	0	0	0	0	0	0	0	0	0	0	0	0	0	0	0	0	0	0	0	0	0	0	0	0	0	0	0	0	0	0	0	0	0	0	0
Otu1678	108	Bacteria(100)	Proteobacteria(100)	Alphaproteobacteria(100)	Sphingomonadales(100)	Sphingomonadaceae(100)	Sphingomonas(84)	0	0	0	0	0	0	1	0	0	0	0	0	0	0	0	0	0	0	0	0	0	0	0	0	0	0	0	0	0	0	0	0	0	0	0	0	0	0	0	0	0	0
Otu1679	108	Bacteria(100)	Proteobacteria(100)	Gammaproteobacteria(100)	Cellvibrionales(100)	Cellvibrionaceae(100)	Cellvibrio(100)	0	0	0	0	0	0	0	0	0	0	0	0	0	0	0	0	0	0	0	0	0	0	0	0	0	0	0	0	0	0	0	0	0	0	0	0	0	0	0	5	0	0
Otu1680	108	Bacteria(100)	Bacteroidota(100)	Bacteroidia(100)	Chitinophagales(100)	Chitinophagaceae(100)	Parafilimonas(100)	0	0	0	0	0	0	0	0	0	0	0	0	0	0	0	0	0	0	0	0	0	0	8	0	0	0	0	0	0	0	0	0	0	0	0	0	0	0	0	0	0	0
Otu1681	108	Bacteria(100)	Bacteroidota(100)	Bacteroidia(100)	Sphingobacteriales(100)	NS11-12_marine_group(100)	NS11-12_marine_group_ge(100)	0	0	0	0	0	0	0	0	0	0	0	0	0	0	0	0	0	0	0	0	0	0	0	0	0	0	0	0	0	0	0	0	0	0	0	0	0	0	0	0	0	0
Otu1682	108	Bacteria(100)	Actinobacteriota(100)	Actinobacteria(100)	Pseudonocardiales(100)	Pseudonocardiaceae(100)	Pseudonocardiaceae_unclassified(100)	0	0	0	0	0	0	0	0	0	0	0	12	0	0	0	0	0	0	0	0	0	0	0	0	0	0	0	0	0	0	0	0	0	0	0	0	0	0	0	0	0	0
Otu1683	107	Bacteria(100)	Proteobacteria(100)	Gammaproteobacteria(100)	Cellvibrionales(100)	Cellvibrionaceae(100)	uncultured(100)	0	0	0	0	0	0	0	0	0	0	0	0	0	0	0	0	0	0	0	0	0	0	0	0	0	0	0	0	0	0	0	0	0	0	0	0	0	0	0	0	0	0
Otu1684	107	Bacteria(100)	Proteobacteria(100)	Gammaproteobacteria(100)	Pseudomonadales(100)	Moraxellaceae(100)	Acinetobacter(100)	0	0	0	0	0	0	0	0	0	0	0	0	0	34	0	0	0	53	0	0	0	0	0	0	0	0	0	0	0	0	0	0	0	0	0	0	0	0	0	0	0	0
Otu1685	107	Bacteria(100)	Planctomycetota(100)	OM190(100)	OM190_or(100)	OM190_fa(100)	OM190_ge(100)	0	0	0	0	0	0	0	0	0	0	0	0	0	0	0	0	0	0	0	0	0	0	8	0	0	0	0	0	0	0	0	0	0	0	0	0	0	0	0	0	0	0
Otu1686	107	Bacteria(100)	Bacteroidota(100)	Bacteroidia(100)	Bacteroidia_unclassified(100)	Bacteroidia_unclassified(100)	Bacteroidia_unclassified(100)	0	0	0	0	0	0	25	0	0	0	0	0	0	0	0	0	0	0	0	0	0	0	0	0	0	0	0	0	0	0	0	0	0	0	0	0	0	0	0	0	0	0
Otu1687	107	Bacteria(100)	Proteobacteria(100)	Gammaproteobacteria(100)	Burkholderiales(100)	Comamonadaceae(100)	Comamonadaceae_unclassified(100)	0	0	0	0	0	0	0	0	0	0	0	0	0	0	0	0	0	0	0	0	0	0	0	0	0	0	0	0	0	0	0	0	0	0	0	0	0	0	0	0	0	0
Otu1688	107	Bacteria(100)	RCP2-54(100)	RCP2-54_cl(100)	RCP2-54_or(100)	RCP2-54_fa(100)	RCP2-54_ge(100)	0	0	0	0	0	0	0	0	0	0	0	0	0	0	0	0	0	0	33	0	0	0	0	0	0	0	0	0	0	0	0	0	0	0	0	0	0	0	0	0	0	0
Otu1689	107	Bacteria(100)	Bacteroidota(100)	Bacteroidia(100)	Bacteroidales(100)	Bacteroidaceae(100)	Bacteroides(100)	0	0	0	0	0	0	0	0	0	0	0	0	0	0	0	0	0	0	0	0	0	0	0	0	0	0	0	0	0	0	0	0	0	0	0	0	0	0	0	0	0	0
Otu1690	106	Bacteria(100)	Bacteroidota(100)	Bacteroidia(100)	Flavobacteriales(100)	Flavobacteriaceae(100)	Flavobacterium(100)	0	0	0	0	0	0	0	0	0	0	0	0	0	0	0	0	0	0	0	0	0	0	0	0	0	0	0	0	0	0	0	0	0	0	0	0	0	0	0	0	0	0
Otu1691	106	Bacteria(100)	Myxococcota(100)	Polyangia(100)	Polyangiales(100)	Phaselicystidaceae(80)	Phaselicystis(80)	0	0	0	0	0	0	0	0	0	0	0	0	0	0	0	0	0	0	0	0	0	0	0	0	0	0	0	0	0	0	0	0	0	0	0	0	0	0	0	0	0	0
Otu1692	106	Bacteria(100)	Chloroflexi(100)	KD4-96(100)	KD4-96_or(100)	KD4-96_fa(100)	KD4-96_ge(100)	0	0	0	0	0	0	0	0	0	0	0	0	0	0	0	0	0	0	0	0	0	0	0	83	0	0	0	0	0	0	0	0	0	0	0	0	0	0	0	0	0	0
Otu1693	106	Bacteria(100)	Acidobacteriota(100)	Acidobacteriae(100)	Acidobacteriales(100)	Acidobacteriales_unclassified(100)	Acidobacteriales_unclassified(100)	0	0	0	0	0	0	0	0	0	0	0	12	0	0	0	0	0	0	0	0	0	0	0	0	0	0	0	0	0	0	0	0	0	0	0	0	0	0	0	0	0	0
Otu1694	105	Bacteria(100)	Actinobacteriota(100)	Actinobacteria(100)	Corynebacteriales(100)	Nocardiaceae(100)	Nocardiaceae_unclassified(100)	0	0	0	0	0	0	0	0	0	0	0	0	0	0	0	0	0	0	48	0	0	0	0	0	0	0	3	0	0	0	0	0	0	0	0	0	0	0	0	0	0	0
Otu1695	105	Bacteria(100)	Firmicutes(100)	Clostridia(100)	Lachnospirales(100)	Lachnospiraceae(100)	Lachnospiraceae_NK4A136_group(100)	0	0	0	0	0	0	0	0	0	0	0	0	0	0	0	0	0	0	0	0	0	0	0	0	0	0	0	0	0	87	0	0	0	0	0	0	0	0	0	0	0	0
Otu1696	105	Bacteria(100)	Proteobacteria(100)	Gammaproteobacteria(100)	Burkholderiales(100)	Methylophilaceae(100)	Methylophilaceae_unclassified(100)	0	0	0	0	0	0	0	0	0	0	0	0	0	0	0	0	0	0	0	0	0	0	0	0	0	0	0	0	0	0	0	0	0	0	0	0	0	0	0	0	0	0
Otu1697	105	Bacteria(100)	Acidobacteriota(100)	Blastocatellia(100)	Blastocatellales(100)	Blastocatellaceae(100)	Blastocatellaceae_unclassified(88)	0	0	0	0	0	0	12	0	0	0	0	0	0	23	0	0	0	0	0	0	0	0	0	0	0	0	0	0	0	0	0	0	0	0	0	0	0	0	0	0	0	0
Otu1698	105	Bacteria(100)	Actinobacteriota(100)	Thermoleophilia(100)	Solirubrobacterales(100)	67-14(100)	67-14_ge(100)	0	0	0	0	0	0	0	0	0	0	0	0	0	0	0	0	0	0	0	0	0	0	0	0	0	0	0	0	0	0	0	0	0	0	0	0	0	0	0	0	0	0
Otu1699	105	Bacteria(100)	Bacteroidota(100)	Bacteroidia(100)	Chitinophagales(100)	Chitinophagaceae(100)	Vibrionimonas(100)	0	0	0	0	100	5	0	0	0	0	0	0	0	0	0	0	0	0	0	0	0	0	0	0	0	0	0	0	0	0	0	0	0	0	0	0	0	0	0	0	0	0
Otu1700	105	Bacteria(100)	Actinobacteriota(100)	MB-A2-108(100)	MB-A2-108_or(100)	MB-A2-108_fa(100)	MB-A2-108_ge(100)	0	0	0	0	0	0	0	0	0	0	0	31	0	0	0	0	0	0	0	0	0	0	3	0	0	0	0	0	0	0	0	0	0	0	0	0	0	0	0	0	0	0
Otu1701	105	Bacteria(100)	Firmicutes(100)	Negativicutes(100)	Veillonellales-Selenomonadales(100)	Veillonellaceae(100)	Veillonella(100)	0	0	0	0	0	0	0	0	0	0	0	0	0	0	0	0	0	0	0	0	0	0	0	0	0	0	0	0	0	0	0	0	0	0	0	0	0	0	0	0	0	0
Otu1702	105	Bacteria(100)	Bacteria_unclassified(100)	Bacteria_unclassified(100)	Bacteria_unclassified(100)	Bacteria_unclassified(100)	Bacteria_unclassified(100)	0	0	0	0	0	0	0	0	0	0	0	0	0	0	0	0	0	0	0	0	0	0	0	0	0	0	0	0	0	0	0	0	0	0	0	0	0	0	0	0	0	0
Otu1703	105	Bacteria(100)	Desulfobacterota(100)	Desulfovibrionia(100)	Desulfovibrionales(100)	Desulfovibrionaceae(100)	Desulfovibrio(100)	0	0	0	0	0	0	0	0	0	0	0	0	0	0	0	0	0	0	0	0	0	0	0	0	0	0	0	0	0	0	0	0	0	0	0	0	0	0	0	0	0	0
Otu1704	104	Bacteria(100)	Entotheonellaeota(100)	Entotheonellia(100)	Entotheonellales(100)	Entotheonellaceae(100)	Entotheonellaceae_ge(100)	0	0	0	0	0	0	0	0	0	0	0	0	0	0	0	0	0	0	0	0	0	0	0	0	0	0	0	0	0	0	0	0	0	0	0	0	0	0	0	0	0	0
Otu1705	104	Bacteria(100)	Armatimonadota(100)	uncultured(100)	uncultured_or(100)	uncultured_fa(100)	uncultured_ge(100)	0	0	0	0	0	0	0	0	0	0	0	0	0	0	0	0	0	0	0	0	0	0	5	0	0	0	0	0	0	0	0	0	0	0	0	0	0	0	0	0	0	0
Otu1706	104	Bacteria(100)	Armatimonadota(100)	Fimbriimonadia(100)	Fimbriimonadales(100)	Fimbriimonadaceae(100)	Fimbriimonadaceae_ge(100)	0	0	0	0	0	0	0	0	0	0	0	99	0	0	0	0	0	0	0	0	0	0	0	0	0	0	0	0	0	0	0	0	0	0	0	0	0	0	0	0	0	0
Otu1707	104	Bacteria(100)	Firmicutes(100)	Clostridia(100)	Clostridia_unclassified(100)	Clostridia_unclassified(100)	Clostridia_unclassified(100)	0	0	0	0	0	0	0	0	0	0	0	0	0	0	0	0	0	0	0	0	0	0	0	0	0	0	0	0	0	0	0	0	0	0	0	0	0	0	0	0	0	0
Otu1708	104	Bacteria(100)	Deinococcota(100)	Deinococci(100)	Deinococcales(100)	Deinococcaceae(100)	Deinococcus(100)	0	0	0	0	0	0	0	0	0	0	0	0	0	0	0	0	0	0	0	0	0	0	0	0	0	0	0	0	0	0	0	0	0	0	0	0	0	0	0	0	0	0
Otu1709	103	Bacteria(100)	Firmicutes(100)	Bacilli(100)	Lactobacillales(100)	Streptococcaceae(100)	Lactococcus(100)	0	0	0	0	0	0	0	0	0	0	0	0	0	0	0	0	36	0	0	0	0	0	0	0	0	0	0	0	0	0	0	0	0	0	0	0	0	0	0	0	0	0
Otu1710	103	Bacteria(100)	Actinobacteriota(100)	Coriobacteriia(100)	Coriobacteriales(100)	Coriobacteriaceae(100)	Collinsella(100)	0	0	0	0	0	0	0	0	0	0	0	0	0	0	0	0	0	0	0	0	0	0	0	0	0	0	0	0	0	0	0	0	0	0	0	0	0	0	0	0	0	0
Otu1711	103	Bacteria(100)	Patescibacteria(100)	Parcubacteria(100)	Candidatus_Zambryskibacteria(100)	Candidatus_Zambryskibacteria_fa(100)	Candidatus_Zambryskibacteria_ge(100)	0	0	0	0	0	0	0	0	0	0	0	0	0	0	0	0	0	0	0	0	0	0	0	0	0	0	0	0	0	0	0	0	0	0	0	0	0	0	0	0	0	0
Otu1712	103	Bacteria(100)	Verrucomicrobiota(100)	Chlamydiae(100)	Chlamydiales(100)	Chlamydiales_unclassified(100)	Chlamydiales_unclassified(100)	0	0	0	0	0	0	0	0	0	0	0	0	0	0	0	0	0	0	0	0	0	0	0	0	0	0	0	0	0	0	0	0	0	0	0	0	0	0	0	0	0	0
Otu1713	103	Bacteria(100)	Acidobacteriota(100)	Holophagae(100)	Holophagales(100)	Holophagaceae(100)	Holophagaceae_ge(100)	0	0	0	0	0	0	0	0	0	0	0	0	0	0	0	0	0	0	0	0	0	0	0	0	0	0	0	0	0	0	0	0	0	0	0	0	0	0	0	0	0	0
Otu1714	103	Bacteria(100)	Bacteroidota(100)	Bacteroidia(100)	Bacteroidales(100)	Muribaculaceae(100)	Muribaculaceae_ge(100)	0	0	0	0	0	0	0	0	0	0	0	23	0	0	0	0	0	0	0	0	0	0	0	0	0	0	0	21	0	0	0	0	0	0	0	0	0	0	0	0	0	0
Otu1715	103	Bacteria(100)	Proteobacteria(100)	Alphaproteobacteria(100)	Rickettsiales(100)	Anaplasmataceae(100)	Wolbachia(100)	0	0	3	0	0	0	0	0	0	0	0	0	0	0	0	0	0	0	0	0	0	0	0	0	0	0	0	0	0	0	0	0	0	0	0	0	0	1	0	0	0	0
Otu1716	103	Bacteria(100)	Proteobacteria(100)	Alphaproteobacteria(100)	Alphaproteobacteria_unclassified(100)	Alphaproteobacteria_unclassified(100)	Alphaproteobacteria_unclassified(100)	0	0	0	0	0	0	0	0	0	0	0	0	0	0	0	0	0	0	0	0	0	0	0	0	0	0	0	0	0	0	0	0	0	0	0	0	0	0	0	0	0	0
Otu1717	103	Bacteria(100)	Proteobacteria(100)	Gammaproteobacteria(100)	CCD24(100)	CCD24_fa(100)	CCD24_ge(100)	0	0	0	0	0	0	10	0	0	0	0	7	0	4	0	0	0	0	0	0	0	0	0	0	0	0	0	0	0	0	0	0	0	0	0	0	0	0	0	0	0	0
Otu1718	103	Bacteria(100)	Myxococcota(100)	Polyangia(100)	Haliangiales(100)	Haliangiaceae(100)	Haliangium(100)	0	0	0	0	0	0	0	0	0	0	0	0	0	0	0	0	0	0	0	0	0	0	0	0	0	0	0	0	0	0	0	0	0	0	0	0	0	0	0	0	0	0
Otu1719	102	Bacteria(100)	Patescibacteria(99)	Parcubacteria(99)	Parcubacteria_unclassified(99)	Parcubacteria_unclassified(99)	Parcubacteria_unclassified(99)	0	0	0	0	0	0	98	0	0	0	0	0	0	0	0	0	0	0	0	0	0	0	0	0	0	0	0	0	0	0	0	0	0	0	0	0	0	0	0	0	0	0
Otu1720	102	Bacteria(100)	Planctomycetota(100)	Phycisphaerae(100)	Tepidisphaerales(100)	WD2101_soil_group(100)	WD2101_soil_group_ge(100)	0	0	0	0	0	0	0	0	0	0	0	0	0	0	0	0	0	0	0	0	0	0	0	0	0	0	0	0	0	0	0	0	0	0	0	0	0	0	0	0	0	0
Otu1721	102	Bacteria(100)	Planctomycetota(100)	Planctomycetes(100)	Gemmatales(100)	Gemmataceae(100)	Fimbriiglobus(100)	0	0	0	0	102	0	0	0	0	0	0	0	0	0	0	0	0	0	0	0	0	0	0	0	0	0	0	0	0	0	0	0	0	0	0	0	0	0	0	0	0	0
Otu1722	102	Bacteria(100)	Acidobacteriota(100)	Vicinamibacteria(100)	Vicinamibacterales(100)	Vicinamibacteraceae(100)	Vicinamibacteraceae_ge(97)	0	0	0	0	0	0	0	0	0	0	0	3	0	0	0	0	0	0	0	0	0	0	7	0	0	0	0	0	0	0	0	0	0	0	0	0	0	0	0	0	0	0
Otu1723	102	Bacteria(100)	Actinobacteriota(100)	Acidimicrobiia(100)	IMCC26256(100)	IMCC26256_fa(100)	IMCC26256_ge(100)	0	0	0	0	0	0	0	0	0	0	0	47	0	0	0	0	0	0	0	0	0	0	0	0	0	0	0	0	0	0	0	0	0	0	0	0	0	0	0	0	0	0
Otu1724	102	Bacteria(100)	Acidobacteriota(100)	Subgroup_25(100)	Subgroup_25_or(100)	Subgroup_25_fa(100)	Subgroup_25_ge(100)	0	0	0	0	0	0	0	0	0	0	0	0	0	0	0	0	0	0	0	0	0	0	0	0	0	0	0	0	0	0	0	0	0	0	0	0	0	0	0	0	0	0
Otu1725	102	Bacteria(100)	Firmicutes(100)	Clostridia(100)	Lachnospirales(100)	Lachnospiraceae(100)	Lachnospiraceae_NK4A136_group(98)	0	0	0	0	0	0	0	0	0	0	0	0	0	0	0	0	0	0	0	0	0	0	0	0	0	0	0	0	0	0	0	0	0	0	0	0	0	0	0	0	0	0
Otu1726	101	Bacteria(100)	Bacteria_unclassified(100)	Bacteria_unclassified(100)	Bacteria_unclassified(100)	Bacteria_unclassified(100)	Bacteria_unclassified(100)	0	0	0	0	0	0	0	0	0	0	0	0	0	0	0	0	0	0	0	0	0	0	0	0	0	0	0	0	0	0	0	0	0	0	0	0	0	0	0	0	0	0
Otu1727	101	Bacteria(100)	Bacteria_unclassified(100)	Bacteria_unclassified(100)	Bacteria_unclassified(100)	Bacteria_unclassified(100)	Bacteria_unclassified(100)	0	0	0	0	0	0	0	0	0	0	0	0	0	0	0	0	0	0	0	0	0	0	0	0	0	0	0	0	0	0	0	0	0	0	0	0	0	0	0	0	0	0
Otu1728	101	Bacteria(100)	Planctomycetota(100)	Planctomycetes(100)	Pirellulales(100)	Pirellulaceae(100)	Pirellula(100)	0	0	0	0	0	0	0	0	0	0	0	0	0	0	0	0	0	0	0	0	0	0	100	0	0	0	0	0	0	0	0	0	0	0	0	0	0	0	0	0	0	0
Otu1729	101	Bacteria(100)	Planctomycetota(100)	Planctomycetes(100)	Planctomycetales(100)	Planctomycetales_unclassified(83)	Planctomycetales_unclassified(83)	0	0	0	0	0	0	0	0	0	0	0	0	0	0	0	0	0	0	0	0	0	0	0	0	0	0	0	0	0	0	0	0	0	0	0	0	0	0	0	0	0	0
Otu1730	101	Bacteria(100)	Bacteria_unclassified(100)	Bacteria_unclassified(100)	Bacteria_unclassified(100)	Bacteria_unclassified(100)	Bacteria_unclassified(100)	0	0	0	0	0	0	0	0	0	0	0	0	0	0	0	0	0	0	0	0	0	0	100	0	0	0	0	0	0	0	0	0	0	0	0	0	0	0	0	0	0	0
Otu1731	101	Bacteria(100)	Bdellovibrionota(100)	Bdellovibrionia(100)	Bacteriovoracales(100)	Bacteriovoracaceae(100)	Bacteriovorax(100)	0	0	0	0	0	0	1	0	0	0	0	0	0	0	0	0	0	0	0	0	0	0	0	0	0	0	0	0	0	0	0	0	0	0	0	0	0	0	0	0	0	0
Otu1732	101	Bacteria(100)	Bacteroidota(100)	Bacteroidia(100)	Bacteroidales(100)	Bacteroidales_unclassified(100)	Bacteroidales_unclassified(100)	0	0	0	0	0	0	0	0	0	0	0	0	0	0	0	0	0	0	0	0	0	0	0	0	0	0	0	0	0	0	0	0	0	0	0	0	0	0	0	0	0	0
Otu1733	100	Bacteria(100)	Cyanobacteria(100)	Cyanobacteriia(100)	Cyanobacteriales(100)	Nostocaceae(100)	Calothrix_PCC-6303(100)	0	0	0	0	0	0	0	0	0	0	0	0	0	0	0	0	0	0	0	0	0	0	0	0	0	0	0	0	0	0	0	0	0	0	0	0	0	0	0	0	0	0
Otu1734	100	Bacteria(100)	Bacteroidota(100)	Bacteroidia(100)	Flavobacteriales(100)	Blattabacteriaceae(100)	Candidatus_Uzinura(100)	0	0	0	0	0	0	0	0	0	0	0	0	0	0	0	0	0	0	0	0	0	0	0	0	0	0	0	0	0	0	0	0	0	0	0	0	0	89	2	0	0	0
Otu1735	100	Bacteria(100)	Patescibacteria(100)	Gracilibacteria(100)	Gracilibacteria_or(100)	Gracilibacteria_fa(100)	Gracilibacteria_ge(100)	0	0	0	0	0	0	0	0	0	0	0	0	0	0	0	0	0	0	0	0	0	0	0	0	0	0	0	0	0	0	0	0	0	0	0	0	0	0	0	0	0	0
Otu1736	100	Bacteria(100)	Proteobacteria(100)	Alphaproteobacteria(100)	Rhodospirillales(100)	uncultured(100)	uncultured_ge(100)	0	0	0	0	0	0	0	0	0	0	0	0	0	0	0	0	0	0	0	0	0	0	0	0	0	0	0	0	0	0	0	0	0	0	0	0	0	0	0	0	0	0
Otu1737	100	Bacteria(100)	Verrucomicrobiota(100)	Verrucomicrobiae(100)	Pedosphaerales(100)	Pedosphaeraceae(100)	ADurb.Bin063-1(100)	0	0	0	0	0	0	0	0	0	0	0	0	0	0	0	0	0	0	0	0	0	0	0	0	0	0	0	0	0	0	0	0	0	0	0	0	0	0	0	0	0	0
Otu1738	100	Bacteria(100)	Actinobacteriota(100)	Actinobacteria(100)	Propionibacteriales(100)	Nocardioidaceae(100)	Nocardioidaceae_unclassified(100)	0	0	0	0	0	0	0	0	0	0	0	0	0	2	0	0	0	0	0	0	0	0	0	0	0	0	0	0	0	0	0	0	0	0	0	0	0	0	0	0	0	0
Otu1739	100	Bacteria(100)	Planctomycetota(100)	Planctomycetes(100)	Pirellulales(100)	Pirellulaceae(100)	uncultured(100)	0	0	0	0	0	0	0	0	0	0	0	0	0	0	0	0	0	0	85	0	0	0	0	0	0	0	0	0	0	0	0	0	0	0	0	0	0	0	0	0	0	0
Otu1740	100	Bacteria(100)	Firmicutes(100)	Clostridia(100)	Clostridia_or(100)	Gracilibacteraceae(100)	Gracilibacteraceae_unclassified(100)	0	0	0	0	0	0	0	0	0	0	0	0	0	0	0	0	0	0	0	0	0	0	0	0	0	0	0	0	0	0	0	0	0	0	0	0	0	0	0	0	0	0
Otu1741	100	Bacteria(100)	Chloroflexi(100)	Chloroflexi_unclassified(100)	Chloroflexi_unclassified(100)	Chloroflexi_unclassified(100)	Chloroflexi_unclassified(100)	0	0	0	0	0	0	0	0	0	0	0	0	0	0	0	0	0	0	0	0	0	0	0	0	0	0	0	0	0	0	0	0	0	0	0	0	0	0	0	0	0	0
Otu1742	99	Bacteria(100)	Firmicutes(100)	Clostridia(100)	Clostridia_UCG-014(100)	Clostridia_UCG-014_fa(100)	Clostridia_UCG-014_ge(100)	0	0	0	0	0	0	0	0	0	0	0	0	0	0	0	0	0	0	0	0	0	0	0	0	0	0	0	0	0	0	0	0	0	0	0	0	0	0	0	0	0	0
Otu1743	99	Bacteria(100)	Bacteroidota(100)	Bacteroidia(100)	Bacteroidales(100)	Rikenellaceae(100)	Alistipes(99)	0	0	0	0	0	0	0	0	0	0	0	0	0	0	0	0	0	0	0	0	0	0	0	0	0	0	0	0	0	0	0	0	0	0	0	0	0	0	0	0	0	0
Otu1744	99	Bacteria(100)	Acidobacteriota(100)	Blastocatellia(100)	11-24(100)	11-24_fa(100)	11-24_ge(100)	0	0	0	0	0	0	0	0	0	0	0	0	0	0	0	0	0	0	0	0	0	0	0	0	0	0	0	0	0	0	0	0	0	0	0	0	0	0	0	0	0	0
Otu1745	99	Bacteria(100)	Acidobacteriota(100)	Acidobacteriae(100)	Acidobacteriales(100)	uncultured(100)	uncultured_ge(100)	0	0	0	0	0	0	0	0	0	0	0	0	0	0	0	0	0	0	0	0	0	0	0	0	0	0	0	0	0	0	0	0	0	0	0	0	0	0	0	0	0	0
Otu1746	99	Bacteria(100)	Planctomycetota(100)	Planctomycetes(100)	Gemmatales(100)	Gemmataceae(100)	Gemmataceae_unclassified(71)	0	0	0	0	0	0	0	0	0	0	0	0	0	0	0	0	0	0	0	0	0	0	0	0	0	0	0	0	0	0	0	0	0	0	0	0	0	0	0	0	0	0
Otu1747	99	Bacteria(100)	Planctomycetota(100)	Planctomycetes(100)	Gemmatales(100)	Gemmataceae(100)	uncultured(100)	0	0	0	0	0	0	0	0	0	0	0	0	0	0	0	0	0	0	0	0	0	0	0	0	0	0	0	0	0	0	0	0	0	0	0	0	0	0	0	0	0	0
Otu1748	99	Bacteria(100)	Bacteroidota(100)	SJA-28(100)	SJA-28_or(100)	SJA-28_fa(100)	SJA-28_ge(100)	0	0	0	0	0	0	0	0	0	0	0	0	0	0	0	0	0	0	0	0	0	0	0	0	0	0	0	0	0	0	0	0	0	0	0	0	0	0	0	0	0	0
Otu1749	99	Bacteria(100)	Proteobacteria(100)	Alphaproteobacteria(100)	Rhizobiales(100)	Rhizobiaceae(100)	Aminobacter(74)	0	0	0	0	0	0	0	0	0	0	0	35	0	0	0	0	0	0	0	0	0	0	0	0	0	0	0	0	0	0	0	0	0	0	0	0	0	0	0	0	0	0
Otu1750	99	Bacteria(100)	Chloroflexi(100)	Anaerolineae(100)	SBR1031(100)	SBR1031_fa(100)	SBR1031_ge(100)	0	0	0	0	0	0	0	0	0	0	0	0	0	0	0	0	0	0	0	0	0	0	0	0	0	0	0	0	0	0	0	0	0	0	0	0	0	0	0	0	0	0
Otu1751	98	Bacteria(100)	Dependentiae(100)	Babeliae(100)	Babeliales(100)	Babeliales_unclassified(100)	Babeliales_unclassified(100)	0	0	0	0	0	0	0	0	0	0	0	0	0	0	0	0	0	0	0	0	0	0	0	0	0	0	0	0	0	0	0	0	0	0	0	0	0	0	0	0	0	0
Otu1752	98	Bacteria(100)	Bacteroidota(100)	Bacteroidia(100)	Bacteroidia_unclassified(100)	Bacteroidia_unclassified(100)	Bacteroidia_unclassified(100)	0	0	0	0	0	0	21	0	0	0	0	0	0	0	0	0	0	0	0	0	0	0	0	0	0	0	0	0	0	0	0	0	0	0	0	0	0	0	0	0	0	0
Otu1753	98	Bacteria(100)	Planctomycetota(100)	Planctomycetes(100)	Planctomycetales(100)	uncultured(100)	uncultured_ge(100)	0	0	0	0	0	0	0	0	0	0	0	87	0	0	0	0	0	0	0	0	0	0	0	0	0	0	0	0	0	0	0	0	0	0	0	0	0	0	0	0	0	0
Otu1754	98	Bacteria(100)	Deinococcota(100)	Deinococci(100)	Deinococcales(100)	Deinococcaceae(100)	Deinococcus(100)	0	0	0	0	0	0	0	0	0	0	0	0	0	0	0	0	0	0	0	0	0	0	0	0	0	0	0	0	0	0	0	0	0	0	0	0	0	0	0	0	0	0
Otu1755	97	Bacteria(100)	Actinobacteriota(100)	Acidimicrobiia(100)	Acidimicrobiia_unclassified(100)	Acidimicrobiia_unclassified(100)	Acidimicrobiia_unclassified(100)	0	0	0	0	0	0	0	0	0	0	0	0	0	0	0	0	0	0	2	0	0	0	0	0	0	0	0	0	0	0	0	0	0	0	0	0	0	0	0	0	0	0
Otu1756	97	Bacteria(100)	Actinobacteriota(100)	Actinobacteria(100)	Frankiales(100)	Geodermatophilaceae(100)	Klenkia(63)	0	0	0	0	0	0	0	0	0	0	0	0	0	0	0	0	0	0	6	0	0	0	0	0	0	0	0	0	0	0	0	0	0	0	0	0	0	0	0	0	0	0
Otu1757	97	Bacteria(100)	Verrucomicrobiota(100)	Verrucomicrobiae(100)	Verrucomicrobiae_unclassified(100)	Verrucomicrobiae_unclassified(100)	Verrucomicrobiae_unclassified(100)	0	0	0	0	0	0	0	0	0	0	0	0	0	0	0	0	0	0	0	0	0	0	0	0	0	0	0	0	0	0	0	0	0	0	0	0	0	0	0	0	0	0
Otu1758	97	Bacteria(100)	Proteobacteria(100)	Gammaproteobacteria(100)	Burkholderiales(100)	Chromobacteriaceae(100)	Crenobacter(100)	0	0	0	0	0	0	0	0	0	0	0	0	0	0	0	0	0	0	0	0	0	0	0	0	0	0	0	0	0	0	0	0	0	0	0	0	0	0	0	0	0	0
Otu1759	97	Bacteria(100)	Planctomycetota(100)	Planctomycetes(100)	Gemmatales(100)	Gemmataceae(100)	Fimbriiglobus(100)	0	0	0	0	0	0	0	0	0	0	0	0	0	0	0	0	0	0	0	0	0	0	0	0	0	0	0	0	0	0	0	0	0	0	0	0	0	0	0	0	0	0
Otu1760	97	Bacteria(100)	Cyanobacteria(100)	Cyanobacteriia(100)	Oxyphotobacteria_Incertae_Sedis(100)	Unknown_Family(100)	Phormidium_SAG_37.90(100)	0	0	0	0	0	0	0	0	0	0	0	0	0	0	0	0	0	0	0	0	0	0	0	0	0	0	0	0	0	0	0	0	0	0	0	0	0	0	0	0	0	0
Otu1761	97	Bacteria(100)	Bacteroidota(100)	Bacteroidia(100)	Flavobacteriales(100)	Flavobacteriaceae(100)	Capnocytophaga(100)	0	0	0	0	0	0	0	0	0	0	0	0	0	0	0	0	0	0	0	0	0	0	0	0	0	0	0	0	0	0	0	0	0	0	0	0	8	0	0	0	0	0
Otu1762	97	Bacteria(100)	Myxococcota(100)	Polyangia(100)	Polyangiales(100)	BIrii41(100)	BIrii41_ge(100)	0	0	0	0	0	0	0	0	0	0	0	94	0	0	0	0	0	0	0	0	0	0	0	0	0	0	0	0	0	0	0	0	0	0	0	0	0	0	0	0	0	0
Otu1763	97	Bacteria(100)	Patescibacteria(100)	Gracilibacteria(100)	Candidatus_Peribacteria(100)	Candidatus_Peribacteria_fa(100)	Candidatus_Peribacteria_ge(100)	0	0	0	0	0	0	0	0	0	0	0	0	0	0	0	0	0	0	0	0	0	0	0	0	0	0	0	0	0	0	0	0	0	0	0	0	0	0	0	0	0	0
Otu1764	97	Bacteria(100)	Proteobacteria(100)	Alphaproteobacteria(100)	Alphaproteobacteria_unclassified(100)	Alphaproteobacteria_unclassified(100)	Alphaproteobacteria_unclassified(100)	0	0	0	0	0	0	0	0	0	0	0	0	0	0	0	0	0	0	0	0	0	0	0	0	0	0	0	0	0	0	0	0	0	0	0	0	0	0	0	0	0	0
Otu1765	97	Bacteria(100)	Proteobacteria(100)	Gammaproteobacteria(100)	Diplorickettsiales(100)	Diplorickettsiaceae(100)	Diplorickettsiaceae_unclassified(96)	0	0	0	0	0	0	0	0	0	0	0	0	0	0	0	0	0	0	0	0	0	0	0	0	0	0	0	0	0	0	0	0	0	0	0	0	0	0	0	0	0	0
Otu1766	96	Bacteria(100)	Bacteroidota(100)	Bacteroidia(100)	Chitinophagales(100)	Chitinophagaceae(100)	Chitinophaga(100)	0	0	0	0	0	0	0	0	0	0	0	0	0	0	0	0	0	2	0	0	0	0	0	0	0	0	0	0	0	0	0	0	0	0	0	0	0	0	0	0	0	0
Otu1767	96	Bacteria(100)	Actinobacteriota(100)	MB-A2-108(100)	MB-A2-108_or(100)	MB-A2-108_fa(100)	MB-A2-108_ge(100)	0	0	0	0	0	0	0	0	0	0	0	0	0	0	0	0	0	0	0	0	0	0	0	0	0	0	0	0	0	0	0	0	0	0	0	0	0	0	0	0	0	0
Otu1768	96	Bacteria(100)	Verrucomicrobiota(100)	Verrucomicrobiae(100)	Pedosphaerales(100)	Pedosphaeraceae(100)	Pedosphaeraceae_unclassified(100)	0	0	0	0	0	0	0	0	0	0	0	0	0	0	0	0	0	0	0	0	0	0	0	0	0	0	0	0	0	0	0	0	0	0	0	0	0	0	0	0	0	0
Otu1769	96	Bacteria(100)	Bacteria_unclassified(100)	Bacteria_unclassified(100)	Bacteria_unclassified(100)	Bacteria_unclassified(100)	Bacteria_unclassified(100)	0	0	0	0	0	0	0	0	0	0	0	0	0	0	0	0	0	0	0	0	0	0	0	0	0	0	0	0	0	0	0	0	0	0	0	0	0	0	0	0	0	0
Otu1770	96	Bacteria(100)	Proteobacteria(100)	Gammaproteobacteria(100)	Burkholderiales(100)	Nitrosomonadaceae(100)	MND1(100)	0	0	0	0	0	0	0	0	0	0	0	0	0	0	0	0	0	0	0	0	0	0	7	0	0	0	0	0	0	0	0	0	0	0	0	0	0	0	0	0	0	0
Otu1771	95	Bacteria(100)	Actinobacteriota(100)	Thermoleophilia(100)	Gaiellales(100)	uncultured(100)	uncultured_ge(100)	0	0	0	0	0	0	0	0	0	0	0	0	0	0	0	0	0	0	0	0	0	0	0	0	0	0	0	0	0	0	0	0	0	0	0	0	0	0	0	0	0	0
Otu1772	95	Bacteria(100)	Elusimicrobiota(100)	Elusimicrobia(100)	Lineage_IV(100)	Lineage_IV_fa(100)	Lineage_IV_ge(100)	0	0	0	0	0	0	0	0	0	0	0	0	0	0	0	0	0	0	0	0	0	0	0	0	0	0	0	0	0	0	0	0	0	0	0	0	0	0	0	0	0	0
Otu1773	95	Bacteria(100)	Armatimonadota(100)	Armatimonadia(100)	Armatimonadales(100)	Armatimonadaceae(100)	Armatimonas(100)	0	0	0	0	0	0	0	0	0	0	0	0	0	0	0	0	0	0	0	0	0	0	0	0	0	0	0	0	0	0	0	0	0	0	0	0	0	0	0	0	0	0
Otu1774	95	Bacteria(100)	Actinobacteriota(100)	Actinobacteria(100)	Pseudonocardiales(100)	Pseudonocardiaceae(100)	Pseudonocardiaceae_unclassified(100)	0	0	0	0	0	0	0	0	0	0	0	12	0	0	0	0	0	0	0	0	0	0	0	0	0	0	0	0	0	0	0	0	0	0	0	0	0	0	0	0	0	0
Otu1775	95	Bacteria(100)	Proteobacteria(100)	Gammaproteobacteria(100)	Diplorickettsiales(100)	Diplorickettsiaceae(100)	uncultured(100)	0	0	0	0	0	0	0	0	0	0	0	0	0	0	0	0	0	0	0	0	0	0	0	0	0	0	0	0	0	0	0	0	0	0	0	0	0	0	0	0	0	0
Otu1776	95	Bacteria(100)	Proteobacteria(100)	Alphaproteobacteria(100)	Rhizobiales(100)	Rhizobiales_Incertae_Sedis(100)	Bauldia(100)	0	0	0	0	0	0	0	0	0	0	0	88	0	0	0	0	0	0	0	0	0	0	0	0	0	0	0	0	0	0	0	0	0	0	0	0	0	0	0	0	0	0
Otu1777	95	Bacteria(100)	Cyanobacteria(100)	Cyanobacteriia(100)	Leptolyngbyales(100)	Leptolyngbyaceae(100)	Leptolyngbyaceae_unclassified(100)	0	0	0	0	0	0	0	0	0	0	0	0	0	0	0	0	0	0	0	0	0	0	0	0	0	0	0	0	0	0	0	0	0	0	0	0	0	0	0	0	0	0
Otu1778	95	Bacteria(100)	Acidobacteriota(100)	Vicinamibacteria(100)	Vicinamibacterales(100)	uncultured(99)	uncultured_ge(99)	0	0	0	0	0	0	0	0	0	0	0	0	0	0	0	0	0	0	0	0	0	0	0	0	0	0	0	0	0	0	0	0	0	0	0	0	0	0	0	0	0	0
Otu1779	95	Bacteria(100)	Proteobacteria(100)	Gammaproteobacteria(100)	Xanthomonadales(100)	Xanthomonadaceae(100)	Pseudoxanthomonas(100)	0	0	0	0	0	0	0	0	0	0	0	0	0	0	0	0	0	0	0	0	0	0	0	0	0	0	0	0	0	0	0	0	0	0	0	0	0	0	0	0	0	0
Otu1780	95	Bacteria(100)	Actinobacteriota(100)	Thermoleophilia(100)	Solirubrobacterales(100)	Solirubrobacteraceae(100)	Solirubrobacteraceae_unclassified(100)	0	0	0	0	0	0	0	0	0	0	0	0	0	0	0	0	0	0	0	0	0	0	0	0	0	0	0	0	0	0	0	0	0	0	0	0	0	0	0	0	0	0
Otu1781	94	Bacteria(100)	Chloroflexi(100)	TK10(100)	TK10_or(100)	TK10_fa(100)	TK10_ge(100)	0	0	0	0	0	0	0	0	0	0	0	0	0	0	0	0	0	0	0	0	0	0	0	0	0	0	0	0	0	0	0	0	0	0	0	0	0	0	0	0	0	0
Otu1782	94	Bacteria(100)	Bacteroidota(100)	Bacteroidia(100)	Flavobacteriales(100)	Weeksellaceae(100)	Elizabethkingia(100)	0	0	0	0	0	0	0	0	0	0	0	0	0	0	0	0	0	0	0	0	0	0	0	0	0	0	0	0	0	0	0	0	0	0	0	0	0	0	0	0	0	0
Otu1783	94	Bacteria(100)	Planctomycetota(100)	Planctomycetes(100)	Gemmatales(100)	Gemmataceae(100)	uncultured(100)	0	0	0	0	0	0	0	0	0	0	0	0	0	0	0	0	0	0	0	0	0	0	0	0	0	0	0	0	0	0	0	0	0	0	0	0	0	0	0	0	0	0
Otu1784	94	Bacteria(100)	Proteobacteria(100)	Alphaproteobacteria(100)	Sphingomonadales(100)	Sphingomonadaceae(100)	Sphingomonas(81)	0	0	0	0	0	0	0	0	0	0	0	0	0	0	0	0	0	0	0	0	0	0	0	0	0	0	0	0	0	0	0	0	0	0	0	0	0	0	0	0	0	0
Otu1785	94	Bacteria(100)	Actinobacteriota(100)	Actinobacteria(100)	Kineosporiales(100)	Kineosporiaceae(100)	Kineococcus(100)	0	0	0	0	0	0	0	0	0	0	0	4	0	0	0	0	0	0	1	0	0	0	0	0	0	0	0	0	0	0	0	0	0	0	0	0	0	0	0	0	0	0
Otu1786	94	Bacteria(100)	Bacteroidota(100)	Bacteroidia(100)	Sphingobacteriales(100)	env.OPS_17(100)	env.OPS_17_ge(100)	0	0	0	0	0	0	0	0	0	0	0	0	0	0	0	0	0	0	0	0	0	0	0	0	0	0	0	0	0	0	0	0	0	0	0	0	0	0	0	0	0	0
Otu1787	94	Bacteria(100)	Patescibacteria(100)	Parcubacteria(100)	Parcubacteria_or(100)	Parcubacteria_fa(100)	Parcubacteria_ge(100)	0	0	0	0	0	0	7	0	0	0	0	0	0	0	0	0	0	0	0	0	0	0	0	0	0	0	0	0	0	0	0	0	0	0	0	0	0	0	0	0	0	0
Otu1788	94	Bacteria(100)	Bacteroidota(100)	Bacteroidia(100)	Chitinophagales(100)	Chitinophagaceae(100)	Flavisolibacter(100)	0	0	0	0	0	0	0	0	0	0	0	7	0	0	0	0	0	0	0	0	0	0	2	0	0	0	0	0	0	0	0	0	0	0	0	0	0	0	0	0	0	0
Otu1789	93	Bacteria(100)	Methylomirabilota(100)	Methylomirabilia(100)	Rokubacteriales(100)	Rokubacteriales_fa(100)	Rokubacteriales_ge(100)	0	0	0	0	0	0	0	0	0	0	0	0	0	0	0	0	0	0	0	0	0	0	4	0	0	0	0	0	0	0	0	0	0	0	0	0	0	0	0	0	0	0
Otu1790	93	Bacteria(100)	Firmicutes(100)	Bacilli(100)	Lactobacillales(74)	Listeriaceae(74)	Brochothrix(74)	0	25	0	0	0	0	0	41	0	0	0	0	0	0	0	0	0	0	0	0	0	0	0	0	0	0	0	0	0	0	0	0	0	0	0	0	0	0	0	0	0	0
Otu1791	93	Bacteria(100)	Planctomycetota(100)	Planctomycetes(100)	Gemmatales(100)	Gemmataceae(100)	uncultured(100)	0	0	0	0	0	0	0	0	0	0	0	0	0	0	0	0	0	0	0	0	0	0	0	0	0	0	0	0	0	0	0	0	0	0	0	0	0	0	0	0	0	0
Otu1792	93	Bacteria(100)	Bacteria_unclassified(100)	Bacteria_unclassified(100)	Bacteria_unclassified(100)	Bacteria_unclassified(100)	Bacteria_unclassified(100)	0	0	0	0	0	0	0	0	0	0	0	0	0	0	0	0	0	0	0	0	0	0	0	0	0	0	0	0	0	0	0	0	0	0	0	0	0	0	0	0	0	0
Otu1793	93	Bacteria(100)	Bacteria_unclassified(100)	Bacteria_unclassified(100)	Bacteria_unclassified(100)	Bacteria_unclassified(100)	Bacteria_unclassified(100)	0	0	0	0	0	0	0	0	0	0	0	0	0	0	0	0	0	0	0	0	0	0	0	0	0	0	0	0	0	0	0	0	0	0	0	0	0	0	0	0	0	0
Otu1794	93	Bacteria(100)	Firmicutes(100)	Clostridia(100)	Clostridiales(100)	Clostridiaceae(100)	Clostridium_sensu_stricto_1(100)	0	0	0	0	0	0	0	0	0	0	0	0	0	0	0	0	0	0	0	0	0	0	0	0	0	0	0	0	0	0	0	0	0	0	0	0	0	0	0	0	0	0
Otu1795	93	Bacteria(100)	Firmicutes(100)	Bacilli(100)	Erysipelotrichales(100)	Erysipelatoclostridiaceae(100)	Erysipelatoclostridium(100)	0	0	0	0	0	0	0	0	0	0	0	0	0	0	0	0	0	0	0	0	0	0	0	0	0	0	0	0	0	0	0	0	0	0	0	0	0	0	0	0	0	0
Otu1796	93	Bacteria(100)	Acidobacteriota(100)	Subgroup_22(100)	Subgroup_22_or(100)	Subgroup_22_fa(100)	Subgroup_22_ge(100)	0	0	0	0	0	0	0	0	0	0	0	0	0	0	0	0	0	0	0	0	0	0	0	0	0	0	0	0	0	0	0	0	0	0	0	0	0	0	0	0	0	0
Otu1797	93	Bacteria(100)	Firmicutes(100)	Clostridia(100)	Clostridiales(100)	Caloramatoraceae(100)	Caloramatoraceae_unclassified(100)	0	0	0	0	0	0	0	0	0	0	0	0	0	0	0	0	0	0	0	0	0	0	0	0	0	0	0	0	0	0	0	0	0	0	0	0	0	0	0	0	0	0
Otu1798	93	Bacteria(100)	Bacteroidota(100)	Bacteroidia(100)	Bacteroidales(100)	Dysgonomonadaceae(100)	uncultured(100)	0	0	0	0	0	0	0	0	0	0	0	0	0	0	0	0	0	0	0	0	0	0	0	0	0	0	0	0	0	0	0	0	0	0	0	0	0	0	0	0	0	0
Otu1799	92	Bacteria(100)	Actinobacteriota(100)	Thermoleophilia(100)	Gaiellales(100)	Gaiellaceae(59)	Gaiella(59)	0	0	0	0	0	0	0	0	0	0	0	0	0	0	0	0	0	0	0	0	0	0	5	0	0	0	0	0	0	0	0	0	0	0	0	0	0	0	0	0	0	0
Otu1800	92	Bacteria(100)	Actinobacteriota(100)	Actinobacteria(100)	Frankiales(100)	Acidothermaceae(100)	Acidothermus(100)	0	0	0	0	0	0	0	0	0	0	0	0	0	0	0	0	0	0	0	0	0	0	0	0	0	0	0	0	0	0	0	0	0	0	0	0	0	0	0	0	0	0
Otu1801	91	Bacteria(100)	Armatimonadota(100)	uncultured(100)	uncultured_or(100)	uncultured_fa(100)	uncultured_ge(100)	0	0	0	0	0	0	0	0	0	0	0	0	0	0	0	0	0	0	0	0	0	0	0	0	0	0	0	0	0	0	0	0	0	0	0	0	0	0	0	0	0	0
Otu1802	91	Bacteria(100)	Firmicutes(100)	Bacilli(100)	Paenibacillales(98)	Paenibacillaceae(98)	Paenibacillus(98)	0	0	0	0	0	0	0	0	0	0	0	0	0	0	0	0	0	0	0	0	0	0	0	0	0	0	0	0	0	0	0	0	0	0	0	0	0	0	0	0	0	0
Otu1803	91	Bacteria(100)	Chloroflexi(100)	AD3(100)	AD3_or(100)	AD3_fa(100)	AD3_ge(100)	0	0	0	0	0	0	0	0	0	0	0	0	0	0	0	0	0	0	0	0	0	0	0	0	0	0	0	0	0	0	0	0	0	0	0	0	0	0	0	0	0	0
Otu1804	91	Bacteria(100)	Planctomycetota(100)	Phycisphaerae(100)	Pla1_lineage(100)	Pla1_lineage_fa(100)	Pla1_lineage_ge(100)	0	0	0	0	0	0	0	0	0	0	0	0	0	0	0	0	0	0	0	0	0	0	0	0	0	0	0	0	0	0	0	0	0	0	0	0	0	0	0	0	0	0
Otu1805	91	Bacteria(100)	Bacteroidota(100)	Bacteroidia(100)	Cytophagales(100)	Cytophagales_unclassified(100)	Cytophagales_unclassified(100)	0	0	0	0	0	0	0	0	0	0	0	0	0	0	0	0	0	0	0	0	0	0	0	0	0	0	0	0	0	0	0	0	0	0	0	0	0	0	0	0	0	0
Otu1806	91	Bacteria(100)	Proteobacteria(100)	Gammaproteobacteria(100)	Burkholderiales(100)	Comamonadaceae(100)	Hydrogenophaga(69)	0	0	0	0	0	0	0	0	3	0	0	0	0	0	0	0	0	0	0	0	0	0	0	0	0	0	0	0	0	0	0	0	0	0	0	0	0	0	8	0	0	0
Otu1807	90	Bacteria(100)	Bacteroidota(100)	Bacteroidia(100)	Flavobacteriales(100)	Weeksellaceae(100)	Chryseobacterium(100)	0	0	0	0	0	0	0	0	0	0	0	0	0	0	0	0	0	0	0	0	0	0	0	0	0	0	0	0	0	0	0	0	0	0	0	0	0	0	0	0	0	0
Otu1808	90	Bacteria(100)	Actinobacteriota(100)	MB-A2-108(100)	MB-A2-108_or(100)	MB-A2-108_fa(100)	MB-A2-108_ge(100)	0	0	0	0	0	0	0	0	0	0	0	0	0	0	0	0	0	0	0	0	0	0	0	0	0	0	0	0	0	0	0	0	0	0	0	0	0	0	0	0	0	0
Otu1809	90	Bacteria(100)	Proteobacteria(100)	Alphaproteobacteria(100)	Sphingomonadales(100)	Sphingomonadaceae(100)	Altererythrobacter(100)	0	0	0	0	0	0	0	0	0	0	0	0	0	0	0	3	0	0	0	0	0	0	0	0	0	0	0	0	0	0	0	0	0	0	0	0	0	0	0	0	0	0
Otu1810	90	Bacteria(100)	Bacteria_unclassified(100)	Bacteria_unclassified(100)	Bacteria_unclassified(100)	Bacteria_unclassified(100)	Bacteria_unclassified(100)	0	0	0	0	0	0	0	0	0	0	0	0	0	0	0	0	0	0	0	0	0	0	0	0	0	0	0	0	0	0	0	0	0	0	0	0	0	0	0	0	0	0
Otu1811	90	Bacteria(100)	Actinobacteriota(100)	Acidimicrobiia(100)	Microtrichales(100)	uncultured(100)	uncultured_ge(100)	0	0	0	0	0	0	0	0	0	0	0	2	0	0	0	0	0	0	0	0	0	0	0	0	0	0	0	0	0	0	0	0	0	0	0	0	0	0	0	0	0	0
Otu1812	90	Bacteria(100)	Proteobacteria(100)	Alphaproteobacteria(100)	Rhizobiales(100)	Rhizobiaceae(100)	Rhizobiaceae_unclassified(99)	0	0	0	0	0	0	0	0	0	0	0	0	0	1	0	0	0	0	0	0	0	0	0	0	0	0	0	0	0	0	0	0	0	0	0	0	0	0	0	0	0	0
Otu1813	90	Bacteria(100)	Bacteroidota(100)	Bacteroidia(100)	Cytophagales(100)	Hymenobacteraceae(100)	Hymenobacter(100)	0	0	0	0	0	0	0	0	0	0	0	0	0	0	0	0	0	0	0	0	0	0	0	0	0	0	0	0	0	0	0	0	0	0	0	0	0	0	0	0	0	0
Otu1814	90	Bacteria(100)	Planctomycetota(100)	OM190(100)	OM190_or(100)	OM190_fa(100)	OM190_ge(100)	0	0	0	0	0	0	0	0	0	0	0	0	0	0	0	0	0	0	0	0	0	0	0	0	0	0	0	0	0	0	0	0	0	0	0	0	0	0	0	0	0	0
Otu1815	90	Bacteria(100)	Acidobacteriota(100)	Vicinamibacteria(100)	Vicinamibacterales(100)	uncultured(100)	uncultured_ge(100)	0	0	0	0	0	0	0	0	0	0	0	0	0	0	0	0	0	0	0	0	0	0	0	0	0	0	0	0	0	0	0	0	0	0	0	0	0	0	0	0	0	0
Otu1816	90	Bacteria(100)	Firmicutes(100)	Bacilli(100)	Bacillales(100)	Bacillaceae(100)	Bacillaceae_unclassified(100)	0	0	0	0	0	0	0	0	0	0	0	0	0	0	0	0	0	0	0	0	0	0	0	0	0	0	0	0	0	0	0	0	0	0	0	0	0	0	0	0	0	0
Otu1817	89	Bacteria(100)	Planctomycetota(100)	Planctomycetes(100)	Gemmatales(100)	Gemmataceae(100)	uncultured(100)	0	0	0	0	0	0	0	0	0	0	0	0	0	0	0	0	0	0	0	0	0	0	0	0	0	0	0	0	0	0	0	0	0	0	0	0	0	0	0	0	0	0
Otu1818	89	Bacteria(100)	Planctomycetota(100)	Planctomycetes(100)	Gemmatales(100)	Gemmataceae(100)	uncultured(100)	0	0	0	0	0	0	0	0	0	0	0	0	0	0	0	0	0	0	0	0	0	0	0	0	0	0	0	0	0	0	0	0	0	0	0	0	0	0	0	0	0	0
Otu1819	89	Bacteria(100)	Firmicutes(100)	Clostridia(100)	Oscillospirales(100)	Ruminococcaceae(100)	Ruminococcaceae_unclassified(90)	0	0	0	0	0	0	0	0	0	0	0	0	0	0	0	0	0	0	0	0	0	0	0	0	0	0	0	0	0	0	0	0	0	0	0	0	0	0	0	0	0	0
Otu1820	89	Bacteria(100)	Proteobacteria(100)	Gammaproteobacteria(100)	Burkholderiales(100)	Neisseriaceae(100)	uncultured(100)	0	0	0	0	0	0	0	0	0	0	0	0	0	0	0	0	0	0	0	0	0	0	0	0	0	0	0	0	0	0	0	0	0	0	0	0	0	0	0	0	0	0
Otu1821	89	Bacteria(100)	Myxococcota(99)	bacteriap25(99)	bacteriap25_or(99)	bacteriap25_fa(99)	bacteriap25_ge(99)	0	0	0	0	0	0	0	0	0	0	0	0	0	0	0	0	0	0	0	0	0	0	0	0	0	0	0	0	0	0	0	0	0	0	0	0	0	0	0	0	0	0
Otu1822	89	Bacteria(100)	Proteobacteria(100)	Alphaproteobacteria(100)	Rhizobiales(100)	Rhizobiales_unclassified(100)	Rhizobiales_unclassified(100)	0	0	0	0	0	0	0	0	0	0	0	0	0	0	0	0	0	0	0	0	0	0	0	0	0	0	0	0	0	0	0	0	0	0	0	0	0	0	0	0	0	0
Otu1823	89	Bacteria(100)	Proteobacteria(100)	Alphaproteobacteria(100)	Acetobacterales(100)	Acetobacteraceae(100)	Roseomonas(100)	0	0	0	0	0	0	0	0	0	0	0	0	0	0	0	0	0	0	0	0	0	0	0	0	0	0	0	0	0	0	0	0	0	0	0	0	0	0	0	56	0	0
Otu1824	89	Bacteria(100)	Firmicutes(100)	Clostridia(100)	Peptostreptococcales-Tissierellales(100)	Peptostreptococcales-Tissierellales_fa(100)	Fenollaria(100)	0	0	0	0	0	0	0	0	0	0	0	0	0	0	0	0	0	0	0	0	0	0	0	0	0	0	0	0	0	0	0	0	0	0	0	0	0	0	0	0	0	0
Otu1825	89	Bacteria(100)	Acidobacteriota(100)	Subgroup_25(100)	Subgroup_25_or(100)	Subgroup_25_fa(100)	Subgroup_25_ge(100)	0	0	0	0	0	0	0	0	0	0	0	0	0	0	0	0	0	0	0	0	0	0	0	0	0	0	0	0	0	0	0	0	0	0	0	0	0	0	0	0	0	0
[truncated: 7,446 more rows]
[truncated: 302 more columns]
