# Supplementary material for: Bacterial communities of fungus-growing ant queens are species-specific and suggest vertical transmission
Source: PLoS One. 2025 Oct 7;20(10):e0306011. doi: 10.1371/journal.pone.0306011 (PMC12503253; doi:10.1371/journal.pone.0306011)
Supplement: S4 Table — Core microbiota are defined as taxa present in at least 65% of samples within a group. Mesosoma and gut core analyses are restricted to queen samples. (XLSX) [file pone.0306011.s009.xlsx]

## Sheet: S4 Core OTUs
	Pellet	Garden	Mesosoma	Gut	Ovaries	Eggs
A. sexdens	Saccharibacter (OTU4), Enterobacteriaceae (OTU6), Methylobacterium (OTU7), Moraxella (OTU14), Staphylococcus (OTU15), Lawsonella (OTU20), Micrococcus (OTU27), Sphingomonas (OTU29), Bradyrhizobium (OTU30), Corynebacterium (OTU36), Sphingopyxis (OTU37), Caulobacter (OTU40), Sphingomonas (OTU61), Mycobacterium (OTU106)	Wolbachia (OTU1), Amycolatopsis (OTU5), Enterobacteriaceae (OTU9), Mesorhizobium (OTU16)	Wolbachia (OTU1), Staphylococcus (OTU15), Pelomonas (OTU21), Jatrophihabitans (OTU84)	Wolbachia (OTU1), Mesoplasma (OTU2), Enterobacteriaceae (OTU6), Moraxella (OTU14), Staphylococcus (OTU15), Lawsonella (OTU20), Pelomonas (OTU21), Micrococcus (OTU27), Streptococcus (OTU52), Corynebacterium (OTU36), Corynebacterium (OTU105)	Wolbachia (OTU1), Staphylococcus (OTU15), Lawsonella (OTU20), Pelomonas (OTU21), Micrococcus (OTU27)	Wolbachia (OTU1), Amycolatopsis (OTU5), Pseudonocardia (OTU10), Staphylococcus (OTU15), Acinetobacter (OTU19), Pelomonas (OTU21), Enterobacteriales (OTU23), Flavobacterium (OTU25), Bradyrhizobium (OTU30), Pseudarcicella (OTU71), Rhodoluna (OTU77), Vicinamibacterales (OTU80), Udaeobacter (OTU82), Jatrophihabitans (OTU84), Agathobacter (OTU85), Sphingobacteriales (OTU97), Mycobacterium (OTU106), Co…
A. cephalotes	Mesoplasma (OTU2), Saccharibacter (OTU4), Enterobacteriaceae (OTU6), Rhizobiaceae (OTU8), Enterobacteriaceae (OTU9), Moraxella (OTU14), Staphylococcus (OTU16), Lawsonella (OTU20), Pelomonas (OTU21), Enterobacterales (OTU22), Micrococcus (OTU27), Corynebacterium (OTU36), Alcaligenaceae (OTU43), Hathewaya (OTU79)	Mesoplasma (OTU2), Rhizobiaceae (OTU8), Pelomonas (OTU21), Asinibacterium (OTU26), Bradyrhizobium (OTU30)	Wolbachia (OTU1), Mesoplasma (OTU2), Enterobacteriaceae (OTU6), Moraxella (OTU14), Staphylococcus (OTU15), Pelomonas (OTU21), Micrococcus (OTU27)	Mesoplasma (OTU2)	Mesoplasma (OTU2), Moraxella (OTU14), Staphylococcus (OTU15), Micrococcus (OTU27)
Ac. echinatior	Wolbachia (OTU1), Saccharibacter (OTU4), Enterobacteriaceae (OTU6), Methylobacterium (OTU7), Pseudonocardia (OTU10), Moraxella (OTU14), Staphylococcus (OTU15), Lawsonella (OTU20), Pelomonas (OTU21), Micrococcus (OTU27), Sphingomonas (OTU29), Bradyrhizobium (OTU30), Sphingopyxis (OTU37), Caulobacter (OTU40), Sediminibacterium (OTU46), Pseudomonas (OTU51), Sphingomonas (OTU61)	Wolbachia (OTU1), Mesoplasma (OTU2), Spiroplasma (OTU3), Enterobacteriaceae (OTU6), Methylobacterium (OTU7), Asinibacterium (OTU26), Pullulanibacillus (OTU35)	Wolbachia (OTU1), Mesoplasma (OTU2), Pseudonocardia (OTU10), Bacteroides (OTU13), Aeromicrobium (OTU33), Bacteroides (OTU49), Intrasporangiaceae (OTU104), Micrococcales (OTU180), Curtobacterium (OTU265), Antricoccus (OTU267), Nakamurella (OTU330)	Wolbachia (OTU1), Mesoplasma (OTU2), Bacteroides (OTU13)	Wolbachia (OTU1), Mesoplasma (OTU2), Pseudonocardia (OTU10)
M. mikromelanos	Amycolatopsis (OTU5), Enterobacteriaceae (OTU6), Moraxella (OTU14) , Staphylococcus (OTU15), Acinetobacter (OTU19), Lawsonella (OTU20), Pelomonas (OTU21), Micrococcus (OTU27), Micrococcales (OTU54), Stenotrophomonas (OTU56), Micrococcales (OTU68)	Spiroplasma (OTU3), Enterobacteriaceae (OTU6), Methylobacterium (OTU7), Enterobacteriaceae (OTU9), Enterobacterales (OTU23), Vicinamibacterales (OTU80), Curtobacterium (OTU265), Asaia (OTU389)	Amycolatopsis (OTU5), Bacteroides (OTU13), Mesorhizobium (OTU16), Hansschlegelia (OTU17), Acinetobacter (OTU19), Flavobacterium (OTU25), Chitinophagaceae (OTU32), Luteimonas (OTU39), Chitinophaga (OTU44), Pseudonocardiceae (OTU45), Pseudonocardiceae (OTU47), Acinetobacter (OTU50), Pseudomonas (OTU53), Stenotrophomonas (OTU56), Bacteroides (OTU57), Micrococcales (OTU68), Xanthobacteraceae (OTU69),…	Spiroplasma (OTU3), Amycolatopsis (OTU5), Pelomonas (OTU21), Flavobacterium (OTU25)	Wolbachia (OTU1), Spiroplasma (OTU3), Amycolatopsis (OTU5), Pelomonas (OTU21), Flavobacterium (OTU25), Pseudarcicella (OTU71), Rhodoluna (OTU77), Flavobacterium (OTU149), Comamonadaceae (OTU160), Sporichthyaceae (OTU178)	Amycolatopsis (OTU5), Enterobacteriaceae (OTU9), Pelomonas (OTU21), Flavobacterium (OTU25), Pseudarcicella (OTU71), Rhodoluna (OTU77), Sporichthyaceae (OTU178), Bacteroidales (OTU184), Comamonadaceae (OTU218), Chryseobacterium (OTU222), Polynucleobacter (OTU295), Spirochaetaceae (OTU435)
