# Supplementary material for: Bacterial communities of fungus-growing ant queens are species-specific and suggest vertical transmission
Source: PLoS One. 2025 Oct 7;20(10):e0306011. doi: 10.1371/journal.pone.0306011 (PMC12503253; doi:10.1371/journal.pone.0306011)
Supplement: S5 Table — Statistically significant values (p < 0.05) are bolded. (XLSX) [file pone.0306011.s010.xlsx]

## Sheet: S5 Alpha-diversity statistics
	Kruskal-Wallis chi-squared	df	p-value	Pair-wise tests: P (adjusted)
A. cephalotes
	18.486	4	0.0009913		garden	gut	ovaries	pellet
				gut	0.4286	-	-	-
				ovaries	1	0.0199	-	-
				pellet	0.7273	0.024	1	-
				mesosoma	1	0.0025	0.4415	0.0272
A. sexdens
	18.525	5	0.002355		eggs	garden	gut	ovaries	pellet
				garden	0.514	-	-	-	-
				gut	0.727	0.235	-	-	-
				ovaries	0.33	0.514	0.514	-	-
				pellet	0.186	0.982	0.235	0.982	-
				mesosoma	0.982	0.12	0.982	0.514	0.089
Ac. echinatior
	21.511	4	0.0002507		garden	gut	ovaries	pellet
				gut	1	-	-	-
				ovaries	1	0.361	-	-
				pellet	0.105	0.003	0.003	-
				mesosoma	1	0.988	0.032	0.022
M. mikromelanos
	20.89	5	0.0008497		eggs	garden	gut	ovaries	pellet
				garden	1	-	-	-	-
				gut	1	1	-	-	-
				ovaries	1	0.0055	0.029	-	-
				pellet	1	0.0963	0.3036	1	-
				mesosoma	1	0.3036	0.3151	0.0563	1
