# Supplementary material for: Bacterial communities of fungus-growing ant queens are species-specific and suggest vertical transmission
Source: PLoS One. 2025 Oct 7;20(10):e0306011. doi: 10.1371/journal.pone.0306011 (PMC12503253; doi:10.1371/journal.pone.0306011)
Supplement: S6 Table — A) Comparison of pellet microbiota between ant species and between colonies within species. B) Comparison of garden, eggs and queen tissues between ant species. C) Comparison of pellet/garden samples and egg/ovaries samples within ant species. Statistically significant values (p < 0.05) are bolded. (XLSX) [file pone.0306011.s011.xlsx]

## Sheet: S6 PERMANOVA wUnifrac
(A)	df	SS	Pseudo-F	R2	P(perm)	Pair-wise tests: P (adjusted)
All species
ant	3	3.5644	5.5117	0.27774	0.001			A. sexdens	M. mikromelanos	A. cephalotes
Residuals	43	9.2694		0.72226			M. mikromelanos	0.006	-	-
Total	46	12.8338		1			A. cephalotes	0.162	0.006	-
							Ac. echinatior	0.042	0.006	0.006
M. mikromelanos
colony	2	0.9764	2.055	0.29128	0.003			Mm1	Mm2
Residuals	10	2.3757		0.70872			Mm2	0.096	-
Total	12	3.3521		1			Mm3	0.195	0.213
A. sexdens
colony	2	1.1517	5.7476	0.53478	0.001			As1	As2
Residuals	10	1.0019		0.46522			As2	0.027	-
Total	12	2.1536		1			As3	0.024	1
Ac. echinatior
colony	2	0.49245	1.2725	0.24134	0.188
Residuals	8	1.548		0.75866
Total	10	2.04045		1
A. cephalotes
colony	2	0.46044	1.2762	0.2672	0.241
Residuals	7	1.26277		0.7328
Total	9	1.72321		1
(B)	df	SS	Pseudo-F	R2	P(perm)	Pair-wise tests: P (adjusted)
Garden
ant	3	1.7767	2.1556	0.28783	0.007			A. sexdens	M. mikromelanos	A. cephalotes
Residuals	16	4.396		0.71217			M. mikromelanos	1	-	-
Total	19	6.1728		1			A. cephalotes	1	0.834	-
							Ac. echinatior	0.456	0.012	1
Gut
ant	3	5.9009	11.361	0.43649	0.001			A. sexdens	M. mikromelanos	A. cephalotes
Residuals	44	7.6181		0.56351			M. mikromelanos	0.018	-	-
Total	47	13.519		1			A. cephalotes	0.006	0.024	-
							Ac. echinatior	0.006	0.006	0.006
Mesosoma
ant	3	7.0052	11.658	0.38026	0.001			A. sexdens	M. mikromelanos	A. cephalotes
Residuals	57	11.4167		0.61974			M. mikromelanos	0.006	-	-
Total	60	18.4219		1			A. cephalotes	1	0.006	-
							A.echinatior	0.006	0.006	0.006
Ovaries
ant	3	6.6694	9.7213	0.34244	0.001			A. sexdens	M. mikromelanos	A. cephalotes
Residuals	56	12.8066		0.65756			M. mikromelanos	0.006	-	-
Total	59	19.476		1			A. cephalotes	0.048	0.006	-
							Ac. echinatior	0.006	0.006	0.006
Eggs
ant	1	0.31941	1.2842	0.1763	0.227
Residuals	6	1.4923		0.8237
Total	7	1.81171		1
(C)	df	SS	Pseudo-F	R2	P(perm)
Eggs x Ovaries
A. sexdens
tissue	1	0.5488	1.9445	0.10264	0.048
Residuals	17	4.7981		0.89736
Total	18	5.347		1
M. mikromelanos
tissue	1	0.4721	1.7886	0.07848	0.029
Residuals	21	5.5426		0.92152
Total	22	6.0146		1
Pellet x Garden
A. sexdens
tissue	1	1.0148	4.6003	0.23471	0.003
Residuals	15	3.3088		0.76529
Total	16	4.3236		1
A. cephalotes
tissue	1	0.6621	3.1108	0.23727	0.022
Residuals	10	2.1284		0.76273
Total	11	2.7905		1
Ac. echinatior
tissue	1	1.0446	4.7775	0.26874	0.004
Residuals	13	2.8425		0.73126
Total	14	3.8871		1
M. mikromelanos
tissue	1	1.5446	6.0228	0.22288	0.001
Residuals	21	5.3857		0.77712
Total	22	6.9303		1
