# Supplementary material for: Bacterial communities of fungus-growing ant queens are species-specific and suggest vertical transmission
Source: PLoS One. 2025 Oct 7;20(10):e0306011. doi: 10.1371/journal.pone.0306011 (PMC12503253; doi:10.1371/journal.pone.0306011)
Supplement: S7 Table — A) Comparison of pellet microbiota between ant species and between colonies within species. B) Comparison of garden, eggs and queen tissues between ant species. C) Comparison of pellet/garden samples and egg/ovaries samples within ant species. Statistically significant values (p < 0.05) are bolded. (XLSX) [file pone.0306011.s012.xlsx]

## Sheet: S7 PERMANOVA Bray-Curtis
(A)	df	SS	Pseudo-F	R2	P(perm)	Pair-wise tests: P (adjusted)
All species
ant	3	4.3627	4.9991	0.25859	0.001			A. sexdens	M. mikromelanos	A. cephalotes
Residuals	43	12.5087		0.74141			M.mikromelanos	0.006	-	-
Total	46	16.8714		1			A. cephalotes	0.132	0.006	-
							Ac. echinatior	0.084	0.012	0.006
M. mikromelanos
colony	2	1.3349	2.0125	0.28699	0.004			Mm1	Mm2
Residuals	10	3.3165		0.71301			Mm2	0.039	-
Total	12	4.6514		1			Mm3	0.114	0.153
A. sexdens
colony	2	1.7581	6.2817	0.5568	0.001			As1	As2
Residuals	10	1.3994		0.4432			As2	0.036	-
Total	12	3.1575		1			As3	0.027	1
Ac. echinatior
colony	2	0.56412	1.0932	0.21464	0.326
Residuals	8	2.06414		0.78536
Total	10	2.62825		1
A. cephalotes
colony	2	0.55478	1.2803	0.26782	0.215
Residuals	7	1.51668		0.73218
Total	9	2.07146		1
(B)	df	SS	Pseudo-F	R2	P(perm)	Pair-wise tests: P (adjusted)
Garden
ant	3	2.0662	1.9871	0.27145	0.004			A. sexdens	M. mikromelanos	A. cephalotes
Residuals	16	5.5457		0.72855			M. mikromelanos	1	-	-
Total	19	7.6119		1			A. cephalotes	1	0.816	-
							Ac. echinatior	0.27	0.006	1
Gut
ant	3	8.2841	12.682	0.46371	0.001			A. sexdens	M. mikromelanos	A. cephalotes
Residuals	44	9.5805		0.53629			M. mikromelanos	0.012	-	-
Total	47	17.8646		1			A. cephalotes	0.006	0.006	-
							Ac. echinatior	0.006	0.006	0.006
Mesosoma
ant	3	9.1367	10.543	0.35687	0.001			A. sexdens	M. mikromelanos	A. cephalotes
Residuals	57	16.466		0.64313			M. mikromelanos	0.006	-	-
Total	60	25.6027		1			A.cephalotes	0.222	0.006	-
							Ac. echinatior	0.006	0.006	0.006
Ovaries
ant	3	6.8972	7.045	0.274	0.001			A. sexdens	M. mikromelanos	A. cephalotes
Residuals	56	18.2751		0.726			M. mikromelanos	0.006	-	-
Total	59	25.1723		1			A. cephalotes	0.006	0.006	-
							Ac. echinatior	0.006	0.006	0.006
Eggs
ant	1	0.50126	1.2624	0.17382	0.18
Residuals	6	2.38249		0.82618
Total	7	2.88376		1
(C)	df	SS	Pseudo-F	R2	P(perm)
Eggs x Ovaries
A. sexdens
tissue	1	0.7213	1.7327	0.0925	0.023
Residuals	17	7.0771		0.9075
Total	18	7.7985		1
M. mikromelanos
tissue	1	0.7124	1.776	0.07797	0.002
Residuals	21	8.4239		0.92203
Total	22	9.1362		1
Pellet x Garden
A. sexdens
tissue	1	1.0323	3.4158	0.18548	0.001
Residuals	15	4.5333		0.81452
Total	16	5.5656		1
A. cephalotes
tissue	1	0.8422	3.3049	0.2484	0.023
Residuals	10	2.5483		0.7516
Total	11	3.3905		1
Ac. echinatior
tissue	1	1.019	3.6485	0.21915	0.002
Residuals	13	3.6308		0.78085
Total	14	4.6498		1
M. mikromelanos
tissue	1	1.7342	4.9602	0.19107	0.001
Residuals	21	7.3419		0.80893
Total	22	9.0761		1
