# Supplementary material for: Bacterial communities of fungus-growing ant queens are species-specific and suggest vertical transmission
Source: PLoS One. 2025 Oct 7;20(10):e0306011. doi: 10.1371/journal.pone.0306011 (PMC12503253; doi:10.1371/journal.pone.0306011)
Supplement: S8 Table — Each sample type was tested as an independent analysis: A) Pellets, B) Guts, C) Ovaries, D) Mesosomas. No OTU contributions were statistically significant for either garden or egg samples. (XLSX) [file pone.0306011.s013.xlsx]

## Sheet: S8 SIMPER
(A) Pellets
Comparison	SIMPER	OTU	Kruskal test p-value
A. cephalotes x Ac. echinatior	0.0245483	Otu0001	0.000301068
	0.242979	Otu0004	0.00118097
	0.0936224	Otu0007	0.000225224
	0.0185089	Otu0010	0.000221228
	0.013851	Otu0029	0.000696866
	0.0148355	Otu0037	0.000225224
	0.0209612	Otu0040	0.000225224
	0.0231343	Otu0043	0.000112105
	0.0100497	Otu0061	0.000259225
A. sexdens x A. cephalotes	0.0888185	Otu0007	0.00323325
	0.0124077	Otu0029	0.00161531
	0.0282572	Otu0037	0.00402539
	0.0173731	Otu0040	0.00323325
	0.027666	Otu0043	0.00724189
	0.0150662	Otu0046	0.00353632
A. sexdens x Ac. echinatior	0.0287492	Otu0001	0.000685194
	0.193143	Otu0004	0.00897957
	0.0215484	Otu0010	0.000444828
M. mikromelanos x A. cephalotes	0.252551	Otu0004	<0.0001
	0.0190678	Otu0005	0.000614713
	0.0513982	Otu0038	0.00353632
	0.0215279	Otu0043	0.000330446
	0.0244242	Otu0054	0.00152591
M. mikromelanos x Ac. echinatior	0.0244082	Otu0002	0.00496666
	0.0351809	Otu0004	0.000768705
	0.0204936	Otu0005	0.000132654
	0.085659	Otu0008	0.00019905
	0.0179987	Otu0009	<0.0001
	0.0529049	Otu0034	0.00570397
	0.0142726	Otu0038	0.00045987
	0.0134152	Otu0039	0.000244309
	0.0198315	Otu0041	0.000305605
	0.0107463	Otu0049	0.005488
	0.0258043	Otu0051	0.000372609
M. mikromelanos x A. sexdens	0.0235869	Otu0001	0.00159873
	0.0359352	Otu0004	0.00152611
	0.0197807	Otu0005	0.00081219
	0.0870642	Otu0007	0.000199728
	0.0180795	Otu0010	<0.0001
	0.0135789	Otu0029	0.000192786
	0.0143633	Otu0037	0.000329418
	0.0533316	Otu0038	0.00570397
	0.0198117	Otu0040	0.000308463
	0.0114239	Otu0050	0.0119613
	0.025344	Otu0054	0.000976492
(B) Guts
Comparison	SIMPER	OTU	Kruskal test p-value
A. cephalotes x Ac. echinatior	0.38926	Otu0001	<0.0001
	0.348515	Otu0002	0.0219857
	0.0782777	Otu0008	0.00352917
A. sexdens x A. cephalotes	0.395008	Otu0002	0.000111523
	0.0324887	Otu0013	0.00765311
	0.0102109	Otu0015	0.00221079
	0.0129858	Otu0021	0.00386509
A. sexdens x Ac. echinatior	0.165669	Otu0001	0.000543018
	0.337335	Otu0002	<0.0001
	0.0109788	Otu0015	<0.0001
	0.0138414	Otu0021	0.000674923
M. mikromelanos x A. cephalotes	0.394593	Otu0002	<0.0001
	0.274392	Otu0003	0.000151434
	0.0333692	Otu0013	0.00196925
M. mikromelanos x Ac. echinatior	0.175677	Otu0001	<0.0001
	0.315933	Otu0002	<0.0001
	0.27442	Otu0003	0.000130662
M. mikromelanos x A. sexdens	0.284941	Otu0003	0.000688834
	0.0105503	Otu0015	0.000579391
(C) Ovaries
Comparison	SIMPER	OTU	Kruskal test p-value
A. cephalotes x Ac. echinatior	0.422371	Otu0001	<0.0001
	0.0119941	Otu0014	0.000141425
A. sexdens x A. cephalotes	0.159761	Otu0002	0.00557047
	0.0169411	Otu0021	0.00731169
A. sexdens x Ac. echinatior	0.375024	Otu0001	<0.0001
	0.102603	Otu0002	<0.0001
	0.0173964	Otu0021	0.000318441
	0.0147928	Otu0036	0.00182982
M. mikromelanos x A. cephalotes	0.153768	Otu0002	0.00206491
	0.0442519	Otu0003	<0.0001
	0.0127632	Otu0005	0.000883537
	0.0110168	Otu0014	0.000112886
	0.0100624	Otu0021	0.00467192
	0.0351343	Otu0025	<0.0001
M. mikromelanos x Ac. echinatior	0.38902	Otu0001	<0.0001
	0.0909082	Otu0002	<0.0001
	0.0436926	Otu0003	0.000591039
	0.0126063	Otu0005	0.00131257
	0.0350129	Otu0025	0.000308115
M. mikromelanos x A. sexdens	0.0449	Otu0003	0.000334221
	0.0415762	Otu0025	0.000307709
	0.0252805	Otu0042	0.00504911
(D) Mesosomas
Comparison	SIMPER	OTU	Kruskal test p-value
A. cephalotes x Ac. echinatior	0.303804	Otu0001	<0.0001
	0.0143105	Otu0004	0.00895208
	0.019128	Otu0008	0.00771742
	0.0700405	Otu0010	<0.0001
	0.0482969	Otu0012	0.00516101
	0.010411	Otu0015	0.000284271
	0.0474173	Otu0033	<0.0001
A. sexdens x A. cephalotes	0.159761	Otu0002	0.00557047
	0.0169411	Otu0021	0.00731169
A. sexdens x Ac. echinatior	0.293981	Otu0001	<0.0001
	0.0219647	Otu0002	0.000913984
	0.0740155	Otu0010	<0.0001
	0.0207382	Otu0031	0.0291474
	0.0488799	Otu0033	<0.0001
M. mikromelanos x A. cephalotes	0.0701699	Otu0002	<0.0001
	0.0140919	Otu0004	<0.0001
	0.149919	Otu0005	<0.0001
	0.0475619	Otu0012	<0.0001
	0.0102609	Otu0015	<0.0001
	0.042069	Otu0016	<0.0001
	0.0416024	Otu0017	<0.0001
	0.030273	Otu0022	0.00033526
	0.0206993	Otu0032	<0.0001
	0.0276752	Otu0034	0.0186204
	0.0195212	Otu0039	<0.0001
	0.0225806	Otu0044	<0.0001
	0.0186157	Otu0045	<0.0001
	0.0127076	Otu0047	0.000726238
	0.0127931	Otu0088	0.00550091
M. mikromelanos x Ac. echinatior	0.298647	Otu0001	<0.0001
	0.0204201	Otu0002	<0.0001
	0.149083	Otu0005	<0.0001
	0.0157269	Otu0008	0.00531758
	0.0695884	Otu0010	<0.0001
	0.0418496	Otu0016	<0.0001
	0.0413819	Otu0017	<0.0001
	0.0301247	Otu0022	0.00424586
	0.0205973	Otu0032	<0.0001
	0.0464725	Otu0033	<0.0001
	0.0194251	Otu0039	<0.0001
	0.0224789	Otu0044	<0.0001
	0.0185283	Otu0045	<0.0001
	0.012672	Otu0047	0.000169586
M. mikromelanos x A. sexdens	0.0335587	Otu0001	0.00608675
	0.149759	Otu0005	<0.0001
	0.010918	Otu0010	0.000417642
	0.0420348	Otu0016	<0.0001
	0.0417003	Otu0017	<0.0001
	0.0162545	Otu0018	0.0129929
	0.0303572	Otu0022	<0.0001
	0.0193588	Otu0031	0.00698503
	0.0207591	Otu0032	<0.0001
	0.0277616	Otu0034	0.0267405
	0.0195777	Otu0039	<0.0001
	0.0104453	Otu0043	0.0314554
	0.0226459	Otu0044	<0.0001
	0.0186695	Otu0045	<0.0001
	0.0127565	Otu0047	<0.0001
