# Supplementary material for: Bacterial communities of fungus-growing ant queens are species-specific and suggest vertical transmission
Source: PLoS One. 2025 Oct 7;20(10):e0306011. doi: 10.1371/journal.pone.0306011 (PMC12503253; doi:10.1371/journal.pone.0306011)
Supplement: S9 Table — Each sample type was tested as an independent analysis: A) Pellets, B) Guts, C) Ovaries, D) Mesosomas, E) Garden and F) Eggs. (XLSX) [file pone.0306011.s014.xlsx]

## Sheet: S9 Indicator Species Analysis
(A) Pellets
Group	OTU	Indicator value	p-value
A. cephalotes	Otu0043	0.558	0.001
	Otu2281	0.44	0.018
	Otu0221	0.427	0.001
	Otu1195	0.425	0.007
	Otu0080	0.401	0.003
	Otu0685	0.397	0.041
	Otu0785	0.395	0.007
	Otu0293	0.376	0.041
	Otu0637	0.371	0.034
	Otu0192	0.369	0.03
	Otu1120	0.338	0.044
	Otu0088	0.329	0.01
	Otu0067	0.319	0.045
	Otu0836	0.315	0.034
	Otu0741	0.315	0.04
	Otu0457	0.313	0.042
	Otu0647	0.297	0.042
	Otu1118	0.285	0.047
	Otu1060	0.281	0.047
	Otu0408	0.28	0.047
	Otu0347	0.279	0.047
	Otu0239	0.278	0.047
A. sexdens	Otu0190	0.461	0.004
	Otu0145	0.386	0.01
	Otu0322	0.384	0.023
	Otu0106	0.368	0.016
Ac. echinatior	Otu1046	0.647	0.001
	Otu0010	0.584	0.001
	Otu0001	0.524	0.001
	Otu0033	0.513	0.003
	Otu0051	0.465	0.007
	Otu0035	0.438	0.002
	Otu0002	0.421	0.003
	Otu0386	0.362	0.046
	Otu1150	0.338	0.021
	Otu0323	0.292	0.047
M. mikromelanos	Otu0068	0.527	0.006
	Otu0017	0.522	0.004
	Otu0038	0.502	0.004
	Otu0054	0.465	0.001
	Otu0047	0.461	0.008
	Otu0227	0.449	0.011
	Otu3015	0.448	0.014
	Otu0678	0.433	0.029
	Otu0050	0.429	0.013
	Otu2352	0.422	0.011
	Otu0614	0.412	0.043
	Otu0257	0.41	0.041
	Otu0053	0.41	0.034
	Otu0081	0.408	0.029
	Otu0019	0.396	0.016
	Otu0332	0.38	0.033
	Otu0108	0.368	0.046
	Otu0005	0.348	0.042
	Otu0045	0.344	0.013
A. sexdens & Ac. echinatior	Otu0007	0.663	0.001
	Otu0037	0.533	0.001
	Otu0040	0.514	0.002
	Otu0029	0.514	0.003
	Otu0061	0.386	0.031
A. sexdens & A. cephalotes	Otu0004	0.645	0.001
(B) Guts
Group	OTU	Indicator value	p-value
A. cephalotes	Otu0007	0.411	0.03
	Otu0182	0.402	0.017
	Otu0011	0.361	0.03
A. sexdens	Otu0010	0.592	0.001
	Otu0056	0.556	0.003
	Otu0015	0.552	0.002
	Otu0021	0.549	0.004
	Otu0052	0.541	0.005
	Otu0106	0.515	0.001
	Otu0041	0.499	0.009
	Otu0145	0.496	0.009
	Otu0067	0.475	0.012
	Otu0110	0.472	0.014
	Otu0019	0.472	0.012
	Otu0020	0.463	0.007
	Otu0105	0.454	0.004
	Otu0332	0.443	0.023
	Otu0005	0.432	0.02
	Otu0080	0.429	0.02
	Otu0451	0.42	0.04
	Otu0070	0.417	0.04
	Otu0789	0.416	0.04
	Otu0061	0.414	0.04
	Otu0357	0.414	0.041
	Otu1051	0.411	0.044
	Otu0270	0.398	0.043
	Otu5434	0.397	0.039
	Otu2062	0.397	0.04
	Otu0494	0.381	0.042
	Otu0224	0.366	0.03
	Otu0268	0.365	0.041
	Otu0632	0.362	0.029
Ac. echinatior	Otu0001	0.719	0.001
	Otu2417	0.533	0.006
	Otu1715	0.471	0.019
M. mikromelanos	Otu0003	0.754	0.002
	Otu0160	0.525	0.006
	Otu0944	0.442	0.023
	Otu0077	0.428	0.033
	Otu0071	0.378	0.037
A. cephalotes & Ac. echinatior	Otu0002	0.876	0.001
A. sexdens & M. mikromelanos	Otu0013	0.505	0.005
(C) Ovaries
Group	OTU	Indicator value	p-value
A. cephalotes	Otu0094	0.346	0.035
	Otu0143	0.345	0.036
	Otu0064	0.344	0.03
	Otu0130	0.339	0.003
	Otu0015	0.33	0.026
	Otu0132	0.328	0.031
	Otu0122	0.312	0.027
	Otu0362	0.244	0.022
A. sexdens	Otu0057	0.404	0.011
	Otu0019	0.366	0.024
	Otu0049	0.366	0.03
	Otu0052	0.358	0.013
	Otu0066	0.344	0.034
	Otu0151	0.332	0.046
	Otu0042	0.328	0.031
	Otu0562	0.303	0.026
	Otu0533	0.279	0.048
Ac. echinatior	Otu0001	0.933	0.001
	Otu2610	0.411	0.019
	Otu0033	0.334	0.023
M. mikromelanos	Otu0077	0.588	0.001
	Otu0071	0.55	0.001
	Otu0178	0.524	0.001
	Otu0160	0.501	0.001
	Otu0168	0.479	0.001
	Otu0025	0.474	0.001
	Otu0222	0.458	0.001
	Otu0312	0.458	0.002
	Otu0172	0.453	0.004
	Otu0003	0.448	0.002
	Otu0149	0.445	0.001
	Otu0218	0.441	0.001
	Otu0522	0.42	0.006
	Otu1576	0.417	0.001
	Otu0531	0.414	0.005
	Otu0186	0.404	0.003
	Otu0396	0.398	0.002
	Otu0395	0.393	0.017
	Otu0017	0.353	0.035
	Otu1426	0.351	0.037
	Otu0514	0.346	0.007
	Otu0608	0.344	0.032
	Otu0435	0.34	0.007
	Otu0879	0.337	0.031
	Otu0039	0.337	0.047
	Otu0047	0.325	0.042
	Otu0652	0.322	0.018
	Otu0546	0.31	0.041
	Otu0613	0.308	0.01
	Otu0242	0.308	0.041
	Otu0722	0.307	0.045
	Otu0184	0.301	0.036
	Otu0737	0.301	0.042
	Otu0363	0.282	0.022
	Otu0159	0.268	0.044
A. cephalotes & A. sexdens	Otu0013	0.426	0.006
	Otu0027	0.379	0.015
	Otu0014	0.372	0.025
A. cephalotes & A. echinatior	Otu0002	0.5	0.003
A. sexdens & M. mikromelanos	Otu0021	0.368	0.03
	Otu0005	0.345	0.035
(D) Mesosomas
Group	OTU	Indicator value	p-value
A. cephalotes	Otu0002	0.451	0.001
	Otu0027	0.428	0.003
	Otu0012	0.42	0.003
	Otu0236	0.407	0.005
	Otu2222	0.403	0.003
	Otu0088	0.371	0.002
	Otu0399	0.368	0.028
	Otu0625	0.36	0.01
	Otu0151	0.357	0.001
	Otu0381	0.353	0.007
	Otu0023	0.349	0.002
	Otu4918	0.346	0.026
	Otu4652	0.346	0.035
	Otu1746	0.345	0.035
	Otu1822	0.343	0.035
	Otu2037	0.336	0.027
	Otu0356	0.329	0.023
	Otu2031	0.328	0.031
	Otu0300	0.328	0.031
	Otu0357	0.324	0.017
	Otu0517	0.32	0.025
	Otu0134	0.315	0.017
	Otu0859	0.315	0.046
	Otu1684	0.314	0.024
	Otu0549	0.308	0.02
	Otu0614	0.304	0.026
	Otu0235	0.303	0.021
	Otu0248	0.297	0.005
	Otu0734	0.296	0.029
	Otu1680	0.296	0.035
	Otu2524	0.295	0.026
	Otu1517	0.291	0.035
	Otu2294	0.286	0.032
	Otu2005	0.286	0.037
	Otu1774	0.282	0.009
	Otu0762	0.281	0.023
	Otu2957	0.28	0.035
	Otu0064	0.276	0.038
	Otu0155	0.27	0.009
	Otu0747	0.252	0.018
	Otu0153	0.248	0.015
	Otu0326	0.244	0.03
	Otu0115	0.243	0.021
	Otu0139	0.243	0.033
A. sexdens	Otu0224	0.502	0.001
	Otu0110	0.44	0.001
	Otu0145	0.431	0.001
	Otu0271	0.417	0.006
	Otu0487	0.406	0.006
	Otu0993	0.405	0.006
	Otu0505	0.403	0.011
	Otu0451	0.403	0.009
	Otu0123	0.398	0.008
	Otu0084	0.394	0.003
	Otu0963	0.384	0.007
	Otu0137	0.381	0.005
	Otu3709	0.378	0.007
	Otu0106	0.377	0.008
	Otu0070	0.377	0.002
	Otu0021	0.377	0.004
	Otu0520	0.376	0.008
	Otu0246	0.37	0.01
	Otu0794	0.366	0.014
	Otu0687	0.365	0.008
	Otu1119	0.359	0.011
	Otu1565	0.347	0.009
	Otu0331	0.344	0.002
	Otu0329	0.336	0.024
	Otu0449	0.335	0.015
	Otu0479	0.335	0.014
	Otu1599	0.333	0.004
	Otu1293	0.33	0.015
	Otu0192	0.329	0.013
	Otu0751	0.327	0.016
	Otu0956	0.326	0.027
	Otu1717	0.325	0.042
	Otu2948	0.325	0.039
	Otu0306	0.325	0.033
	Otu0245	0.319	0.015
	Otu2217	0.319	0.038
	Otu0421	0.318	0.026
	Otu0052	0.316	0.047
	Otu0640	0.316	0.044
	Otu0436	0.316	0.031
	Otu0478	0.315	0.034
	Otu0118	0.315	0.033
	Otu2348	0.315	0.042
	Otu0494	0.314	0.036
	Otu2298	0.313	0.05
	Otu0470	0.311	0.021
	Otu0496	0.311	0.041
	Otu1153	0.309	0.04
	Otu0491	0.308	0.016
	Otu2821	0.306	0.036
	Otu2341	0.306	0.034
	Otu1139	0.306	0.044
	Otu3139	0.306	0.046
	Otu0474	0.303	0.024
	Otu0681	0.298	0.016
	Otu1665	0.297	0.048
	Otu1246	0.293	0.033
	Otu0685	0.289	0.03
	Otu3762	0.283	0.037
	Otu0238	0.279	0.025
	Otu0775	0.275	0.045
	Otu0651	0.269	0.035
Ac. echinatior	Otu0001	0.885	0.001
	Otu0010	0.722	0.001
	Otu0104	0.638	0.001
	Otu0033	0.623	0.001
	Otu0180	0.539	0.001
	Otu0267	0.489	0.001
	Otu1174	0.487	0.002
	Otu3082	0.447	0.005
	Otu3215	0.447	0.002
	Otu0035	0.447	0.006
	Otu0330	0.433	0.001
	Otu2094	0.41	0.002
	Otu0297	0.407	0.003
	Otu1834	0.394	0.005
	Otu4868	0.384	0.006
	Otu0919	0.351	0.008
	Otu0179	0.306	0.026
	Otu0709	0.294	0.03
M. mikromelanos	Otu0005	0.867	0.001
	Otu0017	0.734	0.001
	Otu0039	0.655	0.001
	Otu0016	0.635	0.001
	Otu0047	0.634	0.001
	Otu0032	0.63	0.001
	Otu0044	0.621	0.001
	Otu0022	0.594	0.001
	Otu0045	0.584	0.001
	Otu0068	0.542	0.001
	Otu0262	0.53	0.001
	Otu0263	0.523	0.001
	Otu0041	0.521	0.001
	Otu1682	0.51	0.001
	Otu0195	0.487	0.001
	Otu0147	0.465	0.002
	Otu0069	0.46	0.001
	Otu0034	0.443	0.002
	Otu0842	0.43	0.003
	Otu0164	0.425	0.003
	Otu3121	0.415	0.006
	Otu1933	0.406	0.001
	Otu0099	0.406	0.005
	Otu0299	0.405	0.005
	Otu3488	0.393	0.005
	Otu0853	0.39	0.003
	Otu0054	0.379	0.003
	Otu0998	0.374	0.007
	Otu0081	0.37	0.008
	Otu2516	0.369	0.009
	Otu2862	0.369	0.019
	Otu0581	0.361	0.005
	Otu1140	0.358	0.023
	Otu3337	0.35	0.019
	Otu2321	0.336	0.022
	Otu0186	0.332	0.041
	Otu0831	0.331	0.005
	Otu0098	0.329	0.023
	Otu0546	0.321	0.016
	Otu0075	0.313	0.027
	Otu0455	0.308	0.016
	Otu2401	0.307	0.045
	Otu0003	0.273	0.044
A. cephalotes & A. sexdens	Otu0015	0.392	0.007
	Otu0009	0.318	0.036
	Otu0031	0.314	0.034
	Otu0080	0.313	0.042
	Otu0006	0.311	0.042
	Otu0014	0.308	0.04
	Otu0067	0.304	0.038
	Otu0029	0.304	0.044
Ac. echinatior & M. mikromelanos	Otu0057	0.313	0.02
(E) Garden
Group	OTU	Indicator value	p-value
A. cephalotes	Otu0024	0.988	0.048
(F) Eggs
Group	OTU	Indicator value	p-value
A. sexdens	Otu0288	0.873	0.018
	Otu0293	0.798	0.018
	Otu0080	0.573	0.018
	Otu0137	0.514	0.018
